# Supplementary material for: Symmetric Projection Attractor Reconstruction: Sex Differences in the ECG
Source: Front Cardiovasc Med. 2021 Sep 23;8:709457. doi: 10.3389/fcvm.2021.709457 (PMC8495026; doi:10.3389/fcvm.2021.709457)
Supplement: Supplementary file 1 [file Data_Sheet_1.zip]

Archive with 7 entries (7 files):
- Graphical Abstract for Symmetric Projection Attractor Reconstruction Sex Differences in the ECG.jpg
- Supplement Video I Transforming an ECG signal into a 3-point attractor.mp4
- Supplement Video II The three attractors associated with N = 7 points.mp4
- Supplementary Material for Symmetric Projection Attractor Reconstruction Sex Differences in the ECG.pdf
- Detecting Sex with SPAR_Dataset 1 Ordered.csv
- Detecting Sex with SPAR_Dataset 2 ACL Update.csv
- Detecting Sex with SPAR_Dataset 2 Ordered.csv
