# Supplementary material for: Symmetric Projection Attractor Reconstruction: Sex Differences in the ECG
Source: Front Cardiovasc Med. 2021 Sep 23;8:709457. doi: 10.3389/fcvm.2021.709457 (PMC8495026; doi:10.3389/fcvm.2021.709457)
Supplement: Supplementary file 1 [file Data_Sheet_1.zip › Detecting Sex with SPAR_Dataset 1 Ordered.csv]

Database	RANDID	SEX	AGE	HGHT	WGHT	TPT	RR	PR	QT	QRS	JTPEAK	TPEAKTEND
ecgrdvq	1001	F	25	161.5	54.8	-0.5	902	130	400	95	218	87
ecgrdvq	1002	F	20	177	80.6	-0.5	1217	139	430	98	259	73
ecgrdvq	1003	F	30	167	71.3	-0.5	1300	193	428	100	257	71
ecgrdvq	1004	F	32	177.1	60.7	-0.5	923	143	408	100	238	70
ecgrdvq	1005	F	23	182.5	78.8	-0.5	1154	153	402	88	247	67
ecgrdvq	1006	F	22	168.5	69.6	-0.5	988	165	390	94	226	70
ecgrdvq	1007	F	27	159	52	-0.5	1028	167	416	98	237	81
ecgrdvq	1008	F	33	163.5	69.8	-0.5	901	152	387	87	236	64
ecgrdvq	1009	F	29	162	68	-0.5	942	169	389	89	226	74
ecgrdvq	1010	F	21	165.5	56.8	-0.5	1141	131	438	87	282	69
ecgrdvq	1011	F	31	161.5	65.3	-0.5	963	187	372	90	210	72
ecgrdvq	1012	M	21	180.1	61.8	-0.5	1074	218	379	102	210	67
ecgrdvq	1013	M	32	175.5	74.1	-0.5	989	132	379	106	202	71
ecgrdvq	1014	M	35	168.5	65.5	-0.5	1051	195	382	81	224	77
ecgrdvq	1015	M	19	182.5	63.5	-0.5	1285	177	423	110	221	92
ecgrdvq	1016	M	25	177.5	78.1	-0.5	1229	164	392	103	204	85
ecgrdvq	1017	M	21	170.1	74.6	-0.5	1255	162	436	101	253	82
ecgrdvq	1018	M	30	182	73.3	-0.5	1197	140	436	105	252	79
ecgrdvq	1019	M	26	176	81.3	-0.5	1212	182	407	99	236	72
ecgrdvq	1020	M	20	185	61.6	-0.5	1195	141	392	99	221	72
ecgrdvq	1021	M	35	171.5	70.9	-0.5	1140	157	424	105	247	72
ecgrdvq	1022	M	35	174.5	69.5	-0.5	1236	152	427	112	244	71
ecgdmmld	2001	M	21	175	60.3	-0.5	1124	166	420	72	263	85
ecgdmmld	2002	F	30	165	74.2	-0.5	896	172	382	89	220	73
ecgdmmld	2003	F	23	172	69.3	-0.5	956	124	418	91	243	84
ecgdmmld	2004	F	20	157	50.5	-0.5	1021	136	412	71	252	89
ecgdmmld	2005	F	27	165	65.2	-0.5	921	137	387	84	231	72
ecgdmmld	2006	F	22	169.5	63.5	-0.5	1012	173	429	91	260	78
ecgdmmld	2007	M	35	176	83.7	-0.5	905	189	374	96	190	88
ecgdmmld	2008	M	21	184.5	79.9	-0.5	1169	194	398	96	217	85
ecgdmmld	2009	M	30	177.5	84.3	-0.5	1098	216	408	87	243	78
ecgdmmld	2010	M	35	166.5	66	-0.5	1071	172	390	83	226	81
ecgdmmld	2011	M	21	176.5	72.6	-0.5	1029	157	393	84	227	82
ecgdmmld	2012	F	23	159.5	60	-0.5	946	147	410	82	242	86
ecgdmmld	2013	F	35	158.5	67	-0.5	862	144	400	75	245	80
ecgdmmld	2014	F	28	161	58.2	-0.5	800	159	384	83	226	75
ecgdmmld	2015	F	19	163.5	63.6	-0.5	842	168	367	71	224	72
ecgdmmld	2016	M	29	173	68.8	-0.5	1014	177	397	89	227	81
ecgdmmld	2017	M	25	184	73	-0.5	973	161	399	102	203	94
ecgdmmld	2018	M	24	172.5	72	-0.5	1021	159	376	92	207	77
ecgdmmld	2019	M	27	178	67	-0.5	998	165	371	88	203	80
ecgdmmld	2020	M	26	180	81.6	-0.5	963	193	390	80	226	84
ecgdmmld	2021	M	29	181.5	68.5	-0.5	1248	155	435	99	243	93
ecgdmmld	2022	M	24	178.5	84.9	-0.5	940	155	383	87	209	87
ecgcipa	3001	M	41	180	84	-1	914	184	368	80	228	60
ecgcipa	3002	M	23	169	76.5	-1	1270	145	430	79	281	70
ecgcipa	3003	M	20	172.5	59	-1	1105	131	393	94	234	65
ecgcipa	3004	M	43	176	92.1	-0.5	995	180	391	87	227	77
ecgcipa	3005	M	50	176	82.6	-1	1152	163	411	96	245	70
ecgcipa	3006	M	47	181.5	87.6	-1	1003	186	383	89	230	64
ecgcipa	3007	M	30	180.5	76.3	-1	1095	169	370	87	214	69
ecgcipa	3008	M	28	177	80.9	-1	1154	178	385	97	224	64
ecgcipa	3009	M	39	175	90.5	-1	1054	145	444	79	270	95
ecgcipa	3010	F	28	156.5	69.2	-1	903	160	378	70	238	70
ecgcipa	3011	F	30	165	68.1	-1	1029	157	390	90	231	69
ecgcipa	3012	F	35	161	70	-1	782	181	343	87	195	61
ecgcipa	3013	F	23	163	56.4	-1	1044	144	387	86	225	76
ecgcipa	3014	F	27	169	76.5	-1	790	197	366	84	227	55
ecgcipa	3015	F	38	168.5	64.5	-1	907	156	400	79	254	67
ecgcipa	3016	F	25	162	70.6	-1	1080	178	414	90	256	68
ecgcipa	3017	F	19	162	67.3	-1	850	190	338	78	205	55
ecgcipa	3018	F	22	166	79.2	-1	728	180	363	71	218	74
ecgcipa	3019	M	43	182	99.5	-1	1092	179	375	102	192	81
ecgcipa	3020	M	21	183	77.5	-1	1169	174	393	74	259	60
ecgcipa	3021	M	23	173.5	72.1	-1	950	178	384	72	253	59
ecgcipa	3022	M	29	175	82.9	-1	863	146	357	91	205	61
ecgcipa	3023	M	26	174.5	61.6	-1	1044	152	404	83	253	68
ecgcipa	3024	M	37	184.5	86.5	-1	1138	178	402	87	241	74
ecgcipa	3025	M	23	184	92.6	-1	1198	188	429	100	252	77
ecgcipa	3026	M	30	176	72.4	-1	1031	172	385	96	217	72
ecgcipa	3027	M	19	187.5	67	-1	1345	163	423	77	279	67
ecgcipa	3028	M	38	167	69	-1	998	176	388	80	245	63
ecgcipa	3029	M	41	175.5	82.6	-1	944	145	384	92	229	63
ecgcipa	3030	M	23	182	84	-1	1310	176	416	84	251	81
ecgcipa	3031	M	22	174	82.2	-1	1004	164	400	72	256	72
ecgcipa	3032	M	28	161	60.8	-1	898	167	360	93	208	59
ecgcipa	3033	M	40	174	81.4	-1	930	151	361	101	198	62
ecgcipa	3034	M	41	178.5	95.6	-1	1104	158	387	79	225	83
ecgcipa	3035	M	29	163.5	64.2	-1	1205	204	390	84	234	72
ecgcipa	3036	M	50	188	99.8	-1	1156	223	397	95	224	78
ecgcipa	3037	M	26	180	86.8	-1	1225	187	409	109	223	77
ecgcipa	3038	M	29	173.5	57.2	-1	1202	162	415	89	247	79
ecgcipa	3039	M	43	170	62.8	-1	1197	153	414	88	264	62
ecgcipa	3040	M	21	177	90.4	-1	909	183	367	76	233	58
ecgcipa	3041	F	45	162.5	70	-1	1006	160	398	85	255	58
ecgcipa	3042	F	22	160	68.2	-1	946	171	394	80	246	68
ecgcipa	3043	F	23	167	72.4	-1	810	166	377	81	229	67
ecgcipa	3044	F	23	158	62.8	-1	843	164	366	82	218	66
ecgcipa	3045	M	34	166.5	81	-1	1124	160	431	84	276	71
ecgcipa	3046	M	35	180.5	91.2	-1	1095	151	395	100	233	62
ecgcipa	3047	F	40	170.5	78.2	-1	900	203	402	84	248	70
ecgcipa	3048	F	31	165	77.8	-1	858	150	361	98	200	63
ecgcipa	3049	F	42	163	74.6	-1	856	155	382	87	220	75
ecgcipa	3050	F	22	167.5	78.4	-1	974	185	353	88	210	55
ecgcipa	4001	M	27	176.5	83.5	-1	1073	191	396	81	201	114
ecgcipa	4002	M	34	179	82.3	-1	916	161	373	92	219	62
ecgcipa	4003	M	38	157	59.2	-1	932	155	364	86	219	59
ecgcipa	4004	M	30	162	75.1	-1	894	168	378	100	196	82
ecgcipa	4005	M	38	174	72	-1	1288	153	443	104	257	82
ecgcipa	4006	F	37	161	71.7	-1	1000	184	407	82	261	64
ecgcipa	4007	F	31	159	58.3	-1	888	162	349	78	213	58
ecgcipa	4008	F	23	159	64	-1	920	205	392	88	236	68
ecgcipa	4009	F	28	160	58	-1	907	176	391	74	242	75
ecgcipa	4010	F	48	161	71.2	-1	875	164	424	91	256	77
