# Supplementary material for: Symmetric Projection Attractor Reconstruction: Sex Differences in the ECG
Source: Front Cardiovasc Med. 2021 Sep 23;8:709457. doi: 10.3389/fcvm.2021.709457 (PMC8495026; doi:10.3389/fcvm.2021.709457)
Supplement: Supplementary file 1 [file Data_Sheet_1.zip › Detecting Sex with SPAR_Dataset 2 ACL Update.csv]

ecg_id	Manual ACL	Comment		Correct peaks
628	941	Odd shaped signal, very low heart rate		944	1888	2832	3770	4706
868	416	Fairly noisy signal		221	640	1068	1488	1909	2325	2741	3156	3576	3982	4391	4800
2309	377	Artifact		365	746	1129	1506	1866	2219	2572	2937	3299	3671	4062	4475	4893
3013	403	Ectopic beats?		615	968	1385	1800	2213	2627	Break	4305	4709
4829	348	Ectopic beats?		1263	1605	1955	Break	2666	3019	3377	Break	4110	4445
6839	349	Odd / ectopic beats?		1269	1617	1966	Break	2657	3000	3354	Break	4406	4759
6860	472	Looks like section with odd / ectopic beats		397	870	1351	Break	2160	2622	3093	3569	4044	4512
8124	502	Very sharp R and also steep T widely spaced from R, some noise		89	589	1095	1601	2105	2605	3102	3603	4098	4606
8569	378	Three possible ectopics or artifact?		219	628	Break	1409	1784	Break	2519	2887	3254	3623	4005
10240	299	High heart rate and some ectopic / artifact and noisy		142	445	Break	1049	1346	1641	1939	2236	2536	2833	Break	3427	3728	4029	4330	4631
11853	555	Very noisy		8	578	1149	1705	2232	2773	3325	3887	4444
13706	288	Very odd signal with constant linear shift in, high heart rate		151	437	723	1011	Break	1592	1880	2171	2462	Break	3625	3910	4197	4487	4777
16000	306	Noisy (esp L1 and L2) with baseline wander, high heart rate		45	351	660	968	1275	1584	1890	2196	2501	2807	3113	3415	3717	4021	4324	4627	4933
17820	394	Some noise, two longer beats at separate intervals		1167	1563	1954	2345	2736	3132	Break	3918	4313	4708
18286	558	Noisy (esp L1 and L2)		345	897	1464	2017	2562	3111	3672	4239	4805
18907	481	Four ectopic beats? Rate is not regular		186	595	955	1432	1848	2269	2709	3013	3624	4514
19697	418	Large artifact within the first two seconds, appears differently on each lead		729	1170	1601	2000	2408	2825	3247	3652	4056	4478	4908
21609	408	Ectopic beats, L2 particularly poor		27	441	861	1263	1669	2083	2494	2943	3307	3715	4109	4563	4919
