# Supplementary material for: Symmetric Projection Attractor Reconstruction: Sex Differences in the ECG
Source: Front Cardiovasc Med. 2021 Sep 23;8:709457. doi: 10.3389/fcvm.2021.709457 (PMC8495026; doi:10.3389/fcvm.2021.709457)
Supplement: Supplementary file 1 [file Data_Sheet_1.zip › Detecting Sex with SPAR_Dataset 2 Ordered.csv]

filename_lr	filename_hrm	Folder	ecg_id	patient_id	AGE	SEX_NUM	SEX	HEIGHT	WEIGHT	nurse	site	device	recording_date	report	scp_codes	heart_axis	infarction_stadium1	infarction_stadium2	validated_by	second_opinion	initial_autogenerated_report	validated_by_human	baseline_drift	static_noise	burst_noise	electrodes_problems	extra_beats	pacemaker	strat_fold	TYPE	PERC	TYPEPERC	ORDER	NORMORDER	STRAT10NORM
records100\00000\00014_lr	records500\00000\00014_hrm	0	14	12925	19	1	F		58	2	0	CS-12 E	10\01\1985 11:45:19	sinusrhythmus normales ekg	{'NORM': 100.0, 'SR': 0.0}					FALSE	FALSE	TRUE							7	NORM	100	NORM100	FIRST	FIRST	1
records100\00000\00015_lr	records500\00000\00015_hrm	0	15	13375	17	1	F		67	2	0	CS-12 E	12\01\1985 10:39:41	sinus arrhythmie sonst normales ekg	{'NORM': 100.0, 'SARRH': 0.0}					FALSE	FALSE	TRUE		, I-AVR,			1ES		3	NORM	100	NORM100	FIRST	FIRST	1
records100\00000\00024_lr	records500\00000\00024_hrm	0	24	9012	41	0	M		69	2	0	CS-12 E	26\01\1985 10:15:03	sinusrhythmus normales ekg	{'NORM': 100.0, 'SR': 0.0}					FALSE	FALSE	TRUE							3	NORM	100	NORM100	FIRST	FIRST	1
records100\00000\00027_lr	records500\00000\00027_hrm	0	27	10316	56	0	M		87	2	0	CS-12 E	30\01\1985 07:02:34	sinusrhythmus linkstyp sonst normales ekg	{'NORM': 80.0, 'SR': 0.0}	LAD				FALSE	FALSE	TRUE							6	NORM	80	NORM80	FIRST	FIRST	1
records100\00000\00081_lr	records500\00000\00081_hrm	0	81	20961	46	1	F		47	0	0	CS-12 E	24\10\1985 11:41:07	sinusrhythmus normales ekg	{'NORM': 100.0, 'SR': 0.0}					FALSE	FALSE	TRUE	, III,V3,V6						5	NORM	100	NORM100	FIRST	FIRST	1
records100\00000\00095_lr	records500\00000\00095_hrm	0	95	9243	18	0	M		63	0	0	CS-12 E	30\11\1985 13:45:57	sinusrhythmus normales ekg	{'NORM': 100.0, 'SR': 0.0}					FALSE	FALSE	TRUE							5	NORM	100	NORM100	FIRST	FIRST	1
records100\00000\00099_lr	records500\00000\00099_hrm	0	99	18012	25	0	M		60	2	0	CS-12 E	07\12\1985 15:21:29	sinusrhythmus normales ekg	{'NORM': 100.0, 'SR': 0.0}					FALSE	FALSE	TRUE							4	NORM	100	NORM100	FIRST	FIRST	1
records100\00000\00112_lr	records500\00000\00112_hrm	0	112	19832	44	0	M		65	2	0	CS-12 E	06\01\1986 11:04:11	sinusrhythmus linkstyp sonst normales ekg	{'NORM': 80.0, 'SR': 0.0}	LAD				FALSE	FALSE	TRUE							10	NORM	80	NORM80	FIRST	FIRST	1
records100\00000\00114_lr	records500\00000\00114_hrm	0	114	14097	19	1	F		56	0	0	CS-12 E	08\01\1986 13:17:03	sinusrhythmus normales ekg	{'NORM': 100.0, 'SR': 0.0}					FALSE	FALSE	TRUE							4	NORM	100	NORM100	FIRST	FIRST	1
records100\00000\00163_lr	records500\00000\00163_hrm	0	163	14851	21	1	F		64	0	0	CS-12 E	07\03\1986 15:32:56	sinus arrhythmie sonst normales ekg	{'NORM': 80.0, 'SARRH': 0.0}					FALSE	FALSE	TRUE							6	NORM	80	NORM80	FIRST	FIRST	1
records100\00000\00166_lr	records500\00000\00166_hrm	0	166	14033	59	0	M				3	AT-6 C	08\03\1986 14:59:50	sinusrytm vÄnster el-axel eljest normalt ekg	{'NORM': 80.0, 'SR': 0.0}					FALSE	FALSE	TRUE							2	NORM	80	NORM80	FIRST	FIRST	1
records100\00000\00187_lr	records500\00000\00187_hrm	0	187	15678	36	1	F		58	0	0	CS-12 E	20\03\1986 11:05:09	sinus arrhythmie sonst normales ekg	{'NORM': 80.0, 'SARRH': 0.0}					FALSE	FALSE	TRUE	, alles		V4				5	NORM	80	NORM80	FIRST	FIRST	1
records100\00000\00207_lr	records500\00000\00207_hrm	0	207	17633	49	1	F		70	2	0	CS-12 E	08\05\1986 11:25:44	sinusrhythmus amplitudenkriterien f#r linkshypertrophie	{'NORM': 80.0, 'HVOLT': 0.0, 'SR': 0.0}					FALSE	FALSE	TRUE							8	NORM	80	NORM80	FIRST	FIRST	1
records100\00000\00213_lr	records500\00000\00213_hrm	0	213	10157	38	0	M		65	2	0	CS-12 E	22\05\1986 11:21:12	ventrikulÄre extrasystole(n) sinus arrhythmie	{'NORM': 100.0, 'SARRH': 0.0}					FALSE	FALSE	TRUE	, V1	, I-AVR,			VES		4	NORM	100	NORM100	FIRST	FIRST	1
records100\00000\00236_lr	records500\00000\00236_hrm	0	236	19277	32	0	M		71	2	0	CS-12 E	11\07\1986 13:39:56	sinusrhythmus unvollstÄndiger rechtsschenkelblock sonst normales ekg	{'NORM': 80.0, 'IRBBB': 100.0, 'SR': 0.0}					FALSE	FALSE	TRUE	, AVL						2	NORM	80	NORM80	FIRST	FIRST	1
records100\00000\00253_lr	records500\00000\00253_hrm	0	253	2096	57	1	F	150	69	7	1	AT-6 C 5.5	04\09\1986 17:54:14	sinus rhythm normal ecg	{'NORM': 100.0, 'SR': 0.0}				6	FALSE	FALSE	TRUE							5	NORM	100	NORM100	FIRST	FIRST	1
records100\00000\00254_lr	records500\00000\00254_hrm	0	254	7415	63	0	M	165		8	1	AT-6 C 5.5	05\09\1986 14:01:41	sinus rhythm. normal ecg.	{'NORM': 100.0, 'SR': 0.0}				0	FALSE	FALSE	TRUE							5	NORM	100	NORM100	FIRST	FIRST	1
records100\00000\00292_lr	records500\00000\00292_hrm	0	292	6581	69	1	F	163	75	10	1	AT-6 C 5.5	10\09\1986 18:50:54	trace only requested.	{'NORM': 100.0}				0	FALSE	FALSE	TRUE	v2,						8	NORM	100	NORM100	FIRST	FIRST	1
records100\00000\00315_lr	records500\00000\00315_hrm	0	315	1671	54	0	M	180	74	9	1	AT-6 C 5.6	14\09\1986 08:41:05	sinus rhythm. normal ecg. Edit: NORM 100, schlechte Qualität V2,V3,V5	{'NORM': 100.0, 'SR': 0.0}				0	TRUE	FALSE	TRUE							2	NORM	100	NORM100	FIRST	FIRST	1
records100\00000\00352_lr	records500\00000\00352_hrm	0	352	20919	43	1	F		42	0	0	CS-12 E	02\10\1986 13:15:43	sinusrhythmus p-sinistrocardiale	{'NORM': 100.0, 'SR': 0.0}					FALSE	FALSE	TRUE	, III,V1	, alles,			2ES		9	NORM	100	NORM100	FIRST	FIRST	1
records100\00000\00360_lr	records500\00000\00360_hrm	0	360	9812	42	0	M		85	0	0	CS-12 E	08\11\1986 13:07:49	sinusrhythmus linkstyp sonst normales ekg	{'NORM': 80.0, 'SR': 0.0}	LAD				FALSE	FALSE	TRUE							9	NORM	80	NORM80	FIRST	FIRST	1
records100\00000\00368_lr	records500\00000\00368_hrm	0	368	16468	71	0	M		65	0	0	CS-12 E	20\11\1986 10:55:45	sinusrhythmus normales ekg	{'NORM': 100.0, 'SR': 0.0}					FALSE	FALSE	TRUE		, I-V2,					9	NORM	100	NORM100	FIRST	FIRST	1
records100\00000\00373_lr	records500\00000\00373_hrm	0	373	12708	17	0	M		82	0	0	CS-12 E	28\11\1986 14:10:37	sinusrhythmus normales ekg	{'NORM': 100.0, 'SR': 0.0}					FALSE	FALSE	TRUE		, I-AVR,					7	NORM	100	NORM100	FIRST	FIRST	1
records100\00000\00391_lr	records500\00000\00391_hrm	0	391	20129	47	1	F		67	2	0	CS-12 E	19\12\1986 13:59:27	sinusrhythmus normales ekg	{'NORM': 100.0, 'SR': 0.0}					FALSE	FALSE	TRUE							7	NORM	100	NORM100	FIRST	FIRST	1
records100\00000\00394_lr	records500\00000\00394_hrm	0	394	9198	19	1	F		57	2	0	CS-12 E	09\01\1987 10:37:32	sinusrhythmus rechtstyp sonst normales ekg	{'NORM': 80.0, 'SR': 0.0}	RAD				FALSE	FALSE	TRUE							8	NORM	80	NORM80	FIRST	FIRST	1
records100\00000\00417_lr	records500\00000\00417_hrm	0	417	4938	75	1	F	165	60	3	1	AT-6 C 5.5	29\01\1987 16:51:21	sinus rhythm. normal ecg.	{'NORM': 100.0, 'SR': 0.0}				0	FALSE	FALSE	TRUE							10	NORM	100	NORM100	FIRST	FIRST	1
records100\00000\00420_lr	records500\00000\00420_hrm	0	420	3406	22	0	M	176	61	7	1	AT-6 C 5.5	30\01\1987 08:42:25	sinus rhythm. incomplete right bundle branch block, this is probably a normal variant. t waves are low in ii and inverted in iii, avf. this may be normal but inferior myocardial ischaemia cannot be entirely excluded. suggest repeat if clinically indica	{'NORM': 100.0, 'IRBBB': 100.0, 'LOWT': 0.0, 'SR': 0.0}				0	FALSE	FALSE	TRUE							5	NORM	100	NORM100	FIRST	FIRST	1
records100\00000\00439_lr	records500\00000\00439_hrm	0	439	1419	50	1	F	162	62	6	1	AT-6 C 5.5	09\02\1987 11:53:32	sinus rhythm. normal ecg.	{'NORM': 100.0, 'SR': 0.0}				6	FALSE	FALSE	TRUE							7	NORM	100	NORM100	FIRST	FIRST	1
records100\00000\00471_lr	records500\00000\00471_hrm	0	471	2951	60	0	M	163	56	8	1	AT-6 C 5.5	26\02\1987 12:19:02	sinus rhythm. normal ecg.	{'NORM': 100.0, 'SR': 0.0}				0	FALSE	FALSE	TRUE							8	NORM	100	NORM100	FIRST	FIRST	1
records100\00000\00473_lr	records500\00000\00473_hrm	0	473	2398	58	0	M	176	70	1	1	AT-6 C 5.5	26\02\1987 13:16:13	sinus rhythm. normal ecg.	{'NORM': 100.0, 'SR': 0.0}				0	FALSE	FALSE	TRUE							10	NORM	100	NORM100	FIRST	FIRST	1
records100\00000\00474_lr	records500\00000\00474_hrm	0	474	5362	67	1	F	161	51	11	1	AT-6 C 5.5	26\02\1987 14:00:41	sinus rhythm. normal ecg.	{'NORM': 100.0, 'SR': 0.0}				0	FALSE	FALSE	TRUE							2	NORM	100	NORM100	FIRST	FIRST	1
records100\00000\00487_lr	records500\00000\00487_hrm	0	487	17266	65	0	M				3	AT-6 C	28\02\1987 08:25:01	slag med avvikande impulsutbredning regelbunden rytm, inga p-vÅg funna vÄnster el-axel	{'NORM': 100.0}					FALSE	FALSE	TRUE	, I,II,AVR	, I-AVR,			1ES		1	NORM	100	NORM100	FIRST	FIRST	1
records100\00000\00543_lr	records500\00000\00543_hrm	0	543	15996	25	1	F		56	2	0	CS-12 E	13\03\1987 13:29:46	sinusbradykardie sonst normales ekg	{'NORM': 80.0, 'SBRAD': 0.0}					FALSE	FALSE	TRUE							4	NORM	80	NORM80	FIRST	FIRST	1
records100\00000\00584_lr	records500\00000\00584_hrm	0	584	18236	41	0	M		87	0	0	CS-12 E	03\04\1987 12:18:36	sinusrhythmus linkstyp sonst normales ekg	{'NORM': 80.0, 'SR': 0.0}	LAD				FALSE	FALSE	TRUE							10	NORM	80	NORM80	FIRST	FIRST	1
records100\00000\00602_lr	records500\00000\00602_hrm	0	602	14547	37	1	F		86	0	0	CS-12 E	12\04\1987 08:05:13	sinus arrhythmie lagetyp normal sonst normales ekg	{'NORM': 80.0, 'SARRH': 0.0}	MID				FALSE	FALSE	TRUE	, V4						7	NORM	80	NORM80	FIRST	FIRST	1
records100\00000\00625_lr	records500\00000\00625_hrm	0	625	7144	41	1	F	160	71	10	1	AT-6 C 5.5	16\04\1987 15:27:24	sinus rhythm. no definite pathology.	{'NORM': 100.0, 'SR': 0.0}				0	FALSE	FALSE	TRUE							6	NORM	100	NORM100	FIRST	FIRST	1
records100\00000\00647_lr	records500\00000\00647_hrm	0	647	15636	31	0	M		79	2	0	CS-12 E	20\04\1987 11:35:50	sinusrhythmus unspezifische intraventrikulÄre leitungsstÖrung	{'NORM': 80.0, 'SR': 0.0}					FALSE	FALSE	TRUE							7	NORM	80	NORM80	FIRST	FIRST	1
records100\00000\00663_lr	records500\00000\00663_hrm	0	663	20470	65	0	M			0	0	CS-12 E	25\04\1987 09:54:01	sinusrhythmus lagetyp normal normales ekg	{'NORM': 100.0, 'SR': 0.0}	MID				FALSE	FALSE	TRUE							2	NORM	100	NORM100	FIRST	FIRST	1
records100\00000\00671_lr	records500\00000\00671_hrm	0	671	3977	76	1	F	167	45	3	1	AT-6 6	25\04\1987 19:35:42	sinus rhythm. normal ecg.	{'NORM': 100.0, 'SR': 0.0}				0	FALSE	FALSE	TRUE							3	NORM	100	NORM100	FIRST	FIRST	1
records100\00000\00748_lr	records500\00000\00748_hrm	0	748	7916	66	1	F	156	60	1	1	AT-6 6	07\05\1987 14:19:11	sinus rhythm. normal ecg.	{'NORM': 100.0, 'SR': 0.0}				0	FALSE	FALSE	TRUE							9	NORM	100	NORM100	FIRST	FIRST	1
records100\00000\00792_lr	records500\00000\00792_hrm	0	792	14970	52	0	M		72	0	0	CS-12 E	29\05\1987 11:49:11	sinusrhythmus normales ekg	{'NORM': 100.0, 'SR': 0.0}					FALSE	FALSE	TRUE	, I-AVL						9	NORM	100	NORM100	FIRST	FIRST	1
records100\00000\00815_lr	records500\00000\00815_hrm	0	815	14679	60	0	M		76	0	0	CS-12 E	21\06\1987 07:51:17	sinusrhythmus normales ekg	{'NORM': 100.0, 'SR': 0.0}					FALSE	FALSE	TRUE	, II-AVF						4	NORM	100	NORM100	FIRST	FIRST	1
records100\00000\00832_lr	records500\00000\00832_hrm	0	832	7624	43	1	F	163	63	4	1	AT-6 6	27\06\1987 18:28:03	sinus rhythm. normal ecg.	{'NORM': 100.0, 'SR': 0.0}				0	FALSE	FALSE	TRUE							6	NORM	100	NORM100	FIRST	FIRST	1
records100\00000\00860_lr	records500\00000\00860_hrm	0	860	484	29	1	F	170	55	11	1	AT-6 6	02\07\1987 13:48:39	sinus tachycardia. compared with tracing of earlier today. the previously noted st segment depression is now negligible. there is t wave flattening in ii, iii, avf. suggest repeat in one week or so. Edit: NORM 100, (f,29) , ansteigende ST-Senkungen in II,III, flache T V5,6, V.a.RAO	{'NORM': 100.0, 'NT_': 0.0, 'STACH': 0.0}				0	TRUE	FALSE	TRUE							3	NORM	100	NORM100	SUBSEQ	FIRST	1
records100\00000\00865_lr	records500\00000\00865_hrm	0	865	2161	61	1	F	164	93	1	1	AT-6 C 5.5	02\07\1987 16:29:21	sinus rhythm. normal ecg. Edit: NORM 100, (NORM 100)	{'NORM': 100.0, 'SR': 0.0}				0	TRUE	FALSE	TRUE							8	NORM	100	NORM100	FIRST	FIRST	1
records100\00000\00867_lr	records500\00000\00867_hrm	0	867	20236	90	1	F			1	2	CS-12	03\07\1987 10:01:27	sinusrhythmus lagetyp normal normales ekg	{'NORM': 100.0, 'SR': 0.0}	MID			1	FALSE	FALSE	TRUE							3	NORM	100	NORM100	FIRST	FIRST	1
records100\00000\00875_lr	records500\00000\00875_hrm	0	875	1541	77	1	F	165	64	11	1	AT-6 6	03\07\1987 18:21:15	sinus rhythm. prolonged pr interval. otherwise normal ecg. Edit: NORM 80, QRIII(NORM 50)	{'NORM': 50.0, 'LPR': 0.0, 'SR': 0.0}				0	TRUE	FALSE	TRUE							8	NORM	50	NORM50	FIRST	FIRST	1
records100\00000\00879_lr	records500\00000\00879_hrm	0	879	3079	33	1	F	175	73	10	1	AT-6 C 5.5	04\07\1987 11:28:54	sinus rhythm. non-specific t wave flattening in i, avl, v5,6.	{'NORM': 100.0, 'NT_': 0.0, 'SR': 0.0}				0	FALSE	FALSE	TRUE							4	NORM	100	NORM100	FIRST	FIRST	1
records100\00000\00896_lr	records500\00000\00896_hrm	0	896	4782	71	0	M	164	60	10	1	AT-6 C 5.5	09\07\1987 08:43:15	premature atrial contraction(s). sinus rhythm. otherwise normal ecg.	{'NORM': 80.0, 'PAC': 0.0, 'SR': 0.0}				0	FALSE	FALSE	TRUE							4	NORM	80	NORM80	FIRST	FIRST	1
records100\00000\00904_lr	records500\00000\00904_hrm	0	904	20118	42	0	M		86	2	0	CS-12 E	12\07\1987 08:10:32	sinusrhythmus normales ekg	{'NORM': 100.0, 'SR': 0.0}					FALSE	FALSE	TRUE	, V2	, alles,					9	NORM	100	NORM100	FIRST	FIRST	1
records100\00000\00911_lr	records500\00000\00911_hrm	0	911	6027	51	1	F	164	110	3	1	AT-6 C 5.5	15\07\1987 07:05:37	sinus rhythm. normal ecg.	{'NORM': 100.0, 'SR': 0.0}				0	FALSE	FALSE	TRUE							10	NORM	100	NORM100	FIRST	FIRST	1
records100\00000\00954_lr	records500\00000\00954_hrm	0	954	6193	39	0	M	173		8	1	AT-6 C 5.5	20\07\1987 08:35:58	sinus rhythm. normal ecg.	{'NORM': 100.0, 'SR': 0.0}				7	FALSE	FALSE	TRUE							9	NORM	100	NORM100	FIRST	FIRST	1
records100\01000\01028_lr	records500\01000\01028_hrm	1000	1028	6661	65	0	M	171	73		4	AT-6 6	01\08\1987 14:58:28	sinus rhythm. normal ecg.	{'NORM': 100.0, 'SR': 0.0}				2	FALSE	FALSE	TRUE							3	NORM	100	NORM100	FIRST	FIRST	1
records100\01000\01042_lr	records500\01000\01042_hrm	1000	1042	499	69	0	M	175			11	AT-6 6	05\08\1987 13:45:45	sinus rhythm. non-specific intraventricular delay. no definite pathology.	{'NORM': 80.0, 'IVCD': 100.0, 'SR': 0.0}				2	FALSE	FALSE	TRUE							6	NORM	80	NORM80	FIRST	FIRST	1
records100\01000\01076_lr	records500\01000\01076_hrm	1000	1076	10171	42	1	F		51	0	0	CS-12 E	10\08\1987 13:07:26	sinusrhythmus periphere niederspannung	{'NORM': 100.0, 'SR': 0.0}					FALSE	FALSE	TRUE	, III,AVL	, alles,					2	NORM	100	NORM100	FIRST	FIRST	1
records100\01000\01089_lr	records500\01000\01089_hrm	1000	1089	5284	62	1	F	160	78		21	AT-6 C 5.5	13\08\1987 09:10:38	sinus rhythm normal ecg.	{'NORM': 100.0, 'SR': 0.0}				8	FALSE	FALSE	TRUE							2	NORM	100	NORM100	FIRST	FIRST	1
records100\01000\01097_lr	records500\01000\01097_hrm	1000	1097	2368	43	0	M	165	70		13	AT-6 6	14\08\1987 09:12:15	sinus rhythm normal ecg	{'NORM': 100.0, 'SR': 0.0}				4	FALSE	FALSE	TRUE							2	NORM	100	NORM100	FIRST	FIRST	1
records100\01000\01100_lr	records500\01000\01100_hrm	1000	1100	1942	52	1	F	160	45		18	AT-6 C 5.5	14\08\1987 12:33:46	sinus rhythm normal ecg	{'NORM': 100.0, 'SR': 0.0}				3	FALSE	FALSE	TRUE							10	NORM	100	NORM100	FIRST	FIRST	1
records100\01000\01106_lr	records500\01000\01106_hrm	1000	1106	7255	3	1	F				11	AT-6 6	14\08\1987 18:28:27	sinus rhythm. normal ecg for age.	{'NORM': 100.0, 'SR': 0.0}				3	FALSE	FALSE	TRUE							3	NORM	100	NORM100	FIRST	FIRST	1
records100\01000\01141_lr	records500\01000\01141_hrm	1000	1141	528	74	1	F	163	57	7	1	AT-6 C 5.5	10\09\1987 10:30:04	sinus rhythm. no definite pathology.	{'NORM': 100.0, 'SR': 0.0}				0	FALSE	FALSE	TRUE	v3,6,						4	NORM	100	NORM100	FIRST	FIRST	1
records100\01000\01145_lr	records500\01000\01145_hrm	1000	1145	6129	69	0	M	173	98	8	1	AT-6 C 5.5	10\09\1987 11:45:28	sinus rhythm. no definite pathology.	{'NORM': 100.0, 'SR': 0.0}				0	FALSE	FALSE	TRUE							1	NORM	100	NORM100	FIRST	FIRST	1
records100\01000\01186_lr	records500\01000\01186_hrm	1000	1186	651	86	0	M			6	1	AT-6 C 5.5	17\09\1987 14:46:14	trace only requested. Edit: IMI 50	{'NORM': 100.0}				0	TRUE	FALSE	TRUE							10	NORM	100	NORM100	FIRST	FIRST	1
records100\01000\01190_lr	records500\01000\01190_hrm	1000	1190	17493	58	0	M		86	0	0	CS-12 E	19\09\1987 12:53:45	sinusrhythmus normales ekg	{'NORM': 100.0, 'SR': 0.0}					FALSE	FALSE	TRUE	, 2						1	NORM	100	NORM100	FIRST	FIRST	1
records100\01000\01191_lr	records500\01000\01191_hrm	1000	1191	6460	36	1	F	159	85	4	1	AT-6 C 5.5	20\09\1987 09:11:23	sinus rhythm. no definite pathology.	{'NORM': 100.0, 'SR': 0.0}				0	FALSE	FALSE	TRUE							5	NORM	100	NORM100	FIRST	FIRST	1
records100\01000\01201_lr	records500\01000\01201_hrm	1000	1201	2492	75	0	M	165	57	1	1	AT-6 C 5.5	25\09\1987 12:27:07	sinus arrhythmia. no definite pathology.	{'NORM': 100.0, 'SARRH': 0.0}				0	FALSE	FALSE	TRUE							7	NORM	100	NORM100	FIRST	FIRST	1
records100\01000\01214_lr	records500\01000\01214_hrm	1000	1214	7645	64	1	F	161	38	1	1	AT-6 C 5.5	01\10\1987 08:03:05	sinus tachycardia. otherwise normal ecg. Edit: NORM, Tachykardie	{'NORM': 80.0, 'STACH': 0.0}				0	TRUE	FALSE	TRUE							8	NORM	80	NORM80	FIRST	FIRST	1
records100\01000\01253_lr	records500\01000\01253_hrm	1000	1253	14104	22	1	F		47	0	0	CS-12 E	31\10\1987 09:49:43	sinusrhythmus lagetyp normal normales ekg	{'NORM': 100.0, 'SR': 0.0}	MID				FALSE	FALSE	TRUE							2	NORM	100	NORM100	FIRST	FIRST	1
records100\01000\01262_lr	records500\01000\01262_hrm	1000	1262	10650	30	0	M		55	0	0	CS-12 E	14\11\1987 08:37:30	sinusrhythmus lagetyp normal normales ekg	{'NORM': 100.0, 'SR': 0.0}	MID				FALSE	FALSE	TRUE	, V1-V3	, I-AVR,					9	NORM	100	NORM100	FIRST	FIRST	1
records100\01000\01290_lr	records500\01000\01290_hrm	1000	1290	18891	28	0	M		81	0	0	CS-12 E	21\12\1987 13:48:37	sinusrhythmus normales ekg	{'NORM': 100.0, 'SR': 0.0}					FALSE	FALSE	TRUE							4	NORM	100	NORM100	FIRST	FIRST	1
records100\01000\01300_lr	records500\01000\01300_hrm	1000	1300	14503	53	1	F		55	0	0	CS-12 E	12\01\1988 13:38:28	sinusrhythmus normales ekg 5 min nach 0,5 ml !!! isoptin pat steht unter sotalex mite 2x1\2 udigimerk minor u chnidin duriles 2x1 (wegen á blocker nur wenig isoptin gegeben!!! bei vorhoftachycardie hf 140 mit darunter langer av-zet	{'NORM': 100.0, 'SR': 0.0}				1	FALSE	FALSE	TRUE							7	NORM	100	NORM100	SUBSEQ	FIRST	1
records100\01000\01310_lr	records500\01000\01310_hrm	1000	1310	16827	49	1	F		64	0	0	CS-12 E	23\01\1988 09:41:05	sinusrhythmus linkstyp sonst normales ekg	{'NORM': 80.0, 'SR': 0.0}	LAD				FALSE	FALSE	TRUE							1	NORM	80	NORM80	FIRST	FIRST	1
records100\01000\01318_lr	records500\01000\01318_hrm	1000	1318	7956	37	1	F		65	0	0	CS-12 E	28\01\1988 10:08:29	sinus arrhythmie lagetyp normal sonst normales ekg	{'NORM': 80.0, 'SARRH': 0.0}	MID				FALSE	FALSE	TRUE		, I-AVR,					8	NORM	80	NORM80	FIRST	FIRST	1
records100\01000\01334_lr	records500\01000\01334_hrm	1000	1334	8253	19	1	F		45	0	0	CS-12 E	30\01\1988 09:38:24	sinus arrhythmie sonst normales ekg	{'NORM': 80.0, 'SARRH': 0.0}					FALSE	FALSE	TRUE	, I,III,AVL						8	NORM	80	NORM80	FIRST	FIRST	1
records100\01000\01341_lr	records500\01000\01341_hrm	1000	1341	2171	59	0	M	171	92	11	1	AT-6 C 5.5	31\01\1988 11:07:37	sinus rhythm. normal ecg.	{'NORM': 100.0, 'SR': 0.0}				0	FALSE	FALSE	TRUE		, noise,					5	NORM	100	NORM100	FIRST	FIRST	1
records100\01000\01353_lr	records500\01000\01353_hrm	1000	1353	1788	83	1	F	158	60	10	1	AT-6 C 5.6	08\02\1988 10:29:39	sinus rhythm. slight, non-specific st segment depression in i, avl.	{'NORM': 100.0, 'STD_': 0.0, 'SR': 0.0}				0	FALSE	FALSE	TRUE							10	NORM	100	NORM100	FIRST	FIRST	1
records100\01000\01428_lr	records500\01000\01428_hrm	1000	1428	12143	42	1	F				3	AT-6 C	05\03\1988 08:37:35	sinusrytm normalt ekg	{'NORM': 100.0, 'SR': 0.0}					FALSE	FALSE	TRUE							5	NORM	100	NORM100	FIRST	FIRST	1
records100\01000\01431_lr	records500\01000\01431_hrm	1000	1431	18803	17	0	M		69	2	0	CS-12 E	05\03\1988 11:39:40	sinusrhythmus normales ekg	{'NORM': 100.0, 'SR': 0.0}					FALSE	FALSE	TRUE	, I,II,V3						2	NORM	100	NORM100	FIRST	FIRST	1
records100\01000\01438_lr	records500\01000\01438_hrm	1000	1438	15047	48	0	M				3	AT-6 C	06\03\1988 12:00:17	sinusrytm normalt ekg	{'NORM': 100.0, 'SR': 0.0}					FALSE	FALSE	TRUE							4	NORM	100	NORM100	FIRST	FIRST	1
records100\01000\01467_lr	records500\01000\01467_hrm	1000	1467	7948	68	1	F				3	AT-6 C	20\03\1988 15:48:58	sinusrytm vÄnster el-axel normalt ekg	{'NORM': 80.0, 'SR': 0.0}				5	FALSE	FALSE	TRUE							8	NORM	80	NORM80	FIRST	FIRST	1
records100\01000\01468_lr	records500\01000\01468_hrm	1000	1468	13411	75	0	M		80	2	0	CS-12 E	21\03\1988 09:08:17	sinusrhythmus normales ekg	{'NORM': 100.0, 'SR': 0.0}					FALSE	FALSE	TRUE		, I-AVR,					10	NORM	100	NORM100	FIRST	FIRST	1
records100\01000\01499_lr	records500\01000\01499_hrm	1000	1499	14984	53	1	F		74	0	0	CS-12 E	08\04\1988 09:53:58	sinusrhythmus normales ekg	{'NORM': 100.0, 'SR': 0.0}					FALSE	FALSE	TRUE	, V3 stark						2	NORM	100	NORM100	FIRST	FIRST	1
records100\01000\01531_lr	records500\01000\01531_hrm	1000	1531	3428	74	1	F			8	1	AT-6 6	14\04\1988 20:32:51	trace only requested.	{'NORM': 100.0}				0	FALSE	FALSE	TRUE			v1				8	NORM	100	NORM100	FIRST	FIRST	1
records100\01000\01578_lr	records500\01000\01578_hrm	1000	1578	6003	66	0	M	186	85	9	1	AT-6 6	23\04\1988 08:26:04	this is probably sinus rhythm but p waves are inconspicuous. no definite pathology.	{'NORM': 80.0, 'SR': 0.0}				0	FALSE	FALSE	TRUE							3	NORM	80	NORM80	FIRST	FIRST	1
records100\01000\01593_lr	records500\01000\01593_hrm	1000	1593	5557	32	1	F	135	57	10	1	AT-6 6	24\04\1988 10:09:11	sinus rhythm. normal ecg.	{'NORM': 100.0, 'SR': 0.0}				0	FALSE	FALSE	TRUE							1	NORM	100	NORM100	FIRST	FIRST	1
records100\01000\01598_lr	records500\01000\01598_hrm	1000	1598	21418	65	1	F		64	0	0	CS-12 E	25\04\1988 09:03:10	sinusrhythmus lagetyp normal normales ekg	{'NORM': 100.0, 'SR': 0.0}	MID				FALSE	FALSE	TRUE		, I-AVR,					4	NORM	100	NORM100	FIRST	FIRST	1
records100\01000\01613_lr	records500\01000\01613_hrm	1000	1613	4468	50	0	M	183	85	7	1	AT-6 6	28\04\1988 06:34:15	sinus rhythm. normal ecg.	{'NORM': 100.0, 'SR': 0.0}				0	FALSE	FALSE	TRUE							7	NORM	100	NORM100	FIRST	FIRST	1
records100\01000\01619_lr	records500\01000\01619_hrm	1000	1619	2638	55	1	F	171	63	5	1	AT-6 C 5.5	28\04\1988 10:13:31	sinus rhythm. normal ecg.	{'NORM': 100.0, 'SR': 0.0}				0	FALSE	FALSE	TRUE							9	NORM	100	NORM100	FIRST	FIRST	1
records100\01000\01634_lr	records500\01000\01634_hrm	1000	1634	6549	49	1	F	160	56	6	1	AT-6 6	29\04\1988 17:21:04	sinus rhythm. normal ecg.	{'NORM': 100.0, 'SR': 0.0}				0	FALSE	FALSE	TRUE							8	NORM	100	NORM100	FIRST	FIRST	1
records100\01000\01639_lr	records500\01000\01639_hrm	1000	1639	3283	39	0	M	180	83	9	1	AT-6 C 5.5	30\04\1988 08:32:53	sinus rhythm. normal ecg.	{'NORM': 100.0, 'SR': 0.0}				0	FALSE	FALSE	TRUE							10	NORM	100	NORM100	FIRST	FIRST	1
records100\01000\01678_lr	records500\01000\01678_hrm	1000	1678	14708	26	1	F		59	2	0	CS-12 E	07\05\1988 11:09:38	sinusrhythmus normales ekg	{'NORM': 100.0, 'SR': 0.0}					FALSE	FALSE	TRUE							9	NORM	100	NORM100	FIRST	FIRST	1
records100\01000\01690_lr	records500\01000\01690_hrm	1000	1690	12974	45	0	M		77	2	0	CS-12 E	09\05\1988 06:34:07	sinusrhythmus normales ekg	{'NORM': 100.0, 'SR': 0.0}					FALSE	FALSE	TRUE		, I-V2,					1	NORM	100	NORM100	FIRST	FIRST	1
records100\01000\01734_lr	records500\01000\01734_hrm	1000	1734	17785	57	0	M		71	0	0	CS-12 E	09\06\1988 06:07:15	sinusrhythmus lagetyp normal normales ekg	{'NORM': 100.0, 'SR': 0.0}	MID				FALSE	FALSE	TRUE		, alles,					9	NORM	100	NORM100	FIRST	FIRST	1
records100\01000\01790_lr	records500\01000\01790_hrm	1000	1790	1839	73	0	M	180	73	7	1	AT-6 C 5.5	27\06\1988 12:18:29	sinus rhythm. normal ecg.	{'NORM': 100.0, 'SR': 0.0}				0	FALSE	FALSE	TRUE							10	NORM	100	NORM100	FIRST	FIRST	1
records100\01000\01791_lr	records500\01000\01791_hrm	1000	1791	3809	75	1	F	165	83	11	1	AT-6 6	27\06\1988 13:08:54	sinus rhythm. normal ecg.	{'NORM': 100.0, 'SR': 0.0}				0	FALSE	FALSE	TRUE							4	NORM	100	NORM100	FIRST	FIRST	1
records100\01000\01826_lr	records500\01000\01826_hrm	1000	1826	19377	48	1	F		68	0	0	CS-12 E	02\07\1988 10:12:01	sinusrhythmus lagetyp normal normales ekg	{'NORM': 100.0, 'SR': 0.0}	MID				FALSE	FALSE	TRUE							5	NORM	100	NORM100	FIRST	FIRST	1
records100\01000\01833_lr	records500\01000\01833_hrm	1000	1833	4191	59	1	F	158	62	10	1	AT-6 6	02\07\1988 20:12:07	sinus rhythm. normal ecg. Edit: NORM 100, (NORM 100)	{'NORM': 100.0, 'SR': 0.0}				0	TRUE	FALSE	TRUE							4	NORM	100	NORM100	FIRST	FIRST	1
records100\01000\01857_lr	records500\01000\01857_hrm	1000	1857	7866	24	0	M	168	85	11	1	AT-6 6	05\07\1988 11:29:18	sinus rhythm. normal ecg.	{'NORM': 100.0, 'SR': 0.0}				0	FALSE	FALSE	TRUE							10	NORM	100	NORM100	FIRST	FIRST	1
records100\01000\01860_lr	records500\01000\01860_hrm	1000	1860	16593	33	0	M		75	2	0	CS-12 E	06\07\1988 14:22:27	sinusrhythmus normales ekg	{'NORM': 100.0, 'SR': 0.0}					FALSE	FALSE	TRUE							10	NORM	100	NORM100	FIRST	FIRST	1
records100\01000\01865_lr	records500\01000\01865_hrm	1000	1865	19716	34	1	F			1	2	CS-12	07\07\1988 14:56:06	sinusrhythmus lagetyp normal normales ekg	{'NORM': 100.0, 'SR': 0.0}	MID			1	FALSE	FALSE	TRUE							5	NORM	100	NORM100	FIRST	FIRST	1
records100\01000\01883_lr	records500\01000\01883_hrm	1000	1883	5440	64	1	F	163	48	3	1	AT-6 6	11\07\1988 14:33:01	sinus rhythm. normal ecg.	{'NORM': 100.0, 'SR': 0.0}				0	FALSE	FALSE	TRUE							5	NORM	100	NORM100	FIRST	FIRST	1
records100\01000\01885_lr	records500\01000\01885_hrm	1000	1885	17863	28	1	F		84	0	0	CS-12 E	12\07\1988 03:07:07	sinusrhythmus lagetyp normal normales ekg	{'NORM': 100.0, 'SR': 0.0}	MID				FALSE	FALSE	TRUE							10	NORM	100	NORM100	FIRST	FIRST	1
records100\01000\01912_lr	records500\01000\01912_hrm	1000	1912	711	57	0	M	175	74	7	1	AT-6 6	16\07\1988 12:35:30	sinus rhythm. normal ecg.	{'NORM': 100.0, 'SR': 0.0}				0	FALSE	FALSE	TRUE							3	NORM	100	NORM100	FIRST	FIRST	1
records100\01000\01954_lr	records500\01000\01954_hrm	1000	1954	1999	60	0	M	181		9	1	AT-6 C 5.5	22\07\1988 10:17:52	sinus rhythm. possible left atrial enlargement. incomplete right bundle branch block. voltages are high in chest leads suggesting lvh.	{'NORM': 50.0, 'IRBBB': 100.0, 'VCLVH': 0.0, 'SR': 0.0}				0	FALSE	FALSE	TRUE							3	NORM	50	NORM50	FIRST	FIRST	1
records100\01000\01958_lr	records500\01000\01958_hrm	1000	1958	7843	76	1	F	163	68	1	1	AT-6 6	22\07\1988 15:19:43	sinus rhythm. normal ecg.	{'NORM': 100.0, 'SR': 0.0}				0	FALSE	FALSE	TRUE							10	NORM	100	NORM100	FIRST	FIRST	1
records100\01000\01979_lr	records500\01000\01979_hrm	1000	1979	2318	49	0	M	178	67	11	1	AT-6 6	24\07\1988 13:35:42	sinus rhythm. normal ecg.	{'NORM': 100.0, 'SR': 0.0}				0	FALSE	FALSE	TRUE							6	NORM	100	NORM100	FIRST	FIRST	1
records100\02000\02003_lr	records500\02000\02003_hrm	2000	2003	3634	53	1	F	165	70	10	1	AT-6 6	28\07\1988 15:57:25	sinus rhythm. normal ecg.	{'NORM': 100.0, 'SR': 0.0}				0	FALSE	FALSE	TRUE							6	NORM	100	NORM100	FIRST	FIRST	1
records100\02000\02007_lr	records500\02000\02007_hrm	2000	2007	15974	44	1	F			1	2	CS-12	28\07\1988 17:06:30	sinusrhythmus lagetyp normal path. repolarisation normal	{'NORM': 100.0, 'SR': 0.0}	MID			1	FALSE	FALSE	TRUE							6	NORM	100	NORM100	FIRST	FIRST	1
records100\02000\02043_lr	records500\02000\02043_hrm	2000	2043	21035	24	1	F		55	0	0	CS-12 E	31\07\1988 23:47:48	sinus arrhythmie lagetyp normal linksschenkelblock	{'NORM': 100.0, 'SARRH': 0.0}	MID				FALSE	FALSE	TRUE	, II-V4	, I-AVL,			2ES		7	NORM	100	NORM100	FIRST	FIRST	1
records100\02000\02058_lr	records500\02000\02058_hrm	2000	2058	3212	86	1	F	164	79		40	AT-6 6	01\08\1988 16:50:33	sinus tachycardia. r-s transition zone in v leads displaced to the right. minor non-specific t wave flattening in i, avl.	{'NORM': 100.0, 'NT_': 0.0, 'STACH': 0.0}				2	FALSE	FALSE	TRUE							7	NORM	100	NORM100	FIRST	FIRST	1
records100\02000\02139_lr	records500\02000\02139_hrm	2000	2139	20870	58	1	F		68	0	0	CS-12 E	14\08\1988 01:37:29	sinusrhythmus lagetyp normal unspezifisches abnormales t	{'NORM': 100.0, 'SR': 0.0}	MID				FALSE	FALSE	TRUE							9	NORM	100	NORM100	SUBSEQ	FIRST	1
records100\02000\02149_lr	records500\02000\02149_hrm	2000	2149	7231	34	1	F	175	71		8	AT-6 C 5.5	14\08\1988 16:10:15	sinus rhythm t wave inversion in lead iii - probably a normal variant. otherwise normal ecg.	{'NORM': 80.0, 'INVT': 0.0, 'SR': 0.0}				3	FALSE	FALSE	TRUE							9	NORM	80	NORM80	FIRST	FIRST	1
records100\02000\02178_lr	records500\02000\02178_hrm	2000	2178	6480	29	0	M	173	80	6	1	AT-6 C 5.5	04\09\1988 19:12:27	sinus rhythm. normal ecg.	{'NORM': 100.0, 'SR': 0.0}				0	FALSE	FALSE	TRUE							7	NORM	100	NORM100	FIRST	FIRST	1
records100\02000\02182_lr	records500\02000\02182_hrm	2000	2182	6666	57	0	M	163	63	10	1	AT-6 C 5.5	05\09\1988 13:27:00	sinus rhythm. normal ecg.	{'NORM': 100.0, 'SR': 0.0}				0	FALSE	FALSE	TRUE							3	NORM	100	NORM100	FIRST	FIRST	1
records100\02000\02230_lr	records500\02000\02230_hrm	2000	2230	5057	48	1	F	170		11	1	AT-6 C 5.5	13\09\1988 08:59:00	sinus rhythm. normal ecg.	{'NORM': 100.0, 'SR': 0.0}				0	FALSE	FALSE	TRUE							5	NORM	100	NORM100	FIRST	FIRST	1
records100\02000\02249_lr	records500\02000\02249_hrm	2000	2249	8401	71	1	F			1	2	CS-12	17\09\1988 14:15:59	sinusrhythmus lagetyp normal normales ekg q in iii intraventr. leitungsstoerung f	{'NORM': 100.0, 'IVCD': 100.0, 'QWAVE': 0.0, 'SR': 0.0}	MID			1	FALSE	FALSE	TRUE							1	NORM	100	NORM100	FIRST	FIRST	1
records100\02000\02254_lr	records500\02000\02254_hrm	2000	2254	7286	71	0	M	162	54	4	1	AT-6 C 5.5	19\09\1988 06:59:56	sinus tachycardia. prolonged pr interval. low limb lead voltage. non-specific st-t wave changes in anterolateral leads.	{'NORM': 100.0, 'NST_': 0.0, 'LPR': 0.0, 'STACH': 0.0}				0	FALSE	FALSE	TRUE							1	NORM	100	NORM100	FIRST	FIRST	1
records100\02000\02259_lr	records500\02000\02259_hrm	2000	2259	5987	62	0	M	183	89	1	1	AT-6 C 5.5	19\09\1988 10:54:35	sinus rhythm. normal ecg.	{'NORM': 100.0, 'SR': 0.0}				0	FALSE	FALSE	TRUE							8	NORM	100	NORM100	FIRST	FIRST	1
records100\02000\02267_lr	records500\02000\02267_hrm	2000	2267	18672	23	1	F		65	0	0	CS-12 E	24\09\1988 11:13:23	sinusrhythmus normales ekg	{'NORM': 100.0, 'SR': 0.0}					FALSE	FALSE	TRUE	, V1						10	NORM	100	NORM100	FIRST	FIRST	1
records100\02000\02283_lr	records500\02000\02283_hrm	2000	2283	3200	66	1	F	158	65	8	1	AT-6 C 5.5	29\09\1988 13:58:49	sinus rhythm. normal ecg. Edit: NORM 100, Sokolow 1,6(NORM 50)	{'NORM': 50.0, 'SR': 0.0}				0	TRUE	FALSE	TRUE							9	NORM	50	NORM50	FIRST	FIRST	1
records100\02000\02321_lr	records500\02000\02321_hrm	2000	2321	5933	86	0	M	183	83	1	1	AT-6 C 5.5	03\10\1988 19:32:45	sinus rhythm. low limb lead voltage. normal ecg.	{'NORM': 100.0, 'LVOLT': 0.0, 'SR': 0.0}				0	FALSE	FALSE	TRUE							4	NORM	100	NORM100	FIRST	FIRST	1
records100\02000\02344_lr	records500\02000\02344_hrm	2000	2344	19761	74	1	F			1	2	CS-12	09\11\1988 08:52:16	sinusrhythmus llt rechts t-veraenderungen: flach in v1,iii,avf, erhoeht in v2-3 sonst normales ekg	{'NORM': 100.0, 'IRBBB': 100.0, 'SR': 0.0}	LAD			1	FALSE	FALSE	TRUE							3	NORM	100	NORM100	FIRST	FIRST	1
records100\02000\02346_lr	records500\02000\02346_hrm	2000	2346	9236	46	0	M		73	0	0	CS-12 E	12\11\1988 15:08:10	sinusrhythmus verdacht auf p-sinistrocardiale lagetyp normal	{'NORM': 100.0, 'SR': 0.0}	MID				FALSE	FALSE	TRUE	, II,III,AVF						2	NORM	100	NORM100	FIRST	FIRST	1
records100\02000\02348_lr	records500\02000\02348_hrm	2000	2348	13921	39	0	M			1	2	CS-12	13\11\1988 06:59:50	sinusrhythmus llt flache t in iii, avf pathologisches ekg	{'NORM': 100.0, 'SR': 0.0}	LAD			1	FALSE	FALSE	TRUE							5	NORM	100	NORM100	FIRST	FIRST	1
records100\02000\02352_lr	records500\02000\02352_hrm	2000	2352	16328	58	0	M			0	0	CS-12 E	16\11\1988 11:27:03	sinusrhythmus linkstyp sonst normales ekg	{'NORM': 80.0, 'SR': 0.0}	LAD				FALSE	FALSE	TRUE							6	NORM	80	NORM80	FIRST	FIRST	1
records100\02000\02376_lr	records500\02000\02376_hrm	2000	2376	11437	31	1	F		86	0	0	CS-12 E	03\12\1988 14:14:24	sinusrhythmus lagetyp normal normales ekg	{'NORM': 100.0, 'SR': 0.0}	MID				FALSE	FALSE	TRUE	, III,V5,V6	, I-AVR,					9	NORM	100	NORM100	FIRST	FIRST	1
records100\02000\02388_lr	records500\02000\02388_hrm	2000	2388	21744	48	1	F			1	2	CS-12	09\12\1988 08:59:55	sinusrhythmus lagetyp normal	{'NORM': 100.0, 'SR': 0.0}	MID			1	FALSE	FALSE	TRUE	, V6						4	NORM	100	NORM100	FIRST	FIRST	1
records100\02000\02393_lr	records500\02000\02393_hrm	2000	2393	16763	17	1	F		73	2	0	CS-12 E	11\12\1988 09:29:51	sinusrhythmus normales ekg	{'NORM': 100.0, 'SR': 0.0}					FALSE	FALSE	TRUE		, I-V1,					8	NORM	100	NORM100	FIRST	FIRST	1
records100\02000\02400_lr	records500\02000\02400_hrm	2000	2400	8000	55	1	F			1	2	CS-12	16\12\1988 18:52:09	sinusbradykardie lagetyp normal intraventr. leitungsstoerung path. repolarisation verzoegerte r-progression v1-4 normal	{'NORM': 50.0, 'SBRAD': 0.0}	MID			1	FALSE	FALSE	TRUE							3	NORM	50	NORM50	FIRST	FIRST	1
records100\02000\02472_lr	records500\02000\02472_hrm	2000	2472	7130	25	0	M	178	68	4	1	AT-6 C 5.5	30\01\1989 07:16:48	sinus rhythm. normal ecg.	{'NORM': 100.0, 'SR': 0.0}				0	FALSE	FALSE	TRUE							4	NORM	100	NORM100	FIRST	FIRST	1
records100\02000\02480_lr	records500\02000\02480_hrm	2000	2480	17816	18	1	F		55	0	0	CS-12 E	05\02\1989 09:59:26	sinusrhythmus lagetyp normal normales ekg	{'NORM': 100.0, 'SR': 0.0}	MID				FALSE	FALSE	TRUE	, II,III,AVF						2	NORM	100	NORM100	FIRST	FIRST	1
records100\02000\02559_lr	records500\02000\02559_hrm	2000	2559	15429	54	1	F		84	2	0	CS-12 E	06\03\1989 10:06:42	sinusrhythmus normales ekg	{'NORM': 100.0, 'SR': 0.0}					FALSE	FALSE	TRUE							5	NORM	100	NORM100	FIRST	FIRST	1
records100\02000\02593_lr	records500\02000\02593_hrm	2000	2593	17203	49	1	F				3	AT-6 C	15\03\1989 14:16:49	sinusrytm normalt ekg	{'NORM': 100.0, 'SR': 0.0}					FALSE	FALSE	TRUE							4	NORM	100	NORM100	FIRST	FIRST	1
records100\02000\02607_lr	records500\02000\02607_hrm	2000	2607	12956	19	0	M		73	0	0	CS-12 E	20\03\1989 12:38:51	sinus arrhythmie lagetyp normal sonst normales ekg	{'NORM': 100.0, 'SARRH': 0.0}	MID				FALSE	FALSE	TRUE	, I-AVF						3	NORM	100	NORM100	FIRST	FIRST	1
records100\02000\02609_lr	records500\02000\02609_hrm	2000	2609	10401	66	1	F		61	2	0	CS-12 E	23\03\1989 07:35:59	sinusrhythmus normales ekg	{'NORM': 100.0, 'SR': 0.0}					FALSE	FALSE	TRUE		, I-AVF,					5	NORM	100	NORM100	FIRST	FIRST	1
records100\02000\02611_lr	records500\02000\02611_hrm	2000	2611	11765	49	0	M		83	2	0	CS-12 E	23\03\1989 10:14:49	sinusrhythmus normales ekg	{'NORM': 100.0, 'SR': 0.0}					FALSE	FALSE	TRUE	, AVR,V1	, I-AVF,					7	NORM	100	NORM100	FIRST	FIRST	1
records100\02000\02646_lr	records500\02000\02646_hrm	2000	2646	18089	72	1	F			1	2	CS-12	08\04\1989 17:40:42	sinusbradykardie lagetyp normal auffallend hohes r in v2, dd:elektrodenlage oder st.n. post. infarkt	{'NORM': 100.0, 'SBRAD': 0.0}	MID			1	FALSE	FALSE	TRUE							7	NORM	100	NORM100	FIRST	FIRST	1
records100\02000\02682_lr	records500\02000\02682_hrm	2000	2682	18006	34	0	M			0	0	CS-12 E	13\04\1989 11:50:45	sinusrhythmus lagetyp normal normales ekg	{'NORM': 100.0, 'SR': 0.0}	MID				FALSE	FALSE	TRUE							9	NORM	100	NORM100	FIRST	FIRST	1
records100\02000\02701_lr	records500\02000\02701_hrm	2000	2701	12261	45	0	M			1	2	CS-12	15\04\1989 16:39:28	sinusrhythmus lagetyp normal linkshypertrophie t-veraenderungen schlechte r-progression grenzbefund	{'NORM': 100.0, 'TAB_': 0.0, 'SR': 0.0}	MID			1	FALSE	FALSE	TRUE							3	NORM	100	NORM100	FIRST	FIRST	1
records100\02000\02703_lr	records500\02000\02703_hrm	2000	2703	4852	56	1	F	170	67	11	1	AT-6 C 5.5	16\04\1989 07:01:09	sinus rhythm. normal ecg.	{'NORM': 100.0, 'SR': 0.0}				0	FALSE	FALSE	TRUE							6	NORM	100	NORM100	FIRST	FIRST	1
records100\02000\02708_lr	records500\02000\02708_hrm	2000	2708	6002	42	1	F	175	92	6	1	AT-6 C 5.5	17\04\1989 09:25:20	sinus rhythm. no definite pathology.	{'NORM': 100.0, 'SR': 0.0}				0	FALSE	FALSE	TRUE			v2,3				3	NORM	100	NORM100	FIRST	FIRST	1
records100\02000\02711_lr	records500\02000\02711_hrm	2000	2711	812	22	1	F	155	62	3	1	AT-6 C 5.5	17\04\1989 17:00:32	sinus arrhythmia. normal ecg.	{'NORM': 100.0, 'SARRH': 0.0}				0	FALSE	FALSE	TRUE							3	NORM	100	NORM100	FIRST	FIRST	1
records100\02000\02723_lr	records500\02000\02723_hrm	2000	2723	19278	38	1	F		70	0	0	CS-12 E	22\04\1989 09:16:50	sinusrhythmus normales ekg	{'NORM': 100.0, 'SR': 0.0}					FALSE	FALSE	TRUE	, alles						2	NORM	100	NORM100	FIRST	FIRST	1
records100\02000\02733_lr	records500\02000\02733_hrm	2000	2733	3877	81	1	F	158	55	10	1	AT-6 C 5.8	22\04\1989 17:42:37	sinus rhythm. normal ecg.	{'NORM': 100.0, 'SR': 0.0}				0	FALSE	FALSE	TRUE							4	NORM	100	NORM100	FIRST	FIRST	1
records100\02000\02764_lr	records500\02000\02764_hrm	2000	2764	15125	62	0	M		77	0	0	CS-12 E	28\04\1989 09:22:29	sinusrhythmus lagetyp normal normales ekg Edit: NORM 100, (NORM)	{'NORM': 100.0, 'SR': 0.0}	MID				TRUE	FALSE	TRUE							10	NORM	100	NORM100	FIRST	FIRST	1
records100\02000\02799_lr	records500\02000\02799_hrm	2000	2799	6861	62	1	F	165	73	6	1	AT-6 C 5.5	01\05\1989 11:17:57	sinus rhythm. incomplete right bundle branch block, this is probably a normal variant. otherwise normal ecg. Edit: NORM 80, IRBBB, (NORM 100, IRBBB)	{'NORM': 100.0, 'IRBBB': 100.0, 'SR': 0.0}				0	TRUE	FALSE	TRUE							3	NORM	100	NORM100	FIRST	FIRST	1
records100\02000\02849_lr	records500\02000\02849_hrm	2000	2849	7390	50	0	M	185	77	9	1	AT-6 C 5.5	08\05\1989 10:50:52	sinus rhythm. normal ecg.	{'NORM': 100.0, 'SR': 0.0}				0	FALSE	FALSE	TRUE							9	NORM	100	NORM100	FIRST	FIRST	1
records100\02000\02854_lr	records500\02000\02854_hrm	2000	2854	4764	70	1	F	152	84	8	1	AT-6 C 5.8	08\05\1989 15:33:53	sinus rhythm. normal ecg.	{'NORM': 100.0, 'SR': 0.0}				0	FALSE	FALSE	TRUE							10	NORM	100	NORM100	FIRST	FIRST	1
records100\02000\02857_lr	records500\02000\02857_hrm	2000	2857	7794	43	1	F	154		6	1	AT-6 C 5.8	08\05\1989 22:57:07	sinus rhythm. normal ecg.	{'NORM': 100.0, 'SR': 0.0}				0	FALSE	FALSE	TRUE							5	NORM	100	NORM100	FIRST	FIRST	1
records100\02000\02860_lr	records500\02000\02860_hrm	2000	2860	8556	78	0	M			1	2	CS-12	10\05\1989 14:30:05	sinustachykardie llt schlechte r-progression in v1-4 wahrscheinlich normales ekg	{'NORM': 100.0, 'STACH': 0.0}	LAD			1	FALSE	FALSE	TRUE							4	NORM	100	NORM100	SUBSEQ	FIRST	1
records100\02000\02943_lr	records500\02000\02943_hrm	2000	2943	18543	27	0	M		65	0	0	CS-12 E	19\06\1989 09:52:26	sinusrhythmus normales ekg	{'NORM': 100.0, 'SR': 0.0}					FALSE	FALSE	TRUE							3	NORM	100	NORM100	FIRST	FIRST	1
records100\02000\02953_lr	records500\02000\02953_hrm	2000	2953	19631	69	1	F			1	2	CS-12	24\06\1989 12:45:46	sinusrhythmus lagetyp normal normales ekg	{'NORM': 100.0, 'SR': 0.0}	MID			1	FALSE	FALSE	TRUE		, mittel,					8	NORM	100	NORM100	FIRST	FIRST	1
records100\02000\02973_lr	records500\02000\02973_hrm	2000	2973	11419	43	1	F		65	2	0	CS-12 E	26\06\1989 12:49:03	sinusrhythmus normales ekg	{'NORM': 100.0, 'SR': 0.0}					FALSE	FALSE	TRUE		, alles,					2	NORM	100	NORM100	FIRST	FIRST	1
records100\02000\02975_lr	records500\02000\02975_hrm	2000	2975	7447	47	0	M	173	79	11	1	AT-6 C 5.5	26\06\1989 13:56:49	sinus rhythm. normal ecg.	{'NORM': 100.0, 'SR': 0.0}				0	FALSE	FALSE	TRUE							1	NORM	100	NORM100	FIRST	FIRST	1
records100\02000\02977_lr	records500\02000\02977_hrm	2000	2977	10262	39	1	F			1	2	CS-12	27\06\1989 08:00:47	sinusrhythmus mlt wahrscheinlich normales ekg	{'NORM': 50.0, 'SR': 0.0}	MID			1	FALSE	FALSE	TRUE							8	NORM	50	NORM50	FIRST	FIRST	1
records100\02000\02980_lr	records500\02000\02980_hrm	2000	2980	4466	52	0	M	166	80	10	1	AT-6 C 5.5	27\06\1989 10:23:09	sinus rhythm. normal ecg.	{'NORM': 100.0, 'SR': 0.0}				0	FALSE	FALSE	TRUE							9	NORM	100	NORM100	FIRST	FIRST	1
records100\02000\02995_lr	records500\02000\02995_hrm	2000	2995	13993	29	1	F		68	0	0	CS-12 E	29\06\1989 08:50:52	sinusrhythmus lagetyp normal periphere niederspannung	{'NORM': 100.0, 'SR': 0.0}	MID				FALSE	FALSE	TRUE							4	NORM	100	NORM100	FIRST	FIRST	1
records100\03000\03071_lr	records500\03000\03071_hrm	3000	3071	16535	70	0	M			1	2	CS-12	10\07\1989 13:05:04	sinusrhythmus mlt t ÜberhÖht in v2,v3 q in v4-v6 wahrscheinlich normales ekg	{'NORM': 50.0, 'QWAVE': 0.0, 'SR': 0.0}	MID			1	FALSE	FALSE	TRUE							6	NORM	50	NORM50	FIRST	FIRST	1
records100\03000\03073_lr	records500\03000\03073_hrm	3000	3073	6270	74	1	F	167	70	1	1	AT-6 C 5.5	11\07\1989 11:06:41	sinus rhythm. normal ecg.	{'NORM': 100.0, 'SR': 0.0}				0	FALSE	FALSE	TRUE							10	NORM	100	NORM100	FIRST	FIRST	1
records100\03000\03083_lr	records500\03000\03083_hrm	3000	3083	10698	69	0	M			1	2	CS-12	13\07\1989 06:30:47	sinusrhythmus verdacht auf p-sinistrocardiale lagetyp normal	{'NORM': 100.0, 'SR': 0.0}	MID			1	FALSE	FALSE	TRUE							9	NORM	100	NORM100	FIRST	FIRST	1
records100\03000\03090_lr	records500\03000\03090_hrm	3000	3090	545	62	0	M	180	82	5	1	AT-6 C 5.8	13\07\1989 17:34:54	premature atrial contraction(s). sinus rhythm. otherwise normal ecg.	{'NORM': 80.0, 'PAC': 0.0, 'SR': 0.0}				0	FALSE	FALSE	TRUE							8	NORM	80	NORM80	FIRST	FIRST	1
records100\03000\03093_lr	records500\03000\03093_hrm	3000	3093	12228	48	1	F		60	0	0	CS-12 E	14\07\1989 08:21:07	sinusrhythmus p-sinistrocardiale lagetyp normal	{'NORM': 100.0, 'SR': 0.0}	MID				FALSE	FALSE	TRUE							6	NORM	100	NORM100	FIRST	FIRST	1
records100\03000\03095_lr	records500\03000\03095_hrm	3000	3095	5855	53	1	F	170	100	1	1	AT-6 6	14\07\1989 11:15:51	sinus rhythm. normal ecg.	{'NORM': 100.0, 'SR': 0.0}				0	FALSE	FALSE	TRUE							3	NORM	100	NORM100	FIRST	FIRST	1
records100\03000\03110_lr	records500\03000\03110_hrm	3000	3110	5595	37	0	M	165	67	3	1	AT-6 6	15\07\1989 15:13:52	sinus rhythm. normal ecg.	{'NORM': 100.0, 'SR': 0.0}				0	FALSE	FALSE	TRUE							2	NORM	100	NORM100	FIRST	FIRST	1
records100\03000\03119_lr	records500\03000\03119_hrm	3000	3119	855	63	1	F	152	64	3	1	AT-6 C 5.5	16\07\1989 11:33:51	sinus rhythm. normal ecg.	{'NORM': 100.0, 'SR': 0.0}				0	FALSE	FALSE	TRUE							2	NORM	100	NORM100	FIRST	FIRST	1
records100\03000\03132_lr	records500\03000\03132_hrm	3000	3132	7096	50	0	M			3	1	AT-6 6	17\07\1989 17:13:05	trace only requested.	{'NORM': 50.0}				0	FALSE	FALSE	TRUE							2	NORM	50	NORM50	FIRST	FIRST	1
records100\03000\03184_lr	records500\03000\03184_hrm	3000	3184	1132	87	1	F			11	1	AT-6 6	24\07\1989 14:21:42	trace only requested.	{'NORM': 100.0}				0	FALSE	FALSE	TRUE	, v4-6						8	NORM	100	NORM100	FIRST	FIRST	1
records100\03000\03192_lr	records500\03000\03192_hrm	3000	3192	2657	63	1	F	160	55	4	1	AT-6 6	25\07\1989 10:51:19	sinus rhythm. normal ecg.	{'NORM': 100.0, 'SR': 0.0}				0	FALSE	FALSE	TRUE							9	NORM	100	NORM100	FIRST	FIRST	1
records100\03000\03256_lr	records500\03000\03256_hrm	3000	3256	8971	30	1	F		66	0	0	CS-12 E	02\08\1989 04:27:53	sinusrhythmus lagetyp normal unspezifisches abnormales t qt-verlÄngerung	{'NORM': 100.0, 'SR': 0.0}	MID				FALSE	FALSE	TRUE	, alles	, I-AVR,					6	NORM	100	NORM100	FIRST	FIRST	1
records100\03000\03288_lr	records500\03000\03288_hrm	3000	3288	4099	62	0	M	167	81		5	AT-6 C 5.5	06\08\1989 14:36:27	sinus rhythm. normal ecg.	{'NORM': 100.0, 'SR': 0.0}				2	FALSE	FALSE	TRUE	, v1						1	NORM	100	NORM100	FIRST	FIRST	1
records100\03000\03308_lr	records500\03000\03308_hrm	3000	3308	5085	42	0	M	188	76		13	AT-6 6	09\08\1989 09:29:08	sinus rhythm. normal ecg.	{'NORM': 100.0, 'SR': 0.0}				8	FALSE	FALSE	TRUE							9	NORM	100	NORM100	FIRST	FIRST	1
records100\03000\03364_lr	records500\03000\03364_hrm	3000	3364	19178	57	1	F			1	2	CS-12	31\08\1989 12:38:34	sinusrhythmus lagetyp normal normales ekg	{'NORM': 100.0, 'SR': 0.0}	MID			1	FALSE	FALSE	TRUE							8	NORM	100	NORM100	FIRST	FIRST	1
records100\03000\03367_lr	records500\03000\03367_hrm	3000	3367	21244	25	1	F		57	0	0	CS-12 E	02\09\1989 11:46:02	sinusrhythmus lagetyp normal normales ekg	{'NORM': 100.0, 'SR': 0.0}	MID				FALSE	FALSE	TRUE							7	NORM	100	NORM100	FIRST	FIRST	1
records100\03000\03413_lr	records500\03000\03413_hrm	3000	3413	5460	69	1	F	168	56	1	1	AT-6 C 5.5	10\09\1989 18:55:33	sinus rhythm. normal ecg. Edit: NORM 35, variables qIII(NORM 50)	{'NORM': 50.0, 'SR': 0.0}				0	TRUE	FALSE	TRUE							8	NORM	50	NORM50	FIRST	FIRST	1
records100\03000\03441_lr	records500\03000\03441_hrm	3000	3441	594	64	0	M	160	81	3	1	AT-6 C 5.5	13\09\1989 14:05:33	sinus rhythm. normal ecg.	{'NORM': 100.0, 'SR': 0.0}				0	FALSE	FALSE	TRUE							3	NORM	100	NORM100	FIRST	FIRST	1
records100\03000\03442_lr	records500\03000\03442_hrm	3000	3442	4998	39	0	M	179	68	10	1	AT-6 C 5.5	14\09\1989 07:38:32	sinus rhythm. nonspecific st elevation in chest leads is within normal limits.	{'NORM': 80.0, 'SR': 0.0}				6	FALSE	FALSE	TRUE							3	NORM	80	NORM80	FIRST	FIRST	1
records100\03000\03462_lr	records500\03000\03462_hrm	3000	3462	4225	59	0	M	170	75	8	1	AT-6 C 5.5	18\09\1989 18:18:08	sinus rhythm. normal ecg.	{'NORM': 100.0, 'SR': 0.0}				0	FALSE	FALSE	TRUE							1	NORM	100	NORM100	FIRST	FIRST	1
records100\03000\03494_lr	records500\03000\03494_hrm	3000	3494	12329	79	0	M			1	2	CS-12	28\09\1989 12:52:59	sinusrhythmus lagetyp normal t abnormal in hochlateralen ableitungen	{'NORM': 100.0, 'SR': 0.0}	MID			1	FALSE	FALSE	TRUE							9	NORM	100	NORM100	FIRST	FIRST	1
records100\03000\03569_lr	records500\03000\03569_hrm	3000	3569	18336	44	0	M			1	2	CS-12	23\10\1989 16:55:18	sinusrhythmus lagetyp normal st & t abnormal, wahrscheinlich inferiore ischÄmie oder linksbelastung t abnormal in anterioren ableitungen	{'NORM': 100.0, 'SR': 0.0}	MID			1	FALSE	FALSE	TRUE							4	NORM	100	NORM100	SUBSEQ	FIRST	1
records100\03000\03588_lr	records500\03000\03588_hrm	3000	3588	16554	64	1	F			1	2	CS-12	03\11\1989 17:00:56	sinusrhythmus lagetyp normal normales ekg	{'NORM': 100.0, 'SR': 0.0}	MID			1	FALSE	FALSE	TRUE							8	NORM	100	NORM100	FIRST	FIRST	1
records100\03000\03619_lr	records500\03000\03619_hrm	3000	3619	11612	74	1	F			1	2	CS-12	24\11\1989 16:35:17	sinusrhythmus llt normales egk	{'NORM': 100.0, 'SR': 0.0}	LAD			1	FALSE	FALSE	TRUE	, V6						7	NORM	100	NORM100	FIRST	FIRST	1
records100\03000\03624_lr	records500\03000\03624_hrm	3000	3624	8811	55	1	F			1	2	CS-12	25\11\1989 18:13:48	sinusrhythmus lagetyp normal normales ekg	{'NORM': 100.0, 'SR': 0.0}	MID			1	FALSE	FALSE	TRUE							5	NORM	100	NORM100	FIRST	FIRST	1
records100\03000\03639_lr	records500\03000\03639_hrm	3000	3639	12780	37	1	F			1	2	CS-12	01\12\1989 17:53:45	respiratorische sinusarrhythmie mlt\slt t flach in iii, neg in v1 normales ekg	{'NORM': 100.0}	MID			1	FALSE	FALSE	TRUE			I,II,AVL-V6				8	NORM	100	NORM100	FIRST	FIRST	1
records100\03000\03647_lr	records500\03000\03647_hrm	3000	3647	16883	19	0	M		72	0	0	CS-12 E	04\12\1989 09:20:44	sinusrhythmus normales ekg	{'NORM': 100.0, 'SR': 0.0}					FALSE	FALSE	TRUE							5	NORM	100	NORM100	FIRST	FIRST	1
records100\03000\03667_lr	records500\03000\03667_hrm	3000	3667	10924	62	0	M		76	0	0	CS-12 E	12\12\1989 11:17:15	sinusrhythmus verdacht auf p-sinistrocardiale	{'NORM': 100.0, 'SR': 0.0}					FALSE	FALSE	TRUE							7	NORM	100	NORM100	FIRST	FIRST	1
records100\03000\03683_lr	records500\03000\03683_hrm	3000	3683	18579	43	1	F		51	2	0	CS-12 E	20\12\1989 14:24:00	sinusrhythmus normales ekg	{'NORM': 100.0, 'SR': 0.0}					FALSE	FALSE	TRUE		, I-AVF,					8	NORM	100	NORM100	FIRST	FIRST	1
records100\03000\03709_lr	records500\03000\03709_hrm	3000	3709	21676	39	0	M		89	2	0	CS-12 E	10\01\1990 10:40:18	sinusrhythmus normales ekg	{'NORM': 100.0, 'SR': 0.0}					FALSE	FALSE	TRUE							3	NORM	100	NORM100	FIRST	FIRST	1
records100\03000\03720_lr	records500\03000\03720_hrm	3000	3720	18466	19	1	F		57	0	0	CS-12 E	14\01\1990 11:30:48	sinusrhythmus normales ekg	{'NORM': 100.0, 'SR': 0.0}					FALSE	FALSE	TRUE							3	NORM	100	NORM100	FIRST	FIRST	1
records100\03000\03733_lr	records500\03000\03733_hrm	3000	3733	13638	56	0	M			1	2	CS-12	18\01\1990 14:30:38	sinusrhythmus linkstyp sonst normales ekg	{'NORM': 80.0, 'SR': 0.0}	LAD			1	FALSE	FALSE	TRUE							6	NORM	80	NORM80	FIRST	FIRST	1
records100\03000\03748_lr	records500\03000\03748_hrm	3000	3748	8038	34	1	F		53	2	0	CS-12 E	26\01\1990 13:20:00	sinusrhythmus normales ekg	{'NORM': 100.0, 'SR': 0.0}					FALSE	FALSE	TRUE		, alles,					8	NORM	100	NORM100	FIRST	FIRST	1
records100\03000\03761_lr	records500\03000\03761_hrm	3000	3761	13368	20	1	F		64	2	0	CS-12 E	30\01\1990 08:59:34	sinusrhythmus normales ekg	{'NORM': 100.0, 'SR': 0.0}					FALSE	FALSE	TRUE							3	NORM	100	NORM100	FIRST	FIRST	1
records100\03000\03812_lr	records500\03000\03812_hrm	3000	3812	8728	45	0	M	182	101		3	CS-12 E	25\02\1990 10:28:38	sinusrytm avvikande qrs(t) fÖrlopp inferior myokardskada kan ej uteslutas	{'NORM': 100.0, 'SR': 0.0}					FALSE	FALSE	TRUE							6	NORM	100	NORM100	FIRST	FIRST	1
records100\03000\03841_lr	records500\03000\03841_hrm	3000	3841	766	41	1	F	170	75	5	1	AT-6 C 5.5	28\02\1990 10:21:03	sinus rhythm. normal ecg.	{'NORM': 100.0, 'SR': 0.0}				0	FALSE	FALSE	TRUE							8	NORM	100	NORM100	FIRST	FIRST	1
records100\03000\03849_lr	records500\03000\03849_hrm	3000	3849	11263	50	1	F		70	0	0	CS-12 E	01\03\1990 12:10:21	sinusrhythmus normales ekg	{'NORM': 100.0, 'SR': 0.0}					FALSE	FALSE	TRUE		, I-AVR,					3	NORM	100	NORM100	FIRST	FIRST	1
records100\03000\03858_lr	records500\03000\03858_hrm	3000	3858	16853	20	0	M		78	2	0	CS-12 E	05\03\1990 09:01:12	sinusrhythmus normales ekg	{'NORM': 100.0, 'SR': 0.0}					FALSE	FALSE	TRUE		, alles,					9	NORM	100	NORM100	FIRST	FIRST	1
records100\03000\03907_lr	records500\03000\03907_hrm	3000	3907	14123	77	0	M		70	0	0	CS-12 E	18\03\1990 14:48:19	sinusrhythmus verdacht auf p-sinistrocardiale lagetyp normal	{'NORM': 100.0, 'SR': 0.0}	MID				FALSE	FALSE	TRUE	, V1-V3	, alles,					1	NORM	100	NORM100	FIRST	FIRST	1
records100\03000\03911_lr	records500\03000\03911_hrm	3000	3911	20127	18	1	F		67	0	0	CS-12 E	19\03\1990 13:14:10	sinus arrhythmie sonst normales ekg	{'NORM': 80.0, 'SARRH': 0.0}					FALSE	FALSE	TRUE							4	NORM	80	NORM80	FIRST	FIRST	1
records100\03000\03917_lr	records500\03000\03917_hrm	3000	3917	14457	68	0	M		68	2	0	CS-12 E	22\03\1990 08:31:27	sinusrhythmus linkstyp sonst normales ekg	{'NORM': 80.0, 'SR': 0.0}	LAD				FALSE	FALSE	TRUE							9	NORM	80	NORM80	FIRST	FIRST	1
records100\03000\03936_lr	records500\03000\03936_hrm	3000	3936	6678	62	1	F	150	70	5	1	AT-6 C 5.5	25\03\1990 15:19:11	sinus rhythm. normal ecg.	{'NORM': 100.0, 'SR': 0.0}				0	FALSE	FALSE	TRUE							6	NORM	100	NORM100	FIRST	FIRST	1
records100\03000\03950_lr	records500\03000\03950_hrm	3000	3950	2230	31	1	F	178	64	8	1	AT-6 6	09\04\1990 11:18:03	sinus rhythm. normal ecg.	{'NORM': 100.0, 'SR': 0.0}				0	FALSE	FALSE	TRUE							1	NORM	100	NORM100	FIRST	FIRST	1
records100\03000\03951_lr	records500\03000\03951_hrm	3000	3951	5996	58	0	M	162	63	9	1	AT-6 C 5.5	09\04\1990 12:04:06	sinus rhythm. non-specific intraventricular delay. no definite pathology. Edit: IVCB, (NORM 100, IVCB)	{'NORM': 100.0, 'IVCD': 100.0, 'SR': 0.0}				0	TRUE	FALSE	TRUE							6	NORM	100	NORM100	FIRST	FIRST	1
records100\03000\03955_lr	records500\03000\03955_hrm	3000	3955	4057	77	1	F	168	60	5	1	AT-6 6	10\04\1990 08:21:19	sinus rhythm. normal ecg	{'NORM': 100.0, 'SR': 0.0}				0	FALSE	FALSE	TRUE							2	NORM	100	NORM100	FIRST	FIRST	1
records100\04000\04020_lr	records500\04000\04020_hrm	4000	4020	12541	43	1	F		54	0	0	CS-12 E	22\04\1990 06:59:39	sinusrhythmus lagetyp normal normales ekg	{'NORM': 100.0, 'SR': 0.0}	MID				FALSE	FALSE	TRUE	, I,III,AVL	, I-AVF,					1	NORM	100	NORM100	FIRST	FIRST	1
records100\04000\04040_lr	records500\04000\04040_hrm	4000	4040	1950	85	0	M	175	76	6	1	AT-6 C 5.8	23\04\1990 15:23:25	sinus rhythm. normal ecg.	{'NORM': 100.0, 'SR': 0.0}				0	FALSE	FALSE	TRUE							5	NORM	100	NORM100	FIRST	FIRST	1
records100\04000\04075_lr	records500\04000\04075_hrm	4000	4075	576	64	0	M	183	95	4	1	AT-6 C 5.8	28\04\1990 15:53:37	trace only requested.	{'NORM': 100.0}				0	FALSE	FALSE	TRUE							5	NORM	100	NORM100	FIRST	FIRST	1
records100\04000\04093_lr	records500\04000\04093_hrm	4000	4093	13265	55	1	F		73	0	0	CS-12 E	29\04\1990 14:45:32	sinusrhythmus lagetyp normal unspezifisches abnormes t	{'NORM': 100.0, 'SR': 0.0}	MID				FALSE	FALSE	TRUE							2	NORM	100	NORM100	FIRST	FIRST	1
records100\04000\04094_lr	records500\04000\04094_hrm	4000	4094	2615	78	1	F	163	51	7	1	AT-6 6	29\04\1990 18:02:18	sinus rhythm. normal ecg.	{'NORM': 100.0, 'SR': 0.0}				0	FALSE	FALSE	TRUE							3	NORM	100	NORM100	FIRST	FIRST	1
records100\04000\04122_lr	records500\04000\04122_hrm	4000	4122	14892	41	0	M		88	0	0	CS-12 E	05\05\1990 11:28:32	sinusrhythmus lagetyp normal normales ekg	{'NORM': 100.0, 'SR': 0.0}	MID				FALSE	FALSE	TRUE							1	NORM	100	NORM100	FIRST	FIRST	1
records100\04000\04165_lr	records500\04000\04165_hrm	4000	4165	20642	31	0	M		91	0	0	CS-12 E	15\05\1990 10:38:30	sinusrhythmus normales ekg	{'NORM': 100.0, 'SR': 0.0}					FALSE	FALSE	TRUE							6	NORM	100	NORM100	FIRST	FIRST	1
records100\04000\04172_lr	records500\04000\04172_hrm	4000	4172	15533	52	0	M		91	0	0	CS-12 E	23\05\1990 09:11:04	sinusrhythmus lagetyp normal normales ekg	{'NORM': 100.0, 'SR': 0.0}	MID				FALSE	FALSE	TRUE							3	NORM	100	NORM100	FIRST	FIRST	1
records100\04000\04176_lr	records500\04000\04176_hrm	4000	4176	16536	41	1	F		56	0	0	CS-12 E	24\05\1990 10:00:22	sinus arrhythmie sonst normales ekg	{'NORM': 80.0, 'SARRH': 0.0}					FALSE	FALSE	TRUE	, I-V1,V6						8	NORM	80	NORM80	FIRST	FIRST	1
records100\04000\04235_lr	records500\04000\04235_hrm	4000	4235	10030	23	1	F		56	0	0	CS-12 E	16\06\1990 12:07:47	sinusbradykardie linkstyp unspezifische intraventrikulÄre leitungsstÖrung	{'NORM': 100.0, 'SBRAD': 0.0}	LAD				FALSE	FALSE	TRUE							10	NORM	100	NORM100	FIRST	FIRST	1
records100\04000\04247_lr	records500\04000\04247_hrm	4000	4247	13803	57	1	F		62	0	0	CS-12 E	19\06\1990 11:43:24	sinusrhythmus normales ekg	{'NORM': 100.0, 'SR': 0.0}					FALSE	FALSE	TRUE							6	NORM	100	NORM100	FIRST	FIRST	1
records100\04000\04249_lr	records500\04000\04249_hrm	4000	4249	18806	66	1	F		70	0	0	CS-12 E	20\06\1990 10:26:22	sinusrhythmus normales ekg	{'NORM': 100.0, 'SR': 0.0}					FALSE	FALSE	TRUE							4	NORM	100	NORM100	FIRST	FIRST	1
records100\04000\04342_lr	records500\04000\04342_hrm	4000	4342	6142	66	0	M	172	82	10	1	AT-6 6	02\07\1990 08:27:02	sinus bradycardia. minor non-specific st-t wave changes in i, avl, v5,6. the cause of the bradycardia is not evident. Edit: NORM 100, schweres Baselinewandering, (NORM 100)	{'NORM': 100.0, 'NST_': 0.0, 'SBRAD': 0.0}				0	TRUE	FALSE	TRUE	, drift						10	NORM	100	NORM100	FIRST	FIRST	1
records100\04000\04369_lr	records500\04000\04369_hrm	4000	4369	6217	80	1	F	164	60	4	1	AT-6 C 5.5	04\07\1990 09:46:30	sinus arrhythmia. otherwise normal ecg.	{'NORM': 80.0, 'SARRH': 0.0}				0	FALSE	FALSE	TRUE							1	NORM	80	NORM80	FIRST	FIRST	1
records100\04000\04390_lr	records500\04000\04390_hrm	4000	4390	7654	44	1	F	150	47	1	1	AT-6 C 5.5	07\07\1990 06:36:55	sinus rhythm. normal ecg.	{'NORM': 100.0, 'SR': 0.0}				0	FALSE	FALSE	TRUE							5	NORM	100	NORM100	FIRST	FIRST	1
records100\04000\04397_lr	records500\04000\04397_hrm	4000	4397	10352	73	1	F			1	2	CS-12	07\07\1990 18:03:02	sinusrhythmus linkstyp unvollstÄndiger rechtsschenkelblock sonst normales ekg	{'NORM': 80.0, 'IRBBB': 100.0, 'SR': 0.0}	LAD			1	FALSE	FALSE	TRUE							2	NORM	80	NORM80	FIRST	FIRST	1
records100\04000\04429_lr	records500\04000\04429_hrm	4000	4429	18199	32	1	F			0	0	CS100 3	11\07\1990 12:20:15	sinusrhythmus lagetyp normal normales ekg 4.46 unbestÄtigter bericht	{'NORM': 100.0, 'SR': 0.0}	MID				FALSE	TRUE	FALSE							7	NORM	100	NORM100	FIRST	FIRST	1
records100\04000\04464_lr	records500\04000\04464_hrm	4000	4464	1847	72	0	M	168	63	10	1	AT-6 C 5.8	15\07\1990 08:43:52	premature atrial contraction(s). sinus rhythm. voltages are high in chest leads suggesting lvh. minor non-specific st segment depression in v3-6.	{'NORM': 80.0, 'PAC': 0.0, 'STD_': 0.0, 'HVOLT': 0.0, 'SR': 0.0}				0	FALSE	FALSE	TRUE							8	NORM	80	NORM80	FIRST	FIRST	1
records100\04000\04480_lr	records500\04000\04480_hrm	4000	4480	2645	51	1	F	164	76	4	1	AT-6 C 5.5	16\07\1990 12:28:56	sinus rhythm. minor non-specific t wave flattening in v5,6.	{'NORM': 100.0, 'NT_': 0.0, 'SR': 0.0}				0	FALSE	FALSE	TRUE							1	NORM	100	NORM100	FIRST	FIRST	1
records100\04000\04484_lr	records500\04000\04484_hrm	4000	4484	12062	50	0	M		83	0	0	CS-12 E	17\07\1990 03:28:47	sinusrhythmus lagetyp normal normales ekg	{'NORM': 100.0, 'SR': 0.0}	MID				FALSE	FALSE	TRUE		, I-AVR,					9	NORM	100	NORM100	FIRST	FIRST	1
records100\04000\04485_lr	records500\04000\04485_hrm	4000	4485	5786	48	0	M	178	81	6	1	AT-6 C 5.5	17\07\1990 09:48:33	sinus rhythm. normal ecg.	{'NORM': 100.0, 'SR': 0.0}				0	FALSE	FALSE	TRUE							9	NORM	100	NORM100	FIRST	FIRST	1
records100\04000\04507_lr	records500\04000\04507_hrm	4000	4507	15898	39	1	F			1	2	CS-12	19\07\1990 11:57:24	sinusrhythmus lagetyp normal qrs(t) abnormal hochlateraler infarkt mÖglich	{'NORM': 100.0, 'ABQRS': 0.0, 'SR': 0.0}	MID			1	FALSE	FALSE	TRUE							9	NORM	100	NORM100	FIRST	FIRST	1
records100\04000\04557_lr	records500\04000\04557_hrm	4000	4557	7251	20	0	M	190	76	8	1	AT-6 6	23\07\1990 19:29:05	sinus rhythm. high v lead voltages are probably normal for age. normal ecg.	{'NORM': 100.0, 'SR': 0.0}				0	FALSE	FALSE	TRUE							8	NORM	100	NORM100	FIRST	FIRST	1
records100\04000\04565_lr	records500\04000\04565_hrm	4000	4565	16987	38	0	M		106	0	0	CS-12 E	24\07\1990 11:33:55	sinusbradykardie lagetyp normal sonst normales ekg	{'NORM': 80.0, 'SBRAD': 0.0}	MID				FALSE	FALSE	TRUE							10	NORM	80	NORM80	FIRST	FIRST	1
records100\04000\04606_lr	records500\04000\04606_hrm	4000	4606	6257	67	1	F	158	87	5	1	AT-6 6	28\07\1990 13:42:58	sinus bradycardia. otherwise normal ecg. the cause of the bradycardia is not evident.	{'NORM': 80.0, 'SBRAD': 0.0}				0	FALSE	FALSE	TRUE							2	NORM	80	NORM80	FIRST	FIRST	1
records100\04000\04609_lr	records500\04000\04609_hrm	4000	4609	7750	67	0	M	185	99	7	1	AT-6 6	28\07\1990 16:26:40	sinus rhythm. no definite pathology.	{'NORM': 100.0, 'SR': 0.0}				0	FALSE	FALSE	TRUE							10	NORM	100	NORM100	FIRST	FIRST	1
records100\04000\04684_lr	records500\04000\04684_hrm	4000	4684	2450	75	1	F	150	38		6	AT-6 C 5.8	04\08\1990 17:50:24	premature atrial contraction(s), trigeminy. sinus rhythm. otherwise normal ecg.	{'NORM': 80.0, 'PAC': 0.0, 'SR': 0.0, 'TRIGU': 0.0}				2	FALSE	FALSE	TRUE		, leicht,					2	NORM	80	NORM80	FIRST	FIRST	1
records100\04000\04715_lr	records500\04000\04715_hrm	4000	4715	15543	40	1	F		64	0	0	CS-12 E	07\08\1990 04:23:10	sinusrhythmus lagetyp normal normales ekg	{'NORM': 100.0, 'SR': 0.0}	MID				FALSE	FALSE	TRUE							1	NORM	100	NORM100	FIRST	FIRST	1
records100\04000\04727_lr	records500\04000\04727_hrm	4000	4727	5813	53	1	F	157	74		16	AT-6 6	08\08\1990 10:23:32	sinus rhythm. normal ecg.	{'NORM': 100.0, 'SR': 0.0}				2	FALSE	FALSE	TRUE							1	NORM	100	NORM100	FIRST	FIRST	1
records100\04000\04734_lr	records500\04000\04734_hrm	4000	4734	13399	54	1	F			0	0	CS100 3	08\08\1990 15:40:56	sinusrhythmus linkstyp sonst normales ekg 4.46 unbestÄtigter bericht	{'NORM': 80.0, 'SR': 0.0}	LAD				FALSE	TRUE	FALSE		, I,II,					3	NORM	80	NORM80	FIRST	FIRST	1
records100\04000\04766_lr	records500\04000\04766_hrm	4000	4766	16564	29	1	F			0	0	CS100 3	12\08\1990 10:36:06	sinusrhythmus lagetyp normal normales ekg 4.46 unbestÄtigter bericht	{'NORM': 100.0, 'SR': 0.0}	MID				FALSE	TRUE	FALSE							4	NORM	100	NORM100	FIRST	FIRST	1
records100\04000\04786_lr	records500\04000\04786_hrm	4000	4786	854	55	0	M	163	90		15	AT-6 C 5.5	14\08\1990 15:51:09	sinus rhythm, rate 83 per minute. ventricular premature beat. slight qt prolongation. no ecg evidence of ventricular hypertrophy or ischaemia	{'NORM': 50.0, 'PVC': 100.0, 'SR': 0.0}				3	FALSE	FALSE	TRUE							10	NORM	50	NORM50	FIRST	FIRST	1
records100\04000\04817_lr	records500\04000\04817_hrm	4000	4817	16901	22	1	F		70	0	0	CS-12 E	21\08\1990 04:35:38	sinusrhythmus lagetyp normal normales ekg	{'NORM': 100.0, 'SR': 0.0}	MID				FALSE	FALSE	TRUE	, III,AVF,V5,V6						8	NORM	100	NORM100	FIRST	FIRST	1
records100\04000\04829_lr	records500\04000\04829_hrm	4000	4829	17046	62	1	F			0	0	CS100 3	23\08\1990 08:22:48	ventrikulÄre extrasystole(n) sinus arrhythmie lagetyp normal 4.46 unbestÄtigter bericht	{'NORM': 50.0, 'PVC': 100.0, 'SARRH': 0.0}	MID				FALSE	TRUE	FALSE					VES4,alles		6	NORM	50	NORM50	SUBSEQ	FIRST	1
records100\04000\04844_lr	records500\04000\04844_hrm	4000	4844	9669	39	1	F					CS-12	26\08\1990 10:58:00	seitenlagetyp normales ekg	{'NORM': 100.0}	MID			1	FALSE	FALSE	TRUE							6	NORM	100	NORM100	FIRST	FIRST	1
records100\04000\04867_lr	records500\04000\04867_hrm	4000	4867	19772	63	0	M			0	0	CS100 3	01\09\1990 07:12:18	sinusrhythmus lagetyp normal normales ekg 4.46 unbestÄtigter bericht	{'NORM': 100.0, 'SR': 0.0}	MID				FALSE	TRUE	FALSE		, I-AVF,					5	NORM	100	NORM100	FIRST	FIRST	1
records100\04000\04879_lr	records500\04000\04879_hrm	4000	4879	11402	44	0	M			1	2	CS-12	03\09\1990 15:40:51	sinusrhythmus lagetyp normal normales ekg	{'NORM': 100.0, 'SR': 0.0}	MID			1	FALSE	FALSE	TRUE							8	NORM	100	NORM100	FIRST	FIRST	1
records100\04000\04900_lr	records500\04000\04900_hrm	4000	4900	5470	67	1	F	158	46	9	1	AT-6 C 5.5	06\09\1990 09:31:17	sinus rhythm. normal ecg.	{'NORM': 100.0, 'SR': 0.0}				0	FALSE	FALSE	TRUE							10	NORM	100	NORM100	FIRST	FIRST	1
records100\04000\04947_lr	records500\04000\04947_hrm	4000	4947	1685	62	0	M	178	70	11	1	AT-6 C 5.5	11\09\1990 07:52:17	sinus rhythm. normal ecg.	{'NORM': 100.0, 'SR': 0.0}				0	FALSE	FALSE	TRUE							6	NORM	100	NORM100	FIRST	FIRST	1
records100\04000\04959_lr	records500\04000\04959_hrm	4000	4959	15682	33	0	M	168	68	0	47	CS-12 E	12\09\1990 08:27:17	sinusrhythmus normales ekg	{'NORM': 100.0, 'SR': 0.0}					FALSE	FALSE	TRUE	, III,AVL,AVF						2	NORM	100	NORM100	FIRST	FIRST	1
records100\05000\05009_lr	records500\05000\05009_hrm	5000	5009	10279	79	1	F			1	2	CS-12	17\09\1990 19:45:23	sinusrhythmus lagetyp normal intraventr. leitungsstoerung iii t- veraenderungen flach v5, v6 ekg normal	{'NORM': 80.0, 'IVCD': 100.0, 'SR': 0.0}	MID			1	FALSE	FALSE	TRUE							7	NORM	80	NORM80	FIRST	FIRST	1
records100\05000\05140_lr	records500\05000\05140_hrm	5000	5140	8822	83	0	M			0	0	CS100 3	11\10\1990 06:50:35	sinusrhythmus lagetyp normal normales ekg 4.46 unbestÄtigter bericht	{'NORM': 100.0, 'SR': 0.0}	MID				FALSE	TRUE	FALSE							8	NORM	100	NORM100	FIRST	FIRST	1
records100\05000\05171_lr	records500\05000\05171_hrm	5000	5171	15595	42	1	F		56	0	0	CS-12 E	16\10\1990 12:00:47	sinusrhythmus normales ekg	{'NORM': 100.0, 'SR': 0.0}					FALSE	FALSE	TRUE							6	NORM	100	NORM100	FIRST	FIRST	1
records100\05000\05174_lr	records500\05000\05174_hrm	5000	5174	19853	61	0	M			0	0	CS100 3	17\10\1990 09:44:19	sinusrhythmus lagetyp normal normales ekg 4.46 unbestÄtigter bericht	{'NORM': 100.0, 'SR': 0.0}	MID				FALSE	TRUE	FALSE							1	NORM	100	NORM100	FIRST	FIRST	1
records100\05000\05182_lr	records500\05000\05182_hrm	5000	5182	11132	84	0	M			1	2	CS-12	18\10\1990 13:33:02	sinusrhythmus lagetyp normal normales ekg	{'NORM': 100.0, 'SR': 0.0}	MID			1	FALSE	FALSE	TRUE							10	NORM	100	NORM100	FIRST	FIRST	1
records100\05000\05195_lr	records500\05000\05195_hrm	5000	5195	14841	56	0	M			0	0	CS100 3	20\10\1990 10:49:23	sinusrhythmus lagetyp normal normales ekg 4.46 unbestÄtigter bericht	{'NORM': 100.0, 'SR': 0.0}	MID				FALSE	TRUE	FALSE		, I-AVR,	V4-V6				8	NORM	100	NORM100	FIRST	FIRST	1
records100\05000\05197_lr	records500\05000\05197_hrm	5000	5197	17147	59	1	F			1	2	AT-60 3	20\10\1990 16:13:03	sinusrhythmus lagetyp normal unspezifische abnorme st-senkung 4.46 unbestÄtigter bericht	{'NORM': 100.0, 'SR': 0.0}	MID			1	FALSE	TRUE	TRUE							6	NORM	100	NORM100	FIRST	FIRST	1
records100\05000\05225_lr	records500\05000\05225_hrm	5000	5225	19181	37	0	M			0	0	CS100 3	25\10\1990 09:49:36	sinusrhythmus lagetyp normal normales ekg 4.46 unbestÄtigter bericht	{'NORM': 100.0, 'SR': 0.0}	MID				FALSE	TRUE	FALSE							1	NORM	100	NORM100	FIRST	FIRST	1
records100\05000\05233_lr	records500\05000\05233_hrm	5000	5233	15357	64	0	M			1	2	AT-60 3	25\10\1990 15:01:17	sinusbradykardie linkstyp sonst normales ekg 4.46 unbestÄtigter bericht	{'NORM': 80.0, 'SBRAD': 0.0}	LAD			1	FALSE	TRUE	TRUE		, I-AVF,					6	NORM	80	NORM80	FIRST	FIRST	1
records100\05000\05244_lr	records500\05000\05244_hrm	5000	5244	17240	58	1	F			0	0	CS100 3	26\10\1990 10:37:58	sinusrhythmus linkstyp sonst normales ekg 4.46 unbestÄtigter bericht	{'NORM': 80.0, 'SR': 0.0}	LAD				FALSE	TRUE	FALSE							8	NORM	80	NORM80	FIRST	FIRST	1
records100\05000\05309_lr	records500\05000\05309_hrm	5000	5309	8457	50	0	M		81	2	0	CS-12 E	06\11\1990 15:01:09	sinusrhythmus normales ekg	{'NORM': 100.0, 'SR': 0.0}					FALSE	FALSE	TRUE							1	NORM	100	NORM100	FIRST	FIRST	1
records100\05000\05328_lr	records500\05000\05328_hrm	5000	5328	15209	55	0	M			1	2	CS-12	09\11\1990 11:28:12	ventrikulÄre extrasystole(n) uniform sinusrhythmus mlt\slt wahrscheinlich normales ekg	{'NORM': 35.0}	MID			1	FALSE	FALSE	TRUE					2ES		6	NORM	35	NORM35	FIRST	FIRST	1
records100\05000\05370_lr	records500\05000\05370_hrm	5000	5370	12862	18	0	M		72	2	0	CS-12 E	15\11\1990 13:16:49	sinusrhythmus normales ekg	{'NORM': 100.0, 'SR': 0.0}					FALSE	FALSE	TRUE							10	NORM	100	NORM100	FIRST	FIRST	1
records100\05000\05406_lr	records500\05000\05406_hrm	5000	5406	9739	56	1	F			1	2	AT-60 3	25\11\1990 06:24:17	sinusrhythmus lagetyp normal unspezifisches abnormes t 4.46 unbestÄtigter bericht	{'NORM': 100.0, 'SR': 0.0}	MID			1	FALSE	TRUE	TRUE							7	NORM	100	NORM100	FIRST	FIRST	1
records100\05000\05415_lr	records500\05000\05415_hrm	5000	5415	12471	30	1	F		60	2	0	CS-12 E	27\11\1990 12:28:12	sinusrhythmus normales ekg	{'NORM': 100.0, 'SR': 0.0}					FALSE	FALSE	TRUE		, I,II,AVR,					4	NORM	100	NORM100	FIRST	FIRST	1
records100\05000\05416_lr	records500\05000\05416_hrm	5000	5416	20734	43	0	M		79	2	0	CS-12 E	27\11\1990 13:27:50	sinusrhythmus normales ekg	{'NORM': 100.0, 'SR': 0.0}					FALSE	FALSE	TRUE							9	NORM	100	NORM100	FIRST	FIRST	1
records100\05000\05438_lr	records500\05000\05438_hrm	5000	5438	13550	82	1	F			1	2	CS-12	30\11\1990 17:38:30	sinusrhythmus lagetyp normal normales ekg	{'NORM': 100.0, 'SR': 0.0}	MID			1	FALSE	FALSE	TRUE							1	NORM	100	NORM100	FIRST	FIRST	1
records100\05000\05447_lr	records500\05000\05447_hrm	5000	5447	10282	61	0	M			0	0	CS100 3	02\12\1990 10:03:44	sinusrhythmus lagetyp normal normales ekg 4.46 unbestÄtigter bericht	{'NORM': 100.0, 'SR': 0.0}	MID				FALSE	TRUE	FALSE		, I-AVF,					1	NORM	100	NORM100	FIRST	FIRST	1
records100\05000\05471_lr	records500\05000\05471_hrm	5000	5471	14545	52	0	M			0	0	CS100 3	06\12\1990 07:24:27	sinusbradykardie lagetyp normal sonst normales ekg 4.46 unbestÄtigter bericht	{'NORM': 80.0, 'SBRAD': 0.0}	MID				FALSE	TRUE	FALSE							4	NORM	80	NORM80	SUBSEQ	FIRST	1
records100\05000\05509_lr	records500\05000\05509_hrm	5000	5509	16993	17	1	F		49	0	0	CS-12 E	11\12\1990 15:28:58	sinus arrhythmie sonst normales ekg	{'NORM': 80.0, 'SARRH': 0.0}					FALSE	FALSE	TRUE	, V5,V6		I-AVR				3	NORM	80	NORM80	FIRST	FIRST	1
records100\05000\05565_lr	records500\05000\05565_hrm	5000	5565	12913	68	0	M			1	2	CS-12	24\12\1990 09:52:05	sinusrhythmus lagetyp normal t zweigipflig in v2	{'NORM': 100.0, 'SR': 0.0}	MID			1	FALSE	FALSE	TRUE							8	NORM	100	NORM100	FIRST	FIRST	1
records100\05000\05580_lr	records500\05000\05580_hrm	5000	5580	10654	31	0	M		74	2	0	CS-12 E	02\01\1991 09:39:49	sinusrhythmus ob	{'NORM': 100.0, 'SR': 0.0}				1	FALSE	FALSE	TRUE							9	NORM	100	NORM100	FIRST	FIRST	1
records100\05000\05589_lr	records500\05000\05589_hrm	5000	5589	17964	56	0	M			1	2	CS-12	04\01\1991 14:03:57	sinusrhythmus verdacht auf p-sinistrocardiale lagetyp normal qrs(t) abnormal hochlateraler infarkt mÖglich	{'NORM': 50.0, 'ABQRS': 0.0, 'SR': 0.0}	MID			1	FALSE	FALSE	TRUE							9	NORM	50	NORM50	FIRST	FIRST	1
records100\05000\05604_lr	records500\05000\05604_hrm	5000	5604	12497	62	1	F			1	2	CS-12	06\01\1991 13:31:28	sinusrhythmus lagetyp normal unspezifische abnormale st-senkung	{'NORM': 100.0, 'SR': 0.0}	MID			1	FALSE	FALSE	TRUE							1	NORM	100	NORM100	FIRST	FIRST	1
records100\05000\05689_lr	records500\05000\05689_hrm	5000	5689	14759	49	1	F			0	0	CS-12 E	24\01\1991 07:12:47	sinusrhythmus periphere niederspannung	{'NORM': 100.0, 'SR': 0.0}					FALSE	FALSE	TRUE							7	NORM	100	NORM100	FIRST	FIRST	1
records100\05000\05695_lr	records500\05000\05695_hrm	5000	5695	645	78	0	M	160	62	6	1	AT-6 C 5.8	24\01\1991 19:43:32	sinus rhythm. normal ecg. Edit: NORM 100, (NORM 100)	{'NORM': 100.0, 'SR': 0.0}				0	TRUE	FALSE	TRUE							4	NORM	100	NORM100	FIRST	FIRST	1
records100\05000\05705_lr	records500\05000\05705_hrm	5000	5705	20989	47	0	M			0	0	CS100 3	25\01\1991 14:06:55	sinusrhythmus lagetyp normal st & t abnorm, mÖglicherweise neuer anteroseptaler myokard- oder perikardschaden 4.46 unbestÄtigter bericht	{'NORM': 80.0, 'SR': 0.0}	MID				FALSE	TRUE	FALSE							8	NORM	80	NORM80	FIRST	FIRST	1
records100\05000\05753_lr	records500\05000\05753_hrm	5000	5753	10094	18	1	F		55	2	0	CS-12 E	30\01\1991 12:12:25	sinusrhythmus normales ekg	{'NORM': 100.0, 'SR': 0.0}					FALSE	FALSE	TRUE	, II,III						10	NORM	100	NORM100	FIRST	FIRST	1
records100\05000\05759_lr	records500\05000\05759_hrm	5000	5759	14690	60	1	F			0	0	CS100 3	31\01\1991 08:56:15	sinusrhythmus linkstyp sonst normales ekg 4.46 unbestÄtigter bericht	{'NORM': 80.0, 'SR': 0.0}	LAD				FALSE	TRUE	FALSE		, I-AVR,					1	NORM	80	NORM80	FIRST	FIRST	1
records100\05000\05808_lr	records500\05000\05808_hrm	5000	5808	8656	43	0	M		107	0	0	CS-12 E	19\02\1991 11:34:59	sinusrhythmus lagetyp normal normales ekg	{'NORM': 100.0, 'SR': 0.0}	MID				FALSE	FALSE	TRUE		, I-AVF,					1	NORM	100	NORM100	FIRST	FIRST	1
records100\05000\05843_lr	records500\05000\05843_hrm	5000	5843	12740	39	1	F		85	0	0	CS-12 E	27\02\1991 11:09:19	sinusrhythmus lagetyp normal normales ekg	{'NORM': 100.0, 'SR': 0.0}	MID				FALSE	FALSE	TRUE		, I-AVF,					7	NORM	100	NORM100	FIRST	FIRST	1
records100\05000\05850_lr	records500\05000\05850_hrm	5000	5850	17949	58	1	F		78	2	0	CS-12 E	28\02\1991 11:09:49	sinusrhythmus normales ekg	{'NORM': 100.0, 'SR': 0.0}					FALSE	FALSE	TRUE		, I-V1,					2	NORM	100	NORM100	FIRST	FIRST	1
records100\05000\05855_lr	records500\05000\05855_hrm	5000	5855	4755	21	1	F	183	64	1	1	AT-6 C 5.5	28\02\1991 15:06:34	sinus rhythm. normal ecg.	{'NORM': 100.0, 'SR': 0.0}				0	FALSE	FALSE	TRUE							10	NORM	100	NORM100	FIRST	FIRST	1
records100\05000\05893_lr	records500\05000\05893_hrm	5000	5893	12530	67	0	M			1	2	AT-60 3	08\03\1991 09:48:47	sinusrhythmus linkstyp periphere niederspannung 4.46 unbestÄtigter bericht	{'NORM': 100.0, 'SR': 0.0}	LAD			1	FALSE	TRUE	TRUE							5	NORM	100	NORM100	FIRST	FIRST	1
records100\05000\05896_lr	records500\05000\05896_hrm	5000	5896	13690	47	0	M				3	AT-6 C	09\03\1991 05:45:02	sinusrytm normalt ekg	{'NORM': 100.0, 'SR': 0.0}					FALSE	FALSE	TRUE	, V4,V5				1ES		1	NORM	100	NORM100	FIRST	FIRST	1
records100\05000\05915_lr	records500\05000\05915_hrm	5000	5915	15480	52	0	M			1	2	CS-12	16\03\1991 12:23:14	sinusbradykardie lagetyp normal st-hebung in v1-4 t hoch in v2-3-4	{'NORM': 100.0, 'SBRAD': 0.0}	MID			1	FALSE	FALSE	TRUE							10	NORM	100	NORM100	FIRST	FIRST	1
records100\05000\05918_lr	records500\05000\05918_hrm	5000	5918	18333	76	1	F			1	2	CS-12	17\03\1991 15:45:15	sinusrhythmus lagetyp normal normales ekg	{'NORM': 100.0, 'SR': 0.0}	MID			1	FALSE	FALSE	TRUE							10	NORM	100	NORM100	FIRST	FIRST	1
records100\05000\05922_lr	records500\05000\05922_hrm	5000	5922	14568	21	0	M		72	0	0	CS-12 E	18\03\1991 11:06:27	sinusrhythmus lagetyp normal normales ekg	{'NORM': 100.0, 'SR': 0.0}	MID				FALSE	FALSE	TRUE		, I-AVF,					6	NORM	100	NORM100	FIRST	FIRST	1
records100\05000\05932_lr	records500\05000\05932_hrm	5000	5932	10434	63	1	F	159	85		3	CS-12 E	20\03\1991 15:22:40	sinusrytm vÄnster el-axel eljest normalt ekg	{'NORM': 80.0, 'SR': 0.0}					FALSE	FALSE	TRUE							3	NORM	80	NORM80	FIRST	FIRST	1
records100\05000\05987_lr	records500\05000\05987_hrm	5000	5987	16737	37	1	F		56	2	0	CS-12 E	10\04\1991 09:01:10	sinusrhythmus normales ekg	{'NORM': 100.0, 'SR': 0.0}					FALSE	FALSE	TRUE							1	NORM	100	NORM100	FIRST	FIRST	1
records100\06000\06028_lr	records500\06000\06028_hrm	6000	6028	9344	54	1	F		85	0	0	CS-12 E	17\04\1991 08:00:43	sinusrhythmus lagetyp normal normales ekg	{'NORM': 100.0, 'SR': 0.0}	MID				FALSE	FALSE	TRUE	, III	, I-AVF,					9	NORM	100	NORM100	FIRST	FIRST	1
records100\06000\06030_lr	records500\06000\06030_hrm	6000	6030	2098	66	0	M	166	68	1	1	AT-6 C 5.5	17\04\1991 11:10:42	sinus rhythm. st segments are slightly depressed in ii, iii, avf. t waves are low or flat in ii, avf and inverted in iii. non-specific but consistent with myocardial ischaemia.	{'NORM': 35.0, 'LOWT': 0.0, 'SR': 0.0}				0	FALSE	FALSE	TRUE							6	NORM	35	NORM35	FIRST	FIRST	1
records100\06000\06034_lr	records500\06000\06034_hrm	6000	6034	19507	18	1	F		57	0	0	CS-12 E	18\04\1991 08:03:50	sinusrhythmus rechtstyp sonst normales ekg	{'NORM': 80.0, 'SR': 0.0}	RAD				FALSE	FALSE	TRUE	, V6						7	NORM	80	NORM80	FIRST	FIRST	1
records100\06000\06072_lr	records500\06000\06072_hrm	6000	6072	2980	48	1	F	165	112	5	1	AT-6 C 5.5	25\04\1991 14:33:24	sinus rhythm. normal ecg.	{'NORM': 100.0, 'SR': 0.0}				0	FALSE	FALSE	TRUE							5	NORM	100	NORM100	FIRST	FIRST	1
records100\06000\06101_lr	records500\06000\06101_hrm	6000	6101	860	66	0	M	180	84	4	1	AT-6 C 5.8	29\04\1991 21:20:39	sinus rhythm. normal ecg.	{'NORM': 100.0, 'SR': 0.0}				0	FALSE	FALSE	TRUE							3	NORM	100	NORM100	FIRST	FIRST	1
records100\06000\06111_lr	records500\06000\06111_hrm	6000	6111	2090	71	1	F	165	80	3	1	AT-6 6	30\04\1991 14:43:06	sinus rhythm. r-s transition zone in v leads displaced to the right. otherwise normal ecg.	{'NORM': 80.0, 'SR': 0.0}				0	FALSE	FALSE	TRUE							9	NORM	80	NORM80	FIRST	FIRST	1
records100\06000\06121_lr	records500\06000\06121_hrm	6000	6121	6839	72	0	M	175	70	4	1	AT-6 C 5.5	02\05\1991 14:19:26	sinus rhythm. normal ecg.	{'NORM': 100.0, 'SR': 0.0}				0	FALSE	FALSE	TRUE							6	NORM	100	NORM100	FIRST	FIRST	1
records100\06000\06149_lr	records500\06000\06149_hrm	6000	6149	9839	55	1	F		58	0	0	CS-12 E	06\05\1991 10:46:51	sinusrhythmus verdacht auf p-sinistrocardiale lagetyp normal Edit: NORM 100, qIII(NORM 50)	{'NORM': 50.0, 'SR': 0.0}	MID				TRUE	FALSE	TRUE	, alles						2	NORM	50	NORM50	FIRST	FIRST	1
records100\06000\06165_lr	records500\06000\06165_hrm	6000	6165	11730	57	0	M			1	2	CS-12	07\05\1991 14:38:31	sinusbradykardie lagetyp normal hohes t in vq f,iii periphere low voltage wahrscheinlich normales ekg	{'NORM': 50.0, 'SBRAD': 0.0}	MID			1	FALSE	FALSE	TRUE							5	NORM	50	NORM50	FIRST	FIRST	1
records100\06000\06170_lr	records500\06000\06170_hrm	6000	6170	10514	21	1	F		57	2	0	CS-12 E	08\05\1991 08:29:12	sinusrhythmus rechtstyp sonst normales ekg	{'NORM': 80.0, 'SR': 0.0}	RAD				FALSE	FALSE	TRUE							7	NORM	80	NORM80	FIRST	FIRST	1
records100\06000\06204_lr	records500\06000\06204_hrm	6000	6204	15216	69	0	M			1	2	CS-12	18\05\1991 17:22:14	sinusrhythmus linkstyp intraventr. leitungsstoerung iii,avf neg p iii, avf ekg wahrscheinlich normal	{'NORM': 50.0, 'IVCD': 100.0, 'SR': 0.0}	LAD			1	FALSE	FALSE	TRUE							1	NORM	50	NORM50	FIRST	FIRST	1
records100\06000\06216_lr	records500\06000\06216_hrm	6000	6216	18693	69	1	F			1	2	CS-12	27\05\1991 12:33:31	sinusrhythmus lagetyp normal normales ekg	{'NORM': 100.0, 'SR': 0.0}	MID			1	FALSE	FALSE	TRUE							6	NORM	100	NORM100	FIRST	FIRST	1
records100\06000\06232_lr	records500\06000\06232_hrm	6000	6232	12287	47	1	F		57	0	0	CS-12 E	03\06\1991 06:09:08	sinusrhythmus normales ekg	{'NORM': 100.0, 'SR': 0.0}					FALSE	FALSE	TRUE		, I-V1,					8	NORM	100	NORM100	FIRST	FIRST	1
records100\06000\06238_lr	records500\06000\06238_hrm	6000	6238	17028	77	0	M			1	2	CS-12	04\06\1991 10:58:23	supraventrikulÄre extrasystole(n) sinustachykardie p-sinistrocardiale lagetyp normal	{'NORM': 35.0, 'STACH': 0.0}	MID			1	FALSE	FALSE	TRUE					SVES		8	NORM	35	NORM35	SUBSEQ	FIRST	1
records100\06000\06294_lr	records500\06000\06294_hrm	6000	6294	21454	23	0	M		99	0	0	CS-12 E	24\06\1991 08:20:07	sinusrhythmus lagetyp normal qrs(t) abnormal hochlateraler myokardschaden mÖglich	{'NORM': 100.0, 'ABQRS': 0.0, 'SR': 0.0}	MID				FALSE	FALSE	TRUE							9	NORM	100	NORM100	FIRST	FIRST	1
records100\06000\06299_lr	records500\06000\06299_hrm	6000	6299	3759	34	0	M	188	95	8	1	AT-6 C 5.5	25\06\1991 07:25:02	sinus rhythm. normal ecg.	{'NORM': 100.0, 'SR': 0.0}				0	FALSE	FALSE	TRUE							6	NORM	100	NORM100	FIRST	FIRST	1
records100\06000\06330_lr	records500\06000\06330_hrm	6000	6330	992	67	1	F	167	53	6	1	AT-6 6	27\06\1991 11:50:29	sinus rhythm. normal ecg.	{'NORM': 100.0, 'SR': 0.0}				0	FALSE	FALSE	TRUE							4	NORM	100	NORM100	FIRST	FIRST	1
records100\06000\06336_lr	records500\06000\06336_hrm	6000	6336	5725	46	0	M	178	75	11	1	AT-6 6	27\06\1991 17:50:53	sinus rhythm. normal ecg.	{'NORM': 100.0, 'SR': 0.0}				0	FALSE	FALSE	TRUE							1	NORM	100	NORM100	FIRST	FIRST	1
records100\06000\06351_lr	records500\06000\06351_hrm	6000	6351	15711	62	1	F			1	2	CS-12	30\06\1991 15:45:06	sinusrhythmus linkstyp sonst normales ekg	{'NORM': 80.0, 'SR': 0.0}	LAD			1	FALSE	FALSE	TRUE					1ES		2	NORM	80	NORM80	FIRST	FIRST	1
records100\06000\06391_lr	records500\06000\06391_hrm	6000	6391	2698	13	0	M	160	53	1	1	AT-6 C 5.5	04\07\1991 13:32:39	sinus rhythm. normal ecg. in particular, qt interval is normal.	{'NORM': 100.0, 'SR': 0.0}				0	FALSE	FALSE	TRUE							4	NORM	100	NORM100	FIRST	FIRST	1
records100\06000\06402_lr	records500\06000\06402_hrm	6000	6402	19440	70	1	F			0	0	CS100 3	06\07\1991 09:59:39	sinusrhythmus lagetyp normal normales ekg 4.46 unbestÄtigter bericht	{'NORM': 100.0, 'SR': 0.0}	MID				FALSE	TRUE	FALSE							6	NORM	100	NORM100	FIRST	FIRST	1
records100\06000\06425_lr	records500\06000\06425_hrm	6000	6425	8268	46	1	F		57	0	0	CS-12 E	08\07\1991 11:51:54	sinusrhythmus lagetyp normal normales ekg	{'NORM': 100.0, 'SR': 0.0}	MID				FALSE	FALSE	TRUE							7	NORM	100	NORM100	FIRST	FIRST	1
records100\06000\06448_lr	records500\06000\06448_hrm	6000	6448	21280	48	1	F			0	0	CS100 3	11\07\1991 08:58:43	sinusrhythmus lagetyp normal normales ekg 4.46 unbestÄtigter bericht	{'NORM': 100.0, 'SR': 0.0}	MID				FALSE	TRUE	FALSE					1,V1		4	NORM	100	NORM100	FIRST	FIRST	1
records100\06000\06458_lr	records500\06000\06458_hrm	6000	6458	20302	88	1	F			1	2	CS-12	11\07\1991 13:16:32	sinusrhythmus verdacht auf p-sinistrocardiale lagetyp normal unspezifisches abnormales t	{'NORM': 100.0, 'SR': 0.0}	MID			1	FALSE	FALSE	TRUE							3	NORM	100	NORM100	SUBSEQ	FIRST	1
records100\06000\06465_lr	records500\06000\06465_hrm	6000	6465	8179	58	0	M			1	2	CS-12	13\07\1991 14:39:31	sinusarrhythmie bradykardie llt st-hebung Über v2 t negativ in iii wahrscheinlich normales ekg	{'NORM': 50.0, 'SARRH': 0.0}	LAD			1	FALSE	FALSE	TRUE							10	NORM	50	NORM50	FIRST	FIRST	1
records100\06000\06481_lr	records500\06000\06481_hrm	6000	6481	2133	76	0	M	80		5	1	AT-6 6	15\07\1991 08:11:09	sinus rhythm. normal ecg.	{'NORM': 100.0, 'SR': 0.0}				0	FALSE	FALSE	TRUE							9	NORM	100	NORM100	FIRST	FIRST	1
records100\06000\06503_lr	records500\06000\06503_hrm	6000	6503	4479	55	1	F	160	62	1	1	AT-6 6	16\07\1991 16:46:39	sinus rhythm. normal ecg.	{'NORM': 100.0, 'SR': 0.0}				0	FALSE	FALSE	TRUE							3	NORM	100	NORM100	FIRST	FIRST	1
records100\06000\06513_lr	records500\06000\06513_hrm	6000	6513	4908	74	1	F	160	83	8	1	AT-6 C 5.5	17\07\1991 15:29:14	sinus rhythm. normal ecg.	{'NORM': 100.0, 'SR': 0.0}				0	FALSE	FALSE	TRUE	, v3-4						1	NORM	100	NORM100	FIRST	FIRST	1
records100\06000\06566_lr	records500\06000\06566_hrm	6000	6566	3048	68	1	F	150	74	9	1	AT-6 6	22\07\1991 17:12:17	sinus rhythm. normal ecg.	{'NORM': 100.0, 'SR': 0.0}				0	FALSE	FALSE	TRUE							6	NORM	100	NORM100	FIRST	FIRST	1
records100\06000\06567_lr	records500\06000\06567_hrm	6000	6567	13971	67	0	M			1	2	CS-12	22\07\1991 20:02:33	sinusrhythmus lagetyp normal normales ekg	{'NORM': 100.0, 'SR': 0.0}	MID			1	FALSE	FALSE	TRUE	, v4	, mittel,					4	NORM	100	NORM100	FIRST	FIRST	1
records100\06000\06587_lr	records500\06000\06587_hrm	6000	6587	19091	38	1	F		53	0	0	CS-12 E	24\07\1991 11:21:00	sinusrhythmus lagetyp normal normales ekg	{'NORM': 100.0, 'SR': 0.0}	MID				FALSE	FALSE	TRUE							3	NORM	100	NORM100	FIRST	FIRST	1
records100\06000\06600_lr	records500\06000\06600_hrm	6000	6600	312	78	1	F	160		11	1	AT-6 C 5.5	25\07\1991 10:31:56	sinus rhythm. normal ecg.	{'NORM': 80.0, 'SR': 0.0}				0	FALSE	FALSE	TRUE							5	NORM	80	NORM80	FIRST	FIRST	1
records100\06000\06620_lr	records500\06000\06620_hrm	6000	6620	15442	52	0	M			0	0	CS100 3	27\07\1991 11:04:01	sinusrhythmus lagetyp normal normales ekg 4.46 unbestÄtigter bericht	{'NORM': 100.0, 'SR': 0.0}	MID				FALSE	TRUE	FALSE							4	NORM	100	NORM100	FIRST	FIRST	1
records100\06000\06682_lr	records500\06000\06682_hrm	6000	6682	18282	53	0	M			1	2	CS-12	03\08\1991 13:32:40	sinusrhythmus lagetyp normal unvollstÄndiger rechtsschenkelblock intraventr. leitungsstoerung st-hebung v2,3 pathologisch	{'NORM': 50.0, 'IRBBB': 100.0, 'IVCD': 100.0, 'SR': 0.0}	MID			1	FALSE	FALSE	TRUE							3	NORM	50	NORM50	FIRST	FIRST	1
records100\06000\06774_lr	records500\06000\06774_hrm	6000	6774	15200	34	0	M			0	0	CS100 3	12\08\1991 08:29:50	sinusrhythmus lagetyp normal normales ekg 4.46 unbestÄtigter bericht	{'NORM': 100.0, 'SR': 0.0}	MID				FALSE	TRUE	FALSE							3	NORM	100	NORM100	FIRST	FIRST	1
records100\06000\06776_lr	records500\06000\06776_hrm	6000	6776	11613	84	1	F			1	2	CS-12	12\08\1991 10:48:12	sinusrhythmus lagetyp normal p biphasisch in v1-2 st-hebung in v1-3, diskret inferior fehlende r-progression in v1-3 fragl. lage-q inferior	{'NORM': 100.0, 'QWAVE': 0.0, 'SR': 0.0}	MID			1	FALSE	FALSE	TRUE							10	NORM	100	NORM100	FIRST	FIRST	1
records100\06000\06787_lr	records500\06000\06787_hrm	6000	6787	4316	67	1	F	165	58		5	AT-6 C 5.5	14\08\1991 08:54:30	sinus rhythm. ventricular premature beat. apart from ventricular premature beat normal ecg.	{'NORM': 100.0, 'SR': 0.0}				3	FALSE	FALSE	TRUE							8	NORM	100	NORM100	FIRST	FIRST	1
records100\06000\06789_lr	records500\06000\06789_hrm	6000	6789	13657	67	0	M			1	2	CS-12	14\08\1991 15:12:13	sinusrhythmus linkstyp sonst normales ekg	{'NORM': 80.0, 'SR': 0.0}	LAD			1	FALSE	FALSE	TRUE							4	NORM	80	NORM80	FIRST	FIRST	1
records100\06000\06791_lr	records500\06000\06791_hrm	6000	6791	21009	24	1	F		67	0	0	CS-12 E	15\08\1991 01:00:06	sinusrhythmus lagetyp normal normales ekg	{'NORM': 100.0, 'SR': 0.0}	MID				FALSE	FALSE	TRUE	alles, alles						4	NORM	100	NORM100	FIRST	FIRST	1
records100\06000\06802_lr	records500\06000\06802_hrm	6000	6802	10932	49	0	M		64	0	0	CS-12 E	17\08\1991 11:10:44	sinusrhythmus lagetyp normal normales ekg	{'NORM': 100.0, 'SR': 0.0}	MID				FALSE	FALSE	TRUE							1	NORM	100	NORM100	FIRST	FIRST	1
records100\06000\06820_lr	records500\06000\06820_hrm	6000	6820	9691	51	1	F			1	2	CS-12	22\08\1991 13:19:36	sinusrhythmus lagetyp normal unspezifisches abnormales t	{'NORM': 100.0, 'SR': 0.0}	MID			1	FALSE	FALSE	TRUE	, III,V5						3	NORM	100	NORM100	SUBSEQ	FIRST	1
records100\06000\06830_lr	records500\06000\06830_hrm	6000	6830	9848	72	1	F			1	2	CS-12	23\08\1991 16:36:51	sinusrhythmus lagetyp normal normales ekg	{'NORM': 100.0, 'SR': 0.0}	MID			1	FALSE	FALSE	TRUE							4	NORM	100	NORM100	FIRST	FIRST	1
records100\06000\06882_lr	records500\06000\06882_hrm	6000	6882	7445	55	0	M	170	83	5	1	AT-6 C 5.5	04\09\1991 14:38:00	sinus rhythm. normal ecg.	{'NORM': 100.0, 'SR': 0.0}				0	FALSE	FALSE	TRUE							4	NORM	100	NORM100	FIRST	FIRST	1
records100\06000\06900_lr	records500\06000\06900_hrm	6000	6900	18695	84	0	M			1	2	CS-12	07\09\1991 13:27:51	sinusrhythmus slt st-hebung t-veraenderungen: neg in avl, asz. in v2 normales ekg	{'NORM': 100.0, 'SR': 0.0}	AXR			1	FALSE	FALSE	TRUE							3	NORM	100	NORM100	FIRST	FIRST	1
records100\06000\06963_lr	records500\06000\06963_hrm	6000	6963	17666	56	1	F			0	0	CS100 3	12\09\1991 12:46:54	sinustachykardie lagetyp normal sonst normales ekg 4.46 unbestÄtigter bericht	{'NORM': 80.0, 'STACH': 0.0}	MID				FALSE	TRUE	FALSE							8	NORM	80	NORM80	FIRST	FIRST	1
records100\06000\06973_lr	records500\06000\06973_hrm	6000	6973	4024	40	1	F	165	55	7	1	AT-6 C 5.5	13\09\1991 17:16:37	sinus arrhythmia. normal ecg.	{'NORM': 100.0, 'SARRH': 0.0}				0	FALSE	FALSE	TRUE							2	NORM	100	NORM100	FIRST	FIRST	1
records100\06000\06985_lr	records500\06000\06985_hrm	6000	6985	14958	79	0	M			1	2	CS-12	14\09\1991 18:18:33	sinusrhythmus lagetyp normal normales ekg	{'NORM': 100.0, 'SR': 0.0}	MID			1	FALSE	FALSE	TRUE							9	NORM	100	NORM100	SUBSEQ	FIRST	1
records100\07000\07045_lr	records500\07000\07045_hrm	7000	7045	19599	65	0	M			1	2	CS-12	26\09\1991 14:58:38	ventrikulÄre extrasystole(n) sinusrhythmus lagetyp normal	{'NORM': 50.0, 'PVC': 100.0, 'SR': 0.0}	MID			1	FALSE	FALSE	TRUE					2ES		9	NORM	50	NORM50	FIRST	FIRST	1
records100\07000\07060_lr	records500\07000\07060_hrm	7000	7060	18394	33	1	F			1	2	CS-12	28\09\1991 12:56:22	sinusrhythmus lagetyp normal normales ekg	{'NORM': 100.0, 'SR': 0.0}	MID			1	FALSE	FALSE	TRUE	, V6						3	NORM	100	NORM100	FIRST	FIRST	1
records100\07000\07078_lr	records500\07000\07078_hrm	7000	7078	13230	70	1	F			1	2	CS-12	30\09\1991 13:50:59	supraventrikulÄre extrasystole(n) sinusrhythmus linkstyp sonst normales ekg	{'NORM': 80.0, 'SR': 0.0}	LAD			1	FALSE	FALSE	TRUE		, I-AVR,			SVES		3	NORM	80	NORM80	FIRST	FIRST	1
records100\07000\07088_lr	records500\07000\07088_hrm	7000	7088	13034	60	1	F			1	2	CS-12	01\10\1991 15:50:18	sinusrhythmus linkstyp sonst normales ekg periphere low voltage	{'NORM': 80.0, 'LVOLT': 0.0, 'SR': 0.0}	LAD			1	FALSE	FALSE	TRUE							8	NORM	80	NORM80	FIRST	FIRST	1
records100\07000\07091_lr	records500\07000\07091_hrm	7000	7091	1866	48	0	M	170	82	9	1	AT-6 C 5.5	02\10\1991 09:48:26	sinus rhythm. low limb lead voltage. no definite pathology. Edit: NORM 100, (IRRB, LAFB)(NORM 100)	{'NORM': 100.0, 'LVOLT': 0.0, 'SR': 0.0}				0	TRUE	FALSE	TRUE							9	NORM	100	NORM100	FIRST	FIRST	1
records100\07000\07100_lr	records500\07000\07100_hrm	7000	7100	9904	51	1	F			0	0	CS100 3	03\10\1991 10:51:06	supraventrikulÄre extrasystole(n) sinusrhythmus lagetyp normal sonst normales ekg 4.46 unbestÄtigter bericht	{'NORM': 50.0, 'SR': 0.0}	MID				FALSE	TRUE	FALSE		, I-AVF,			SVES		1	NORM	50	NORM50	FIRST	FIRST	1
records100\07000\07131_lr	records500\07000\07131_hrm	7000	7131	12241	57	1	F		80	0	0	CS-12 E	09\10\1991 12:06:15	sinusrhythmus normales ekg	{'NORM': 100.0, 'SR': 0.0}					FALSE	FALSE	TRUE		, alles,					4	NORM	100	NORM100	FIRST	FIRST	1
records100\07000\07256_lr	records500\07000\07256_hrm	7000	7256	20531	66	0	M			0	0	CS100 3	04\11\1991 10:27:58	sinusrhythmus lagetyp normal normales ekg 4.46 unbestÄtigter bericht	{'NORM': 100.0, 'SR': 0.0}	MID				FALSE	TRUE	FALSE							6	NORM	100	NORM100	FIRST	FIRST	1
records100\07000\07263_lr	records500\07000\07263_hrm	7000	7263	19612	71	1	F			0	0	CS100 3	07\11\1991 08:57:43	sinusrhythmus lagetyp normal normales ekg 4.46 unbestÄtigter bericht Edit: NORM 100, (NORM 100)	{'NORM': 100.0, 'SR': 0.0}	MID				TRUE	TRUE	TRUE							9	NORM	100	NORM100	FIRST	FIRST	1
records100\07000\07273_lr	records500\07000\07273_hrm	7000	7273	18966	52	1	F			0	0	CS100 3	08\11\1991 11:16:17	sinusrhythmus lagetyp normal normales ekg 4.46 unbestÄtigter bericht	{'NORM': 100.0, 'SR': 0.0}	MID				FALSE	TRUE	FALSE							1	NORM	100	NORM100	SUBSEQ	FIRST	1
records100\07000\07292_lr	records500\07000\07292_hrm	7000	7292	18149	46	1	F			1	2	CS-12	11\11\1991 15:04:59	sinusrhythmus lagetyp normal qrs(t) abnormal inferiorer myokardschaden nicht auszuschliessen	{'NORM': 50.0, 'ABQRS': 0.0, 'SR': 0.0}	MID			1	FALSE	FALSE	TRUE							9	NORM	50	NORM50	FIRST	FIRST	1
records100\07000\07337_lr	records500\07000\07337_hrm	7000	7337	20079	43	1	F			0	0	CS100 3	21\11\1991 11:22:35	sinusrhythmus lagetyp normal normales ekg 4.46 unbestÄtigter bericht	{'NORM': 100.0, 'SR': 0.0}	MID				FALSE	TRUE	FALSE							3	NORM	100	NORM100	FIRST	FIRST	1
records100\07000\07363_lr	records500\07000\07363_hrm	7000	7363	18113	63	0	M			1	2	AT-60 3	24\11\1991 12:26:20	sinusrhythmus lagetyp normal qrs(t) abnorm inferiorer myokardschaden mÖglich 4.46 unbestÄtigter bericht	{'NORM': 50.0, 'ABQRS': 0.0, 'SR': 0.0}	MID			1	FALSE	TRUE	TRUE							10	NORM	50	NORM50	FIRST	FIRST	1
records100\07000\07385_lr	records500\07000\07385_hrm	7000	7385	18506	59	1	F			1	2	AT-60 3	28\11\1991 14:46:37	sinusrhythmus lagetyp normal normales ekg 4.46 unbestÄtigter bericht	{'NORM': 100.0, 'SR': 0.0}	MID			1	FALSE	TRUE	TRUE							4	NORM	100	NORM100	FIRST	FIRST	1
records100\07000\07491_lr	records500\07000\07491_hrm	7000	7491	19800	19	1	F		55	0	0	CS-12 E	18\12\1991 13:39:06	sinusrhythmus normales ekg	{'NORM': 100.0, 'SR': 0.0}					FALSE	FALSE	TRUE	, I-AVF,V5,V6						10	NORM	100	NORM100	FIRST	FIRST	1
records100\07000\07507_lr	records500\07000\07507_hrm	7000	7507	13252	43	0	M			0	0	CS100 3	22\12\1991 07:20:10	sinusrhythmus lagetyp normal normales ekg 4.46 unbestÄtigter bericht	{'NORM': 100.0, 'SR': 0.0}	MID				FALSE	TRUE	FALSE							7	NORM	100	NORM100	FIRST	FIRST	1
records100\07000\07513_lr	records500\07000\07513_hrm	7000	7513	12763	66	1	F			1	2	CS-12	22\12\1991 14:53:51	sinusrhythmus lagetyp normal normales ekg	{'NORM': 100.0, 'SR': 0.0}	MID			1	FALSE	FALSE	TRUE							5	NORM	100	NORM100	FIRST	FIRST	1
records100\07000\07556_lr	records500\07000\07556_hrm	7000	7556	18201	54	0	M			0	0	CS100 3	06\01\1992 13:37:12	sinusrhythmus lagetyp normal normales ekg 4.46 unbestÄtigter bericht	{'NORM': 100.0, 'SR': 0.0}	MID				FALSE	TRUE	FALSE		, I-AVR,					3	NORM	100	NORM100	FIRST	FIRST	1
records100\07000\07560_lr	records500\07000\07560_hrm	7000	7560	21739	76	1	F			1	2	AT-60 3	07\01\1992 16:27:11	sinusrhythmus lagetyp normal normales ekg 4.46 unbestÄtigter bericht	{'NORM': 100.0, 'SR': 0.0}	MID			1	FALSE	TRUE	TRUE		, I-V1,					10	NORM	100	NORM100	FIRST	FIRST	1
records100\07000\07602_lr	records500\07000\07602_hrm	7000	7602	15248	21	0	M		84	2	0	CS-12 E	16\01\1992 10:08:53	sinusrhythmus normales ekg	{'NORM': 100.0, 'SR': 0.0}					FALSE	FALSE	TRUE							6	NORM	100	NORM100	FIRST	FIRST	1
records100\07000\07649_lr	records500\07000\07649_hrm	7000	7649	15009	32	1	F		54	2	0	CS-12 E	23\01\1992 09:05:22	sinusrhythmus qrs(t) abnormal	{'NORM': 100.0, 'ABQRS': 0.0, 'SR': 0.0}				1	FALSE	FALSE	TRUE	, V1						9	NORM	100	NORM100	FIRST	FIRST	1
records100\07000\07666_lr	records500\07000\07666_hrm	7000	7666	4226	86	1	F		51	9		AT-6 C 5.5	25\01\1992 10:13:01	sinus rhythm incomplete right bundle branch block minor non-specific st-t wave changes.	{'NORM': 80.0, 'IRBBB': 100.0, 'NST_': 0.0, 'SR': 0.0}					FALSE	FALSE	TRUE	, V6						6	NORM	80	NORM80	FIRST	FIRST	1
records100\07000\07679_lr	records500\07000\07679_hrm	7000	7679	21145	28	1	F		46	0	0	CS-12 E	27\01\1992 11:02:26	sinusrhythmus lagetyp normal normales ekg	{'NORM': 100.0, 'SR': 0.0}	MID				FALSE	FALSE	TRUE							8	NORM	100	NORM100	FIRST	FIRST	1
records100\07000\07696_lr	records500\07000\07696_hrm	7000	7696	6713	47	1	F	156	55	8	1	AT-6 C 5.5	29\01\1992 09:06:22	sinus rhythm. normal ecg.	{'NORM': 100.0, 'SR': 0.0}				0	FALSE	FALSE	TRUE							2	NORM	100	NORM100	FIRST	FIRST	1
records100\07000\07719_lr	records500\07000\07719_hrm	7000	7719	15465	64	0	M			0	0	CS100 3	31\01\1992 08:01:18	sinusrhythmus lagetyp normal normales ekg 4.46 unbestÄtigter bericht	{'NORM': 100.0, 'SR': 0.0}	MID				FALSE	TRUE	FALSE							7	NORM	100	NORM100	FIRST	FIRST	1
records100\07000\07733_lr	records500\07000\07733_hrm	7000	7733	8236	56	1	F			0	0	CS100 3	03\02\1992 09:38:04	sinusrhythmus lagetyp normal normales ekg 4.46 unbestÄtigter bericht	{'NORM': 100.0, 'SR': 0.0}	MID				FALSE	TRUE	FALSE		, I-AVR,					8	NORM	100	NORM100	FIRST	FIRST	1
records100\07000\07762_lr	records500\07000\07762_hrm	7000	7762	15398	39	0	M			1	2	CS-12	13\02\1992 10:43:03	sinusbradykardie mittellagetyp st-hebung in v1-v3 wahrscheinlich normales ekg	{'NORM': 50.0, 'STE_': 0.0, 'SBRAD': 0.0}	MID			1	FALSE	FALSE	TRUE							6	NORM	50	NORM50	FIRST	FIRST	1
records100\07000\07765_lr	records500\07000\07765_hrm	7000	7765	17548	58	1	F		86	0	0	CS-12 E	16\02\1992 13:45:12	sinusrhythmus lagetyp normal normales ekg	{'NORM': 100.0, 'SR': 0.0}	MID				FALSE	FALSE	TRUE							7	NORM	100	NORM100	FIRST	FIRST	1
records100\07000\07788_lr	records500\07000\07788_hrm	7000	7788	8681	16	1	F		93	0	0	CS-12 E	24\02\1992 09:43:49	sinus arrhythmie lagetyp normal sonst normales ekg	{'NORM': 80.0, 'SARRH': 0.0}	MID				FALSE	FALSE	TRUE			II-AVF				7	NORM	80	NORM80	FIRST	FIRST	1
records100\07000\07818_lr	records500\07000\07818_hrm	7000	7818	4041	64	1	F	174	80	3	1	AT-6 C 5.5	28\02\1992 06:23:17	sinus rhythm. normal ecg.	{'NORM': 100.0, 'SR': 0.0}				0	FALSE	FALSE	TRUE							5	NORM	100	NORM100	FIRST	FIRST	1
records100\07000\07854_lr	records500\07000\07854_hrm	7000	7854	16820	65	0	M			1	2	AT-60 3	09\03\1992 12:39:22	sinusrhythmus lagetyp normal normales ekg 4.46 unbestÄtigter bericht	{'NORM': 100.0, 'SR': 0.0}	MID			1	FALSE	TRUE	TRUE							8	NORM	100	NORM100	FIRST	FIRST	1
records100\07000\07899_lr	records500\07000\07899_hrm	7000	7899	7484	70	0	M	179	71	1	1	AT-6 C 5.8	22\03\1992 20:13:40	sinus rhythm. normal ecg. Edit: NORM 100, (NORM 100)	{'NORM': 100.0, 'SR': 0.0}				0	TRUE	FALSE	TRUE							3	NORM	100	NORM100	FIRST	FIRST	1
records100\07000\07910_lr	records500\07000\07910_hrm	7000	7910	11861	46	1	F		57	0	0	CS-12 E	26\03\1992 10:06:18	sinusrhythmus lagetyp normal normales ekg	{'NORM': 100.0, 'SR': 0.0}	MID				FALSE	FALSE	TRUE		, alles,					3	NORM	100	NORM100	FIRST	FIRST	1
records100\07000\07921_lr	records500\07000\07921_hrm	7000	7921	12639	58	0	M		80	2	0	CS-12 E	04\04\1992 07:22:58	sinusrhythmus ob	{'NORM': 100.0, 'SR': 0.0}				1	FALSE	FALSE	TRUE		, I-V2,					8	NORM	100	NORM100	FIRST	FIRST	1
records100\07000\07944_lr	records500\07000\07944_hrm	7000	7944	12569	50	1	F		56	0	0	CS-12 E	11\04\1992 08:06:05	sinusrhythmus normales ekg	{'NORM': 100.0, 'SR': 0.0}					FALSE	FALSE	TRUE		, alles,					5	NORM	100	NORM100	FIRST	FIRST	1
records100\07000\07958_lr	records500\07000\07958_hrm	7000	7958	3081	72	1	F	165	93	1	1	AT-6 C 5.5	14\04\1992 11:21:41	sinus rhythm. prolonged pr interval. non-specific intraventricular delay.	{'NORM': 80.0, 'IVCD': 100.0, '1AVB': 100.0, 'LPR': 0.0, 'SR': 0.0}				0	FALSE	FALSE	TRUE							7	NORM	80	NORM80	FIRST	FIRST	1
records100\07000\07985_lr	records500\07000\07985_hrm	7000	7985	20975	33	1	F		60	0	0	CS-12 E	21\04\1992 12:28:07	regelmÄssiger rhythmus, keine p-welle erkannt lagetyp normal	{'NORM': 100.0, 'SR': 0.0}	MID				FALSE	FALSE	TRUE							3	NORM	100	NORM100	FIRST	FIRST	1
records100\08000\08012_lr	records500\08000\08012_hrm	8000	8012	6325	46	0	M	175	110	4	1	AT-6 C 5.5	23\04\1992 11:58:16	sinus rhythm. normal ecg.	{'NORM': 100.0, 'SR': 0.0}				0	FALSE	FALSE	TRUE							3	NORM	100	NORM100	FIRST	FIRST	1
records100\08000\08068_lr	records500\08000\08068_hrm	8000	8068	2028	71	1	F	158	83	8	1	AT-6 C 5.8	01\05\1992 08:30:07	sinus rhythm. normal ecg.	{'NORM': 100.0, 'SR': 0.0}				0	FALSE	FALSE	TRUE							1	NORM	100	NORM100	FIRST	FIRST	1
records100\08000\08084_lr	records500\08000\08084_hrm	8000	8084	6788	42	1	F	155	58	6	1	AT-6 C 5.5	04\05\1992 11:52:29	sinus rhythm. normal ecg.	{'NORM': 100.0, 'SR': 0.0}				0	FALSE	FALSE	TRUE							4	NORM	100	NORM100	FIRST	FIRST	1
records100\08000\08097_lr	records500\08000\08097_hrm	8000	8097	7696	68	1	F	163	57	3	1	AT-6 6	04\05\1992 22:04:48	sinus rhythm. normal ecg.	{'NORM': 100.0, 'SR': 0.0}				0	FALSE	FALSE	TRUE							5	NORM	100	NORM100	FIRST	FIRST	1
records100\08000\08099_lr	records500\08000\08099_hrm	8000	8099	6392	52	0	M	173	80	11	1	AT-6 6	05\05\1992 07:51:47	sinus tachycardia. normal ecg.	{'NORM': 100.0, 'STACH': 0.0}				0	FALSE	FALSE	TRUE							5	NORM	100	NORM100	FIRST	FIRST	1
records100\08000\08133_lr	records500\08000\08133_hrm	8000	8133	9149	37	0	M		71	0	0	CS-12 E	08\05\1992 06:39:12	sinusrhythmus linkstyp sonst normales ekg	{'NORM': 80.0, 'SR': 0.0}	LAD				FALSE	FALSE	TRUE							10	NORM	80	NORM80	FIRST	FIRST	1
records100\08000\08138_lr	records500\08000\08138_hrm	8000	8138	10335	33	1	F			1	2	CS-12	10\05\1992 08:22:37	sinusrhythmus lagetyp normal normales ekg	{'NORM': 100.0, 'SR': 0.0}	MID			1	FALSE	FALSE	TRUE							10	NORM	100	NORM100	FIRST	FIRST	1
records100\08000\08144_lr	records500\08000\08144_hrm	8000	8144	14903	53	1	F			1	2	AT-60 3	14\05\1992 15:39:07	sinusrhythmus lagetyp normal normales ekg 4.46 unbestÄtigter bericht	{'NORM': 100.0, 'SR': 0.0}	MID			1	FALSE	TRUE	TRUE							5	NORM	100	NORM100	FIRST	FIRST	1
records100\08000\08208_lr	records500\08000\08208_hrm	8000	8208	12834	58	0	M			1	2	CS-12	09\06\1992 13:09:31	sinusrhythmus lagetyp normal linksschenkelblock	{'NORM': 50.0, 'SR': 0.0}	MID			1	FALSE	FALSE	TRUE							10	NORM	50	NORM50	FIRST	FIRST	1
records100\08000\08217_lr	records500\08000\08217_hrm	8000	8217	11792	62	0	M			1	2	CS-12	12\06\1992 13:47:54	sinusrhythmus lagetyp normal normales ekg	{'NORM': 100.0, 'SR': 0.0}	MID			1	FALSE	FALSE	TRUE							2	NORM	100	NORM100	FIRST	FIRST	1
records100\08000\08246_lr	records500\08000\08246_hrm	8000	8246	21683	49	1	F			1	2	CS-12	20\06\1992 17:21:25	sinusrhythmus lagetyp normal normales ekg	{'NORM': 100.0, 'SR': 0.0}	MID			1	FALSE	FALSE	TRUE							10	NORM	100	NORM100	SUBSEQ	FIRST	1
records100\08000\08269_lr	records500\08000\08269_hrm	8000	8269	15014	59	1	F			1	2	CS-12	24\06\1992 13:08:01	sinusrhythmus lagetyp normal ekg normal	{'NORM': 100.0, 'SR': 0.0}	MID			1	FALSE	FALSE	TRUE		, leicht,					1	NORM	100	NORM100	FIRST	FIRST	1
records100\08000\08313_lr	records500\08000\08313_hrm	8000	8313	7989	76	1	F			1	2	CS-12	29\06\1992 16:40:03	sinusrhythmus llt schlechte r-progression in v2-v4 grenzbefund	{'NORM': 100.0, 'SR': 0.0}	LAD			1	FALSE	FALSE	TRUE							6	NORM	100	NORM100	FIRST	FIRST	1
records100\08000\08338_lr	records500\08000\08338_hrm	8000	8338	3531	59	0	M	177	80	8	1	AT-6 C 5.5	02\07\1992 17:34:55	sinus rhythm. normal ecg.	{'NORM': 100.0, 'SR': 0.0}				0	FALSE	FALSE	TRUE							3	NORM	100	NORM100	FIRST	FIRST	1
records100\08000\08351_lr	records500\08000\08351_hrm	8000	8351	13977	59	0	M			0	0	CS100 3	04\07\1992 11:48:38	ventrikulÄre extrasystole(n) sinus arrhythmie lagetyp normal 4.46 unbestÄtigter bericht	{'NORM': 50.0, 'PVC': 100.0, 'SARRH': 0.0}	MID				FALSE	TRUE	FALSE					VES1,I-AVL		6	NORM	50	NORM50	FIRST	FIRST	1
records100\08000\08362_lr	records500\08000\08362_hrm	8000	8362	11626	64	1	F			1	2	CS-12	06\07\1992 09:18:25	sinusrhythmus mlt wahrscheinlich normales ekg	{'NORM': 50.0, 'SR': 0.0}	MID			1	FALSE	FALSE	TRUE							5	NORM	50	NORM50	FIRST	FIRST	1
records100\08000\08380_lr	records500\08000\08380_hrm	8000	8380	7311	65	1	F	171	73	10	1	AT-6 6	08\07\1992 07:48:21	premature ventricular contraction(s). sinus rhythm. prolonged pr interval. prolonged qt, this may be due to a drug effect or an electrolyte disturbance.	{'NORM': 50.0, 'PVC': 100.0, 'LPR': 0.0, 'SR': 0.0}				0	FALSE	FALSE	TRUE					2ES		5	NORM	50	NORM50	FIRST	FIRST	1
records100\08000\08387_lr	records500\08000\08387_hrm	8000	8387	7222	75	0	M	152	63	6	1	AT-6 6	08\07\1992 13:01:33	sinus rhythm. normal ecg.	{'NORM': 100.0, 'SR': 0.0}				0	FALSE	FALSE	TRUE							6	NORM	100	NORM100	FIRST	FIRST	1
records100\08000\08414_lr	records500\08000\08414_hrm	8000	8414	9014	63	0	M			0	0	CS100 3	11\07\1992 12:19:45	supraventrikulÄre extrasystole(n) sinusrhythmus linkstyp sonst normales ekg 4.46 unbestÄtigter bericht	{'NORM': 50.0, 'SR': 0.0}	LAD				FALSE	TRUE	FALSE					SVES		4	NORM	50	NORM50	FIRST	FIRST	1
records100\08000\08443_lr	records500\08000\08443_hrm	8000	8443	21257	30	0	M			0	0	CS100 3	14\07\1992 11:25:44	sinusrhythmus lagetyp normal normales ekg 4.46 unbestÄtigter bericht	{'NORM': 100.0, 'SR': 0.0}	MID				FALSE	TRUE	FALSE			V5				2	NORM	100	NORM100	FIRST	FIRST	1
records100\08000\08457_lr	records500\08000\08457_hrm	8000	8457	4890	83	1	F	160	66	1	1	AT-6 C 5.5	15\07\1992 12:46:59	premature ventricular contraction(s). sinus tachycardia. otherwise normal ecg.	{'NORM': 80.0, 'PVC': 0.0, 'STACH': 0.0}				0	FALSE	FALSE	TRUE							1	NORM	80	NORM80	FIRST	FIRST	1
records100\08000\08466_lr	records500\08000\08466_hrm	8000	8466	1603	62	0	M	168	76	5	1	AT-6 C 5.5	16\07\1992 12:18:51	sinus rhythm. no definite pathology.	{'NORM': 100.0, 'SR': 0.0}				0	FALSE	FALSE	TRUE	, v1						6	NORM	100	NORM100	FIRST	FIRST	1
records100\08000\08492_lr	records500\08000\08492_hrm	8000	8492	17332	71	1	F			1	2	CS-12	19\07\1992 08:11:42	sinusrhythmus t-veraenderung lagetyp normal normal	{'NORM': 50.0, 'SR': 0.0}	MID			1	FALSE	FALSE	TRUE							10	NORM	50	NORM50	FIRST	FIRST	1
records100\08000\08531_lr	records500\08000\08531_hrm	8000	8531	3206	38	0	M	163	70	3	1	AT-6 6	21\07\1992 17:46:55	sinus rhythm. normal ecg.	{'NORM': 100.0, 'SR': 0.0}				0	FALSE	FALSE	TRUE							6	NORM	100	NORM100	FIRST	FIRST	1
records100\08000\08553_lr	records500\08000\08553_hrm	8000	8553	6315	58	1	F	158	60	7	1	AT-6 C 5.5	23\07\1992 14:13:24	sinus rhythm. normal ecg.	{'NORM': 100.0, 'SR': 0.0}				0	FALSE	FALSE	TRUE							5	NORM	100	NORM100	FIRST	FIRST	1
records100\08000\08580_lr	records500\08000\08580_hrm	8000	8580	19504	40	1	F			0	0	CS100 3	25\07\1992 09:56:13	sinusrhythmus lagetyp normal normales ekg 4.46 unbestÄtigter bericht	{'NORM': 100.0, 'SR': 0.0}	MID				FALSE	TRUE	FALSE			I-AVF				8	NORM	100	NORM100	FIRST	FIRST	1
records100\08000\08582_lr	records500\08000\08582_hrm	8000	8582	5792	40	0	M	178	90	11	1	AT-6 6	25\07\1992 11:24:13	sinus rhythm. normal ecg.	{'NORM': 100.0, 'SR': 0.0}				6	FALSE	FALSE	TRUE							6	NORM	100	NORM100	FIRST	FIRST	1
records100\08000\08644_lr	records500\08000\08644_hrm	8000	8644	552	72	1	F	160	50		7	AT-6 6	30\07\1992 12:36:38	sinus bradycardia. no definite pathology. the cause of the bradycardia is not evident.	{'NORM': 100.0, 'SBRAD': 0.0}				2	FALSE	FALSE	TRUE							7	NORM	100	NORM100	FIRST	FIRST	1
records100\08000\08673_lr	records500\08000\08673_hrm	8000	8673	4124	58	0	M	168	76		19	AT-6 C 5.8	02\08\1992 18:13:07	sinus rhythm. normal ecg.	{'NORM': 100.0, 'SR': 0.0}				2	FALSE	FALSE	TRUE							2	NORM	100	NORM100	FIRST	FIRST	1
records100\08000\08697_lr	records500\08000\08697_hrm	8000	8697	5733	63	1	F	170	62		17	AT-6 6	04\08\1992 11:00:29	sinus rhythm. low limb lead voltage. no definite pathology.	{'NORM': 100.0, 'LVOLT': 0.0, 'SR': 0.0}				2	FALSE	FALSE	TRUE							7	NORM	100	NORM100	FIRST	FIRST	1
records100\08000\08739_lr	records500\08000\08739_hrm	8000	8739	2030	75	0	M	180	62		9	AT-6 C 5.5	10\08\1992 08:09:50	sinus rhythm pr interval is at upper limits of normal. normal ecg.	{'NORM': 100.0, 'SR': 0.0}				4	FALSE	FALSE	TRUE		leicht, ,					9	NORM	100	NORM100	FIRST	FIRST	1
records100\08000\08755_lr	records500\08000\08755_hrm	8000	8755	2512	76	1	F	170	82		10	AT-6 6	11\08\1992 20:32:23	sinus rhythm normal ecg.	{'NORM': 50.0, 'SR': 0.0}				4	FALSE	FALSE	TRUE							6	NORM	50	NORM50	FIRST	FIRST	1
records100\08000\08783_lr	records500\08000\08783_hrm	8000	8783	19927	24	1	F		65	0	0	CS-12 E	14\08\1992 03:40:14	sinusrhythmus lagetyp normal normales ekg	{'NORM': 100.0, 'SR': 0.0}	MID				FALSE	FALSE	TRUE							1	NORM	100	NORM100	FIRST	FIRST	1
records100\08000\08788_lr	records500\08000\08788_hrm	8000	8788	14458	28	1	F			0	0	CS100 3	15\08\1992 07:00:56	sinusrhythmus lagetyp normal normales ekg 4.46 unbestÄtigter bericht	{'NORM': 100.0, 'SR': 0.0}	MID				FALSE	TRUE	FALSE							1	NORM	100	NORM100	FIRST	FIRST	1
records100\08000\08816_lr	records500\08000\08816_hrm	8000	8816	14724	57	0	M			0	0	CS100 3	22\08\1992 10:46:29	sinusrhythmus lagetyp normal normales ekg 4.46 unbestÄtigter bericht	{'NORM': 100.0, 'SR': 0.0}	MID				FALSE	TRUE	FALSE							2	NORM	100	NORM100	FIRST	FIRST	1
records100\08000\08856_lr	records500\08000\08856_hrm	8000	8856	18052	61	0	M			1	2	CS-12	31\08\1992 16:17:13	sinusbradykardie lagetyp normal normales ekg	{'NORM': 100.0, 'SBRAD': 0.0}	MID			1	FALSE	FALSE	TRUE							8	NORM	100	NORM100	FIRST	FIRST	1
records100\08000\08861_lr	records500\08000\08861_hrm	8000	8861	4178	86	0	M			6	1	AT-6 C 5.5	03\09\1992 11:45:38	trace only requested.	{'NORM': 100.0}				0	FALSE	FALSE	TRUE							3	NORM	100	NORM100	FIRST	FIRST	1
records100\08000\08923_lr	records500\08000\08923_hrm	8000	8923	4872	34	1	F	174	54	9	1	AT-6 C 5.5	08\09\1992 12:17:55	sinus rhythm. normal ecg.	{'NORM': 100.0, 'SR': 0.0}				0	FALSE	FALSE	TRUE							1	NORM	100	NORM100	FIRST	FIRST	1
records100\08000\08929_lr	records500\08000\08929_hrm	8000	8929	682	69	1	F	167	74	8	1	AT-6 C 5.5	08\09\1992 19:37:24	sinus rhythm. normal ecg.	{'NORM': 100.0, 'SR': 0.0}				0	FALSE	FALSE	TRUE	v6,						8	NORM	100	NORM100	FIRST	FIRST	1
records100\09000\09028_lr	records500\09000\09028_hrm	9000	9028	11617	57	1	F			0	0	CS100 3	19\09\1992 09:24:55	sinusrhythmus lagetyp normal normales ekg 4.46 unbestÄtigter bericht	{'NORM': 100.0, 'SR': 0.0}	MID				FALSE	TRUE	FALSE		, I-AVF,					6	NORM	100	NORM100	FIRST	FIRST	1
records100\09000\09056_lr	records500\09000\09056_hrm	9000	9056	17620	44	0	M		78	0	0	CS-12 E	24\09\1992 09:02:51	sinusrhythmus verdacht auf p-sinistrocardiale lagetyp normal	{'NORM': 100.0, 'SR': 0.0}	MID				FALSE	FALSE	TRUE							10	NORM	100	NORM100	FIRST	FIRST	1
records100\09000\09065_lr	records500\09000\09065_hrm	9000	9065	17885	35	1	F			0	0	CS100 3	25\09\1992 10:39:52	sinusrhythmus lagetyp normal normales ekg 4.46 unbestÄtigter bericht	{'NORM': 100.0, 'SR': 0.0}	MID				FALSE	TRUE	FALSE							4	NORM	100	NORM100	FIRST	FIRST	1
records100\09000\09077_lr	records500\09000\09077_hrm	9000	9077	15136	41	1	F		62	0	0	CS-12 E	27\09\1992 12:46:40	sinusrhythmus normales ekg	{'NORM': 100.0, 'SR': 0.0}					FALSE	FALSE	TRUE							4	NORM	100	NORM100	FIRST	FIRST	1
records100\09000\09106_lr	records500\09000\09106_hrm	9000	9106	6227	9	0	M	139		3	1	AT-6 6	30\09\1992 10:51:39	sinus arrhythmia. normal ecg. Edit: NORM	{'NORM': 100.0, 'SARRH': 0.0}				0	TRUE	FALSE	TRUE							4	NORM	100	NORM100	FIRST	FIRST	1
records100\09000\09109_lr	records500\09000\09109_hrm	9000	9109	6615	50	0	M	183	96	11	1	AT-6 C 5.5	30\09\1992 13:55:25	sinus bradycardia. prolonged qt, this may be due to a drug effect or an electrolyte disturbance. the cause of the bradycardia is not evident.	{'NORM': 100.0, 'SBRAD': 0.0}				0	FALSE	FALSE	TRUE							4	NORM	100	NORM100	FIRST	FIRST	1
records100\09000\09133_lr	records500\09000\09133_hrm	9000	9133	7152	56	1	F	170	73	5	1	AT-6 C 5.5	02\10\1992 11:47:44	sinus tachycardia. low limb lead voltage. otherwise normal ecg.	{'NORM': 100.0, 'LVOLT': 0.0, 'STACH': 0.0}				0	FALSE	FALSE	TRUE							10	NORM	100	NORM100	FIRST	FIRST	1
records100\09000\09135_lr	records500\09000\09135_hrm	9000	9135	14727	28	0	M			0	0	CS100 3	02\10\1992 12:53:42	sinusrhythmus linkstyp unvollstÄndiger rechtsschenkelblock sonst normales ekg 4.46 unbestÄtigter bericht	{'NORM': 100.0, 'IRBBB': 100.0, 'LAFB': 100.0, 'SR': 0.0}	LAD				FALSE	TRUE	FALSE							5	NORM	100	NORM100	FIRST	FIRST	1
records100\09000\09213_lr	records500\09000\09213_hrm	9000	9213	16377	80	1	F			1	2	AT-60 3	18\10\1992 15:21:51	sinusrhythmus lagetyp normal normales ekg 4.46 unbestÄtigter bericht	{'NORM': 100.0, 'SR': 0.0}	MID			1	FALSE	TRUE	TRUE							7	NORM	100	NORM100	FIRST	FIRST	1
records100\09000\09225_lr	records500\09000\09225_hrm	9000	9225	21500	37	0	M		65	0	0	CS-12 E	24\10\1992 13:30:46	sinusrhythmus normales ekg	{'NORM': 100.0, 'SR': 0.0}					FALSE	FALSE	TRUE							9	NORM	100	NORM100	FIRST	FIRST	1
records100\09000\09252_lr	records500\09000\09252_hrm	9000	9252	20159	64	1	F			0	0	CS100 3	30\10\1992 09:26:05	sinusbradykardie a-v block i lagetyp normal 4.46 unbestÄtigter bericht	{'NORM': 50.0, '1AVB': 100.0, 'SBRAD': 0.0}	MID				FALSE	TRUE	FALSE		, I-AVR,					5	NORM	50	NORM50	FIRST	FIRST	1
records100\09000\09272_lr	records500\09000\09272_hrm	9000	9272	9459	63	1	F			1	2	CS-12	02\11\1992 13:53:15	sinusrhythmus linkstyp sonst normales ekg	{'NORM': 80.0, 'SR': 0.0}	LAD			1	FALSE	FALSE	TRUE							10	NORM	80	NORM80	FIRST	FIRST	1
records100\09000\09274_lr	records500\09000\09274_hrm	9000	9274	11633	46	0	M			1	2	CS-12	02\11\1992 20:30:01	sinusrhythmus mittellagetyp grenzbefund	{'NORM': 50.0, 'SR': 0.0}	MID			1	FALSE	FALSE	TRUE							4	NORM	50	NORM50	FIRST	FIRST	1
records100\09000\09285_lr	records500\09000\09285_hrm	9000	9285	20285	26	0	M		69	0	0	CS-12 E	04\11\1992 16:13:09	sinusrhythmus lagetyp normal normales ekg	{'NORM': 100.0, 'SR': 0.0}	MID				FALSE	FALSE	TRUE							2	NORM	100	NORM100	FIRST	FIRST	1
records100\09000\09338_lr	records500\09000\09338_hrm	9000	9338	18444	44	1	F	172	67	1	2	CS-12	15\11\1992 16:35:54	ruhe-ekg zur belastung sinustachykardie	{'NORM': 100.0, 'STACH': 0.0}				1	FALSE	FALSE	TRUE							10	NORM	100	NORM100	FIRST	FIRST	1
records100\09000\09367_lr	records500\09000\09367_hrm	9000	9367	19362	59	0	M			0	0	CS100 3	22\11\1992 08:45:30	sinusrhythmus lagetyp normal normales ekg 4.46 unbestÄtigter bericht	{'NORM': 100.0, 'SR': 0.0}	MID				FALSE	TRUE	FALSE							7	NORM	100	NORM100	FIRST	FIRST	1
records100\09000\09423_lr	records500\09000\09423_hrm	9000	9423	12674	55	1	F			1	2	CS-12	01\12\1992 12:00:55	sinusrhythmus lagetyp normal normales ekg	{'NORM': 100.0, 'SR': 0.0}	MID			1	FALSE	FALSE	TRUE							8	NORM	100	NORM100	FIRST	FIRST	1
records100\09000\09432_lr	records500\09000\09432_hrm	9000	9432	20534	63	0	M			1	2	CS-12	02\12\1992 16:46:18	sinusrhythmus lagetyp normal	{'NORM': 100.0, 'SR': 0.0}	MID			1	FALSE	FALSE	TRUE							4	NORM	100	NORM100	FIRST	FIRST	1
records100\09000\09475_lr	records500\09000\09475_hrm	9000	9475	20915	53	0	M			1	2	AT-60 3	11\12\1992 15:07:45	sinusrhythmus lagetyp normal normales ekg 4.46 unbestÄtigter bericht	{'NORM': 100.0, 'SR': 0.0}	MID			1	FALSE	TRUE	TRUE							10	NORM	100	NORM100	FIRST	FIRST	1
records100\09000\09492_lr	records500\09000\09492_hrm	9000	9492	21502	18	1	F		54	2	0	CS-12 E	13\12\1992 12:50:48	sinusrhythmus normales ekg	{'NORM': 100.0, 'SR': 0.0}					FALSE	FALSE	TRUE							7	NORM	100	NORM100	FIRST	FIRST	1
records100\09000\09497_lr	records500\09000\09497_hrm	9000	9497	18945	61	0	M			0	0	CS100 3	14\12\1992 08:36:01	sinusrhythmus lagetyp normal normales ekg 4.46 unbestÄtigter bericht	{'NORM': 100.0, 'SR': 0.0}	MID				FALSE	TRUE	FALSE		, I-AVF,					8	NORM	100	NORM100	FIRST	FIRST	1
records100\09000\09538_lr	records500\09000\09538_hrm	9000	9538	13749	56	1	F			0	0	CS100 3	20\12\1992 15:56:10	sinusrhythmus lagetyp normal periphere niederspannung 4.46 unbestÄtigter bericht	{'NORM': 100.0, 'SR': 0.0}	MID				FALSE	TRUE	FALSE		, I-AVR,					3	NORM	100	NORM100	FIRST	FIRST	1
records100\09000\09603_lr	records500\09000\09603_hrm	9000	9603	9047	32	0	M			0	0	CS100 3	09\01\1993 11:20:35	sinusrhythmus lagetyp normal unspezifische intraventrikulÄre leitungsstÖrung 4.46 unbestÄtigter bericht	{'NORM': 100.0, 'SR': 0.0}	MID				FALSE	TRUE	FALSE							3	NORM	100	NORM100	FIRST	FIRST	1
records100\09000\09670_lr	records500\09000\09670_hrm	9000	9670	17171	54	0	M			0	0	CS100 3	19\01\1993 14:01:09	sinusrhythmus lagetyp normal normales ekg 4.46 unbestÄtigter bericht	{'NORM': 100.0, 'SR': 0.0}	MID				FALSE	TRUE	FALSE							8	NORM	100	NORM100	FIRST	FIRST	1
records100\09000\09671_lr	records500\09000\09671_hrm	9000	9671	20833	40	1	F		58	0	0	CS-12 E	20\01\1993 07:47:30	av-knotenrhythmus lagetyp normal qrs(t) abnorm anteroseptaler myokardschaden nicht auszuschliessen	{'NORM': 100.0, 'ABQRS': 0.0}	MID				FALSE	FALSE	TRUE							9	NORM	100	NORM100	FIRST	FIRST	1
records100\09000\09724_lr	records500\09000\09724_hrm	9000	9724	5129	60	1	F	155	64	8	1	AT-6 C 5.5	27\01\1993 14:16:15	sinus rhythm. r-s transition zone in v leads displaced to the right. otherwise normal ecg.	{'NORM': 80.0, 'SR': 0.0}				0	FALSE	FALSE	TRUE							8	NORM	80	NORM80	FIRST	FIRST	1
records100\09000\09752_lr	records500\09000\09752_hrm	9000	9752	2336	50	1	F	156	68	9	1	AT-6 C 5.5	29\01\1993 13:57:06	sinus rhythm. r-s transition zone in v leads displaced to the right. normal ecg.	{'NORM': 100.0, 'SR': 0.0}				0	FALSE	FALSE	TRUE							10	NORM	100	NORM100	FIRST	FIRST	1
records100\09000\09761_lr	records500\09000\09761_hrm	9000	9761	12409	18	1	F		60	2	0	CS-12 E	31\01\1993 09:32:41	supraventrikulÄre extrasystole(n) sinusrhythmus sonst normales ekg	{'NORM': 80.0, 'SR': 0.0}					FALSE	FALSE	TRUE					SVES		1	NORM	80	NORM80	FIRST	FIRST	1
records100\09000\09766_lr	records500\09000\09766_hrm	9000	9766	9352	25	1	F		51	0	0	CS-12 E	01\02\1993 11:12:35	sinusrhythmus linkstyp sonst normales ekg	{'NORM': 80.0, 'SR': 0.0}	LAD				FALSE	FALSE	TRUE		, V3,					1	NORM	80	NORM80	FIRST	FIRST	1
records100\09000\09771_lr	records500\09000\09771_hrm	9000	9771	10614	18	1	F		69	0	0	CS-12 E	02\02\1993 09:58:16	sinus arrhythmie lagetyp normal sonst normales ekg	{'NORM': 80.0, 'SARRH': 0.0}	MID				FALSE	FALSE	TRUE							9	NORM	80	NORM80	FIRST	FIRST	1
records100\09000\09778_lr	records500\09000\09778_hrm	9000	9778	19243	18	0	M		70	0	0	CS-12 E	04\02\1993 08:33:32	sinusrhythmus normales ekg	{'NORM': 100.0, 'SR': 0.0}					FALSE	FALSE	TRUE		, I-AVR,					4	NORM	100	NORM100	FIRST	FIRST	1
records100\09000\09783_lr	records500\09000\09783_hrm	9000	9783	15250	38	1	F		67	0	0	CS-12 E	05\02\1993 08:16:09	sinusrhythmus p-sinistrocardiale linkstyp	{'NORM': 100.0, 'SR': 0.0}	LAD				FALSE	FALSE	TRUE							1	NORM	100	NORM100	FIRST	FIRST	1
records100\09000\09804_lr	records500\09000\09804_hrm	9000	9804	6313	55	0	M	183	90	10	1	AT-6 C 5.5	09\02\1993 13:49:18	sinus rhythm. normal ecg.	{'NORM': 100.0, 'SR': 0.0}				0	FALSE	FALSE	TRUE							7	NORM	100	NORM100	FIRST	FIRST	1
records100\09000\09817_lr	records500\09000\09817_hrm	9000	9817	10600	73	0	M				3	AT-6 C	19\02\1993 15:23:57	sinusrytm p fÖrlÄngd vÄnster el-axel avvikande qrs(t) fÖrlopp anteroseptal myokardskada bÖr ÖvervÄgas	{'NORM': 100.0, 'SR': 0.0}					FALSE	FALSE	TRUE							1	NORM	100	NORM100	FIRST	FIRST	1
records100\09000\09837_lr	records500\09000\09837_hrm	9000	9837	7281	80	1	F	165	60	11	1	AT-6 C 5.8	24\02\1993 11:35:01	sinus rhythm. premature ventricular contraction(s). otherwise normal ecg. Edit: NORM 80, deutliche Baselinedrift V2,5	{'NORM': 80.0, 'SR': 0.0}				0	TRUE	FALSE	TRUE	, V2,5				1ES		7	NORM	80	NORM80	FIRST	FIRST	1
records100\09000\09852_lr	records500\09000\09852_hrm	9000	9852	2581	79	1	F	160	53	8	1	AT-6 C 5.3	26\02\1993 09:53:58	sinus rhythm. normal ecg.	{'NORM': 100.0, 'SR': 0.0}				0	FALSE	FALSE	TRUE							4	NORM	100	NORM100	FIRST	FIRST	1
records100\09000\09855_lr	records500\09000\09855_hrm	9000	9855	6440	30	0	M	193	90	11	1	AT-6 C 5.5	26\02\1993 11:51:20	sinus rhythm. normal ecg.	{'NORM': 100.0, 'SR': 0.0}				0	FALSE	FALSE	TRUE							8	NORM	100	NORM100	FIRST	FIRST	1
records100\09000\09871_lr	records500\09000\09871_hrm	9000	9871	11917	65	0	M		87	0	0	CS-12 E	01\03\1993 09:06:15	sinusrhythmus linkstyp sonst normales ekg	{'NORM': 80.0, 'SR': 0.0}	LAD				FALSE	FALSE	TRUE							5	NORM	80	NORM80	FIRST	FIRST	1
records100\09000\09937_lr	records500\09000\09937_hrm	9000	9937	10228	52	1	F		57	2	0	CS-12 E	21\03\1993 12:13:21	sinusrhythmus normales ekg	{'NORM': 100.0, 'SR': 0.0}					FALSE	FALSE	TRUE							3	NORM	100	NORM100	FIRST	FIRST	1
records100\09000\09955_lr	records500\09000\09955_hrm	9000	9955	16214	37	1	F		78	0	0	CS-12 E	24\03\1993 14:03:11	sinusrhythmus lagetyp normal normales ekg	{'NORM': 100.0, 'SR': 0.0}	MID				FALSE	FALSE	TRUE	, V1						9	NORM	100	NORM100	FIRST	FIRST	1
records100\09000\09958_lr	records500\09000\09958_hrm	9000	9958	20383	58	0	M			1	2	CS-12	24\03\1993 16:36:43	sinusbradykardie lagetyp normal kammerhypertrohpie lvh mÖglich	{'NORM': 100.0, 'SBRAD': 0.0}	MID			1	FALSE	FALSE	TRUE							6	NORM	100	NORM100	FIRST	FIRST	1
records100\09000\09969_lr	records500\09000\09969_hrm	9000	9969	17284	48	1	F		58	0	0	CS-12 E	30\03\1993 09:00:48	sinusrhythmus lagetyp normal normales ekg	{'NORM': 100.0, 'SR': 0.0}	MID				FALSE	FALSE	TRUE		, alles,					1	NORM	100	NORM100	FIRST	FIRST	1
records100\10000\10008_lr	records500\10000\10008_hrm	10000	10008	1863	62	1	F	155	60	7	1	AT-6 C 5.5	13\04\1993 11:44:33	sinus rhythm. normal ecg.	{'NORM': 100.0, 'SR': 0.0}				0	FALSE	FALSE	TRUE							3	NORM	100	NORM100	FIRST	FIRST	1
records100\10000\10087_lr	records500\10000\10087_hrm	10000	10087	5234	42	0	M	175	83	6	1	AT-6 C 5.5	28\04\1993 08:21:14	sinus arrhythmia. normal ecg.	{'NORM': 100.0, 'SARRH': 0.0}				0	FALSE	FALSE	TRUE							5	NORM	100	NORM100	FIRST	FIRST	1
records100\10000\10103_lr	records500\10000\10103_hrm	10000	10103	18832	30	0	M		70	0	0	CS-12 E	30\04\1993 07:32:14	sinusrhythmus lagetyp normal normales ekg	{'NORM': 100.0, 'SR': 0.0}	MID				FALSE	FALSE	TRUE							9	NORM	100	NORM100	FIRST	FIRST	1
records100\10000\10104_lr	records500\10000\10104_hrm	10000	10104	18043	25	1	F		70	0	0	CS-12 E	30\04\1993 08:17:27	sinusrhythmus lagetyp normal normales ekg	{'NORM': 100.0, 'SR': 0.0}	MID				FALSE	FALSE	TRUE	, V6						1	NORM	100	NORM100	FIRST	FIRST	1
records100\10000\10106_lr	records500\10000\10106_hrm	10000	10106	7376	43	1	F	170	65	9	1	AT-6 C 5.5	30\04\1993 11:15:23	sinus rhythm. normal ecg.	{'NORM': 100.0, 'SR': 0.0}				0	FALSE	FALSE	TRUE							8	NORM	100	NORM100	FIRST	FIRST	1
records100\10000\10141_lr	records500\10000\10141_hrm	10000	10141	804	73	1	F	151	58	5	1	AT-6 6	04\05\1993 14:49:32	sinus rhythm. normal ecg.	{'NORM': 100.0, 'SR': 0.0}				0	FALSE	FALSE	TRUE							10	NORM	100	NORM100	FIRST	FIRST	1
records100\10000\10143_lr	records500\10000\10143_hrm	10000	10143	1099	69	0	M	179	85	6	1	AT-6 C 5.8	04\05\1993 17:08:36	sinus rhythm. normal ecg.	{'NORM': 100.0, 'SR': 0.0}				0	FALSE	FALSE	TRUE							10	NORM	100	NORM100	FIRST	FIRST	1
records100\10000\10170_lr	records500\10000\10170_hrm	10000	10170	5745	81	1	F	158	46	7	1	AT-6 6	07\05\1993 12:40:42	sinus rhythm. r-s transition zone in v leads displaced to the left. no definite pathology.	{'NORM': 50.0, 'SR': 0.0}				0	FALSE	FALSE	TRUE							1	NORM	50	NORM50	FIRST	FIRST	1
records100\10000\10178_lr	records500\10000\10178_hrm	10000	10178	7924	56	1	F	160	61	10	1	AT-6 C 5.8	08\05\1993 10:47:03	sinus rhythm. normal ecg.	{'NORM': 100.0, 'SR': 0.0}				0	FALSE	FALSE	TRUE							3	NORM	100	NORM100	FIRST	FIRST	1
records100\10000\10186_lr	records500\10000\10186_hrm	10000	10186	11487	28	0	M		67	0	0	CS-12 E	10\05\1993 14:30:23	sinusrhythmus lagetyp normal normales ekg	{'NORM': 100.0, 'SR': 0.0}	MID				FALSE	FALSE	TRUE							6	NORM	100	NORM100	FIRST	FIRST	1
records100\10000\10192_lr	records500\10000\10192_hrm	10000	10192	15830	65	1	F			1	2	CS-12	12\05\1993 13:52:04	sinus arrhythmie (fragl. respiratorisch) lagetyp normal t hoch in v2-3	{'NORM': 100.0, 'SARRH': 0.0}	MID			1	FALSE	FALSE	TRUE							1	NORM	100	NORM100	FIRST	FIRST	1
records100\10000\10216_lr	records500\10000\10216_hrm	10000	10216	20337	36	1	F			1	2	CS-12	26\05\1993 07:31:46	sinusrhythmus lagetyp normal st & t abnormal, wahrscheinlich normal	{'NORM': 50.0, 'SR': 0.0}	MID			1	FALSE	FALSE	TRUE							9	NORM	50	NORM50	FIRST	FIRST	1
records100\10000\10277_lr	records500\10000\10277_hrm	10000	10277	13646	60	0	M			1	2	CS-12	16\06\1993 12:44:57	sinusrhythmus lagetyp normal normales ekg	{'NORM': 100.0, 'SR': 0.0}	MID			1	FALSE	FALSE	TRUE							9	NORM	100	NORM100	FIRST	FIRST	1
records100\10000\10312_lr	records500\10000\10312_hrm	10000	10312	10648	20	1	F		49	0	0	CS-12 E	24\06\1993 07:44:00	sinusrhythmus lagetyp normal normales ekg	{'NORM': 100.0, 'SR': 0.0}	MID				FALSE	FALSE	TRUE							3	NORM	100	NORM100	FIRST	FIRST	1
records100\10000\10316_lr	records500\10000\10316_hrm	10000	10316	5250	77	0	M	168	73	4	1	AT-6 6	24\06\1993 09:13:27	sinus tachycardia. prolonged pr interval. terminal t wave inversion in v2-5 is of uncertain significance. it is also present to a lesser degree in inferior leads. suggest repeat.	{'NORM': 100.0, 'LPR': 0.0, 'STACH': 0.0}				0	FALSE	FALSE	TRUE			v5				1	NORM	100	NORM100	FIRST	FIRST	1
records100\10000\10348_lr	records500\10000\10348_hrm	10000	10348	1543	83	0	M	176	102	3	1	AT-6 C 5.8	28\06\1993 16:20:22	premature atrial contraction(s). sinus rhythm. possible left atrial enlargement. borderline left axis deviation. otherwise normal ecg. Edit: NORM, QSIII und LAFB in manchen Schlägen	{'NORM': 50.0, 'PAC': 0.0, 'SR': 0.0}	AXL			0	TRUE	FALSE	TRUE							4	NORM	50	NORM50	FIRST	FIRST	1
records100\10000\10356_lr	records500\10000\10356_hrm	10000	10356	16512	41	1	F			1	2	CS-12	29\06\1993 13:42:00	supraventrikulÄre tachykardie lagetyp normal sonst normales ekg	{'NORM': 80.0, 'SVTAC': 0.0}	MID			1	FALSE	FALSE	TRUE	, V1	, I-AVR,					10	NORM	80	NORM80	FIRST	FIRST	1
records100\10000\10364_lr	records500\10000\10364_hrm	10000	10364	6897	57	0	M	176		4	1	AT-6 C 5.5	29\06\1993 16:41:30	sinus rhythm. normal ecg.	{'NORM': 100.0, 'SR': 0.0}				0	FALSE	FALSE	TRUE							9	NORM	100	NORM100	FIRST	FIRST	1
records100\10000\10378_lr	records500\10000\10378_hrm	10000	10378	5240	59	1	F	158	69	10	1	AT-6 6	30\06\1993 15:39:48	premature atrial contraction(s). sinus rhythm. otherwise normal ecg. Edit: NORM 80, (NORM 100)	{'NORM': 100.0, 'PAC': 0.0, 'SR': 0.0}				0	TRUE	FALSE	TRUE							7	NORM	100	NORM100	FIRST	FIRST	1
records100\10000\10385_lr	records500\10000\10385_hrm	10000	10385	7246	37	0	M	170	68	3	1	AT-6 C 5.3	01\07\1993 11:02:33	sinus rhythm. normal ecg.	{'NORM': 100.0, 'SR': 0.0}				0	FALSE	FALSE	TRUE							4	NORM	100	NORM100	FIRST	FIRST	1
records100\10000\10407_lr	records500\10000\10407_hrm	10000	10407	4409	62	0	M	180	89	7	1	AT-6 C 5.5	03\07\1993 10:32:11	atrial fibrillation with rapid ventricular response. low limb lead voltage. otherwise no definite pathology.	{'NORM': 80.0, 'AFIB': 0.0}				0	FALSE	FALSE	TRUE							2	NORM	80	NORM80	FIRST	FIRST	1
records100\10000\10435_lr	records500\10000\10435_hrm	10000	10435	20998	72	1	F			1	2	CS-12	06\07\1993 11:13:27	sinusrhythmus mllt periphere low voltage normales ekg	{'NORM': 100.0, 'LVOLT': 0.0, 'SR': 0.0}	LAD			1	FALSE	FALSE	TRUE							7	NORM	100	NORM100	FIRST	FIRST	1
records100\10000\10447_lr	records500\10000\10447_hrm	10000	10447	884	47	0	M			9	1	AT-6 C 5.5	07\07\1993 13:03:39	premature atrial contraction(s). sinus rhythm. voltages in limb leads are at upper limit. otherwise normal ecg.	{'NORM': 80.0, 'PAC': 0.0, 'HVOLT': 0.0, 'SR': 0.0}				0	FALSE	FALSE	TRUE							1	NORM	80	NORM80	FIRST	FIRST	1
records100\10000\10468_lr	records500\10000\10468_hrm	10000	10468	5278	65	1	F	150	48	9	1	AT-6 C 5.5	10\07\1993 11:48:12	sinus rhythm. normal ecg.	{'NORM': 100.0, 'SR': 0.0}				0	FALSE	FALSE	TRUE							8	NORM	100	NORM100	FIRST	FIRST	1
records100\10000\10537_lr	records500\10000\10537_hrm	10000	10537	4043	38	1	F	155	58	7	1	AT-6 C 5.5	15\07\1993 16:29:03	sinus rhythm. minor non-specific st segment depression in ii, iii, avf of doubtful significance. otherwise normal ecg.	{'NORM': 80.0, 'STD_': 0.0, 'SR': 0.0}				0	FALSE	FALSE	TRUE							10	NORM	80	NORM80	FIRST	FIRST	1
records100\10000\10589_lr	records500\10000\10589_hrm	10000	10589	2875	51	1	F	159	67	10	1	AT-6 6	20\07\1993 15:13:24	sinus rhythm. normal ecg.	{'NORM': 100.0, 'SR': 0.0}				0	FALSE	FALSE	TRUE							10	NORM	100	NORM100	FIRST	FIRST	1
records100\10000\10631_lr	records500\10000\10631_hrm	10000	10631	1080	54	0	M	165	86	10	1	AT-6 C 5.5	24\07\1993 08:23:33	sinus rhythm. normal ecg.	{'NORM': 100.0, 'SR': 0.0}				0	FALSE	FALSE	TRUE							7	NORM	100	NORM100	FIRST	FIRST	1
records100\10000\10684_lr	records500\10000\10684_hrm	10000	10684	1912	80	1	F	165	60	4	1	AT-6 C 5.8	28\07\1993 09:35:20	sinus rhythm. no definite pathology.	{'NORM': 100.0, 'SR': 0.0}				0	FALSE	FALSE	TRUE							2	NORM	100	NORM100	FIRST	FIRST	1
records100\10000\10685_lr	records500\10000\10685_hrm	10000	10685	5764	31	0	M	170	80	10	1	AT-6 C 5.5	28\07\1993 12:49:19	sinus rhythm. normal ecg.	{'NORM': 100.0, 'SR': 0.0}				0	FALSE	FALSE	TRUE							4	NORM	100	NORM100	FIRST	FIRST	1
records100\10000\10711_lr	records500\10000\10711_hrm	10000	10711	6815	70	1	F	160	63	11	1	AT-6 6	30\07\1993 13:32:31	premature ventricular contraction(s). sinus rhythm. otherwise normal ecg.	{'NORM': 80.0, 'PVC': 0.0, 'SR': 0.0}				0	FALSE	FALSE	TRUE					1ES		9	NORM	80	NORM80	FIRST	FIRST	1
records100\10000\10731_lr	records500\10000\10731_hrm	10000	10731	11726	79	0	M			1	2	CS-12	02\08\1993 20:39:07	sinusrhythmus lagetyp normal normales ekg	{'NORM': 100.0, 'SR': 0.0}	MID			1	FALSE	FALSE	TRUE							10	NORM	100	NORM100	FIRST	FIRST	1
records100\10000\10745_lr	records500\10000\10745_hrm	10000	10745	15078	42	0	M			0	0	CS100 3	04\08\1993 08:33:24	sinusrhythmus verdacht auf p-sinistrocardiale ueberdrehter linkstyp linksanteriorer hemiblock 4.46 unbestÄtigter bericht	{'NORM': 50.0, 'LAFB': 100.0, 'SR': 0.0}	ALAD				FALSE	TRUE	FALSE							1	NORM	50	NORM50	FIRST	FIRST	1
records100\10000\10748_lr	records500\10000\10748_hrm	10000	10748	1548	70	1	F	165	70		11	AT-6 6	04\08\1993 12:00:49	sinus rhythm. borderline left axis deviation. no definite pathology.	{'NORM': 100.0, 'SR': 0.0}	AXL			2	FALSE	FALSE	TRUE							1	NORM	100	NORM100	FIRST	FIRST	1
records100\10000\10756_lr	records500\10000\10756_hrm	10000	10756	4539	66	1	F	168	95		29	AT-6 6	05\08\1993 10:36:59	sinus rhythm. normal ecg.	{'NORM': 100.0, 'SR': 0.0}				2	FALSE	FALSE	TRUE		leicht, ,					9	NORM	100	NORM100	FIRST	FIRST	1
records100\10000\10758_lr	records500\10000\10758_hrm	10000	10758	1157	48	0	M	180	95		27	AT-6 C 5.5	05\08\1993 11:28:45	sinus rhythm. normal ecg.	{'NORM': 100.0, 'SR': 0.0}				2	FALSE	FALSE	TRUE							2	NORM	100	NORM100	FIRST	FIRST	1
records100\10000\10788_lr	records500\10000\10788_hrm	10000	10788	17062	43	1	F			0	0	CS100 3	07\08\1993 13:04:35	sinusrhythmus lagetyp normal normales ekg 4.46 unbestÄtigter bericht	{'NORM': 100.0, 'SR': 0.0}	MID				FALSE	TRUE	FALSE							3	NORM	100	NORM100	FIRST	FIRST	1
records100\10000\10798_lr	records500\10000\10798_hrm	10000	10798	19010	63	1	F			0	0	CS100 3	10\08\1993 09:17:01	supraventrikulÄre extrasystole(n) interponierte supraventrikulÄre extrasystole(n) sinusrhythmus lagetyp normal sonst normales ekg 4.46 unbestÄtigter bericht	{'NORM': 50.0}	MID				FALSE	TRUE	FALSE		, I-AVF,			SVES		3	NORM	50	NORM50	FIRST	FIRST	1
records100\10000\10808_lr	records500\10000\10808_hrm	10000	10808	13808	25	1	F		78	0	0	CS-12 E	11\08\1993 01:19:16	sinus arrhythmie lagetyp normal sonst normales ekg	{'NORM': 80.0, 'SARRH': 0.0}	MID				FALSE	FALSE	TRUE	, V3						1	NORM	80	NORM80	FIRST	FIRST	1
records100\10000\10810_lr	records500\10000\10810_hrm	10000	10810	15300	77	0	M			0	0	CS100 3	11\08\1993 10:33:40	sinusrhythmus lagetyp normal normales ekg 4.46 unbestÄtigter bericht	{'NORM': 100.0, 'SR': 0.0}	MID				FALSE	TRUE	FALSE							8	NORM	100	NORM100	FIRST	FIRST	1
records100\10000\10845_lr	records500\10000\10845_hrm	10000	10845	11857	66	0	M			0	0	CS100 3	17\08\1993 11:44:15	supraventrikulÄre extrasystole(n) sinusrhythmus linkstyp sonst normales ekg 4.46 unbestÄtigter bericht Edit: sehr arrhythmisch	{'NORM': 50.0, 'SR': 0.0}	LAD				TRUE	TRUE	TRUE					SVES		3	NORM	50	NORM50	FIRST	FIRST	1
records100\10000\10915_lr	records500\10000\10915_hrm	10000	10915	15122	60	0	M		77	0	0	CS-12 E	04\09\1993 08:45:01	sinusrhythmus normales ekg	{'NORM': 100.0, 'SR': 0.0}					FALSE	FALSE	TRUE							2	NORM	100	NORM100	FIRST	FIRST	1
records100\10000\10985_lr	records500\10000\10985_hrm	10000	10985	20235	56	1	F			0	0	CS100 3	11\09\1993 07:37:13	sinusrhythmus lagetyp normal normales ekg 4.46 unbestÄtigter bericht	{'NORM': 100.0, 'SR': 0.0}	MID				FALSE	TRUE	FALSE							5	NORM	100	NORM100	FIRST	FIRST	1
records100\10000\10992_lr	records500\10000\10992_hrm	10000	10992	14216	65	0	M			0	0	CS100 3	11\09\1993 12:15:15	sinusrhythmus lagetyp normal normales ekg 4.46 unbestÄtigter bericht	{'NORM': 100.0, 'SR': 0.0}	MID				FALSE	TRUE	FALSE		, I-AVL,					5	NORM	100	NORM100	FIRST	FIRST	1
records100\11000\11014_lr	records500\11000\11014_hrm	11000	11014	6095	51	0	M	170	64	7	1	AT-6 C 5.5	13\09\1993 11:49:32	sinus rhythm. normal ecg.	{'NORM': 100.0, 'SR': 0.0}				6	FALSE	FALSE	TRUE							6	NORM	100	NORM100	FIRST	FIRST	1
records100\11000\11057_lr	records500\11000\11057_hrm	11000	11057	5055	56	1	F	160	62	4	1	AT-6 6	21\09\1993 10:45:48	sinus rhythm. normal ecg.	{'NORM': 100.0, 'SR': 0.0}				0	FALSE	FALSE	TRUE							1	NORM	100	NORM100	FIRST	FIRST	1
records100\11000\11082_lr	records500\11000\11082_hrm	11000	11082	5116	49	0	M	172	72	4	1	AT-6 C 5.5	24\09\1993 11:38:35	sinus rhythm. normal ecg.	{'NORM': 100.0, 'SR': 0.0}				0	FALSE	FALSE	TRUE	, V1,4						6	NORM	100	NORM100	FIRST	FIRST	1
records100\11000\11137_lr	records500\11000\11137_hrm	11000	11137	21734	36	1	F			1	2	CS-12	01\10\1993 13:12:29	sinusrhythmus lagetyp normal normales ekg	{'NORM': 100.0, 'SR': 0.0}	MID			1	FALSE	FALSE	TRUE							3	NORM	100	NORM100	FIRST	FIRST	1
records100\11000\11175_lr	records500\11000\11175_hrm	11000	11175	11399	65	1	F			0	0	CS100 3	06\10\1993 08:34:57	sinusrhythmus linkstyp sonst normales ekg 4.46 unbestÄtigter bericht	{'NORM': 80.0, 'SR': 0.0}	LAD				FALSE	TRUE	FALSE							8	NORM	80	NORM80	FIRST	FIRST	1
records100\11000\11200_lr	records500\11000\11200_hrm	11000	11200	14745	79	1	F			1	2	CS-12	11\10\1993 15:24:05	sinusrhythmus lagetyp normal qrs(t) abnormal anterolateraler myokardschaden mÖglich	{'NORM': 50.0, 'ABQRS': 0.0, 'SR': 0.0}	MID			1	FALSE	FALSE	TRUE							9	NORM	50	NORM50	FIRST	FIRST	1
records100\11000\11225_lr	records500\11000\11225_hrm	11000	11225	20691	67	1	F			1	2	CS-12	17\10\1993 15:33:32	sinusrhythmus lagetyp normal normales ekg	{'NORM': 100.0, 'SR': 0.0}	MID			1	FALSE	FALSE	TRUE							9	NORM	100	NORM100	FIRST	FIRST	1
records100\11000\11230_lr	records500\11000\11230_hrm	11000	11230	9846	50	0	M			1	2	CS-12	18\10\1993 14:01:36	sinusrhythmus linkstyp qrs(t) abnormal	{'NORM': 100.0, 'ABQRS': 0.0, 'SR': 0.0}	LAD			1	FALSE	FALSE	TRUE	, V5,V6						10	NORM	100	NORM100	FIRST	FIRST	1
records100\11000\11248_lr	records500\11000\11248_hrm	11000	11248	14561	57	0	M			0	0	CS100 3	24\10\1993 08:23:54	sinusrhythmus lagetyp normal normales ekg 4.46 unbestÄtigter bericht	{'NORM': 100.0, 'SR': 0.0}	MID				FALSE	TRUE	FALSE							7	NORM	100	NORM100	FIRST	FIRST	1
records100\11000\11307_lr	records500\11000\11307_hrm	11000	11307	16313	58	1	F		69	0	0	CS-12 E	02\11\1993 14:51:36	sinusrhythmus lagetyp normal normales ekg	{'NORM': 100.0, 'SR': 0.0}	MID				FALSE	FALSE	TRUE							2	NORM	100	NORM100	FIRST	FIRST	1
records100\11000\11314_lr	records500\11000\11314_hrm	11000	11314	12423	38	0	M			1	2	CS-12	03\11\1993 12:58:47	sinusrhythmus lagetyp normal normales ekg	{'NORM': 100.0, 'SR': 0.0}	MID			1	FALSE	FALSE	TRUE							2	NORM	100	NORM100	FIRST	FIRST	1
records100\11000\11341_lr	records500\11000\11341_hrm	11000	11341	13858	31	0	M			0	0	CS100 3	08\11\1993 16:17:01	sinusrhythmus lagetyp normal normales ekg 4.46 unbestÄtigter bericht	{'NORM': 100.0, 'SR': 0.0}	MID				FALSE	TRUE	FALSE		, I-AVR,					4	NORM	100	NORM100	FIRST	FIRST	1
records100\11000\11381_lr	records500\11000\11381_hrm	11000	11381	17932	19	0	M			0	0	CS100 3	16\11\1993 09:35:04	ventrikulÄre extrasystole(n), bigeminus sinus arrhythmie lagetyp normal 4.46 unbestÄtigter bericht	{'NORM': 50.0, 'PVC': 100.0}	MID				FALSE	TRUE	FALSE			alles		VES		3	NORM	50	NORM50	FIRST	FIRST	1
records100\11000\11382_lr	records500\11000\11382_hrm	11000	11382	10357	42	0	M			0	0	CS100 3	16\11\1993 09:41:37	sinusrhythmus linkstyp unspezifisches abnormes t 4.46 unbestÄtigter bericht	{'NORM': 50.0, 'SR': 0.0}	LAD				FALSE	TRUE	FALSE							4	NORM	50	NORM50	FIRST	FIRST	1
records100\11000\11414_lr	records500\11000\11414_hrm	11000	11414	17839	44	1	F			1	2	AT-60 3	24\11\1993 10:10:49	sinusrhythmus lagetyp normal unspezifisches abnormes t 4.46 unbestÄtigter bericht	{'NORM': 100.0, 'SR': 0.0}	MID			1	FALSE	TRUE	TRUE							3	NORM	100	NORM100	FIRST	FIRST	1
records100\11000\11416_lr	records500\11000\11416_hrm	11000	11416	14142	47	0	M		82	0	0	CS-12 E	24\11\1993 11:46:57	sinusrhythmus linkstyp sonst normales ekg	{'NORM': 80.0, 'SR': 0.0}	LAD				FALSE	FALSE	TRUE							7	NORM	80	NORM80	FIRST	FIRST	1
records100\11000\11451_lr	records500\11000\11451_hrm	11000	11451	13067	65	0	M			1	2	CS-12	01\12\1993 22:54:34	sinusrhythmus lagetyp normal normales ekg	{'NORM': 100.0, 'SR': 0.0}	MID			1	FALSE	FALSE	TRUE							3	NORM	100	NORM100	SUBSEQ	FIRST	1
records100\11000\11455_lr	records500\11000\11455_hrm	11000	11455	17758	23	0	M		74	2	0	CS-12 E	04\12\1993 09:27:54	sinusrhythmus normales ekg	{'NORM': 100.0, 'SR': 0.0}					FALSE	FALSE	TRUE							8	NORM	100	NORM100	FIRST	FIRST	1
records100\11000\11484_lr	records500\11000\11484_hrm	11000	11484	14172	53	1	F			0	0	CS100 3	08\12\1993 12:26:16	sinusrhythmus lagetyp normal normales ekg 4.46 unbestÄtigter bericht	{'NORM': 100.0, 'SR': 0.0}	MID				FALSE	TRUE	FALSE		, I-AVR,					4	NORM	100	NORM100	FIRST	FIRST	1
records100\11000\11486_lr	records500\11000\11486_hrm	11000	11486	21372	83	1	F			0	0	CS-12 E	09\12\1993 11:41:10	sinusrhythmus normales ekg	{'NORM': 100.0, 'SR': 0.0}					FALSE	FALSE	TRUE		, I-AVF,					3	NORM	100	NORM100	FIRST	FIRST	1
records100\11000\11503_lr	records500\11000\11503_hrm	11000	11503	12806	18	1	F		51	2	0	CS-12 E	12\12\1993 11:55:32	sinusrhythmus normales ekg	{'NORM': 100.0, 'SR': 0.0}					FALSE	FALSE	TRUE							6	NORM	100	NORM100	FIRST	FIRST	1
records100\11000\11613_lr	records500\11000\11613_hrm	11000	11613	18295	78	0	M			1	2	AT-60 3	09\01\1994 11:29:01	sinusrhythmus lagetyp normal normales ekg 4.46 unbestÄtigter bericht	{'NORM': 100.0, 'SR': 0.0}	MID			1	FALSE	TRUE	TRUE							4	NORM	100	NORM100	FIRST	FIRST	1
records100\11000\11635_lr	records500\11000\11635_hrm	11000	11635	12915	61	1	F			0	0	CS100 3	11\01\1994 13:06:33	sinusrhythmus linkstyp sonst normales ekg 4.46 unbestÄtigter bericht	{'NORM': 80.0, 'SR': 0.0}	LAD				FALSE	TRUE	FALSE		, I-AVF,					1	NORM	80	NORM80	SUBSEQ	FIRST	1
records100\11000\11696_lr	records500\11000\11696_hrm	11000	11696	9758	55	1	F			1	2	AT-60 3	20\01\1994 11:46:05	sinusrhythmus lagetyp normal unspezifisches abnormes t 4.46 unbestÄtigter bericht	{'NORM': 100.0, 'SR': 0.0}	MID			1	FALSE	TRUE	TRUE							9	NORM	100	NORM100	FIRST	FIRST	1
records100\11000\11722_lr	records500\11000\11722_hrm	11000	11722	12867	18	1	F		53	0	0	CS-12 E	25\01\1994 14:16:42	sinusrhythmus lagetyp normal normales ekg	{'NORM': 100.0, 'SR': 0.0}	MID				FALSE	FALSE	TRUE							8	NORM	100	NORM100	FIRST	FIRST	1
records100\11000\11749_lr	records500\11000\11749_hrm	11000	11749	5866	61	1	F	160	61	9	1	AT-6 C 5.5	28\01\1994 13:23:05	sinus rhythm. normal ecg.	{'NORM': 100.0, 'SR': 0.0}				0	FALSE	FALSE	TRUE							2	NORM	100	NORM100	FIRST	FIRST	1
records100\11000\11750_lr	records500\11000\11750_hrm	11000	11750	11059	24	1	F		72	0	0	CS-12 E	28\01\1994 13:43:43	sinus arrhythmie sonst normales ekg	{'NORM': 80.0, 'SARRH': 0.0}					FALSE	FALSE	TRUE							4	NORM	80	NORM80	FIRST	FIRST	1
records100\11000\11753_lr	records500\11000\11753_hrm	11000	11753	4494	71	1	F	166	63	7	1	AT-6 C 5.6	29\01\1994 07:40:26	sinus rhythm. normal ecg.	{'NORM': 100.0, 'SR': 0.0}				0	FALSE	FALSE	TRUE							8	NORM	100	NORM100	FIRST	FIRST	1
records100\11000\11795_lr	records500\11000\11795_hrm	11000	11795	18430	16	0	M		61	0	0	CS-12 E	09\02\1994 09:20:50	regelmÄssiger rhythmus, keine p-welle erkannt lagetyp normal unvollstÄndiger rechtsschenkelblock	{'NORM': 100.0, 'SR': 0.0}	MID				FALSE	FALSE	TRUE							7	NORM	100	NORM100	FIRST	FIRST	1
records100\11000\11803_lr	records500\11000\11803_hrm	11000	11803	13455	57	0	M				3	AT-6 C	19\02\1994 10:08:05	sinusbradykardi normalt ekg	{'NORM': 100.0}				5	FALSE	FALSE	TRUE	, V3						10	NORM	100	NORM100	FIRST	FIRST	1
records100\11000\11808_lr	records500\11000\11808_hrm	11000	11808	13758	37	0	M				3	AT-6 C	20\02\1994 06:15:14	sinusrytm normalt ekg	{'NORM': 100.0, 'SR': 0.0}					FALSE	FALSE	TRUE							4	NORM	100	NORM100	FIRST	FIRST	1
records100\11000\11925_lr	records500\11000\11925_hrm	11000	11925	13480	47	1	F				3	AT-6 C	17\03\1994 13:58:58	sinusrytm horisontalstÄlld el-axel intraventrikulÄrt retledningshinder	{'NORM': 100.0, 'SR': 0.0}				5	FALSE	FALSE	TRUE		, I-V1,					2	NORM	100	NORM100	FIRST	FIRST	1
records100\11000\11988_lr	records500\11000\11988_hrm	11000	11988	17782	21	1	F		63	0	0	CS-12 E	13\04\1994 09:43:27	sinusrhythmus lagetyp normal normales ekg	{'NORM': 100.0, 'SR': 0.0}	MID				FALSE	FALSE	TRUE							6	NORM	100	NORM100	FIRST	FIRST	1
records100\11000\11996_lr	records500\11000\11996_hrm	11000	11996	1968	75	1	F	160	59	11	1	AT-6 6	13\04\1994 16:13:51	sinus rhythm. prolonged pr interval. otherwise normal ecg.	{'NORM': 80.0, 'LPR': 0.0, 'SR': 0.0}				0	FALSE	FALSE	TRUE							6	NORM	80	NORM80	FIRST	FIRST	1
records100\12000\12020_lr	records500\12000\12020_hrm	12000	12020	19859	18	1	F		58	0	0	CS-12 E	16\04\1994 09:25:53	sinus arrhythmie rechtstyp sonst normales ekg	{'NORM': 80.0, 'SARRH': 0.0}	RAD				FALSE	FALSE	TRUE		, alles,					5	NORM	80	NORM80	FIRST	FIRST	1
records100\12000\12022_lr	records500\12000\12022_hrm	12000	12022	7457	65	0	M	160	70	9	1	AT-6 C 5.5	16\04\1994 10:50:33	premature atrial contraction(s). sinus rhythm. non-specific intraventricular delay.	{'NORM': 80.0, 'IVCD': 100.0, 'PAC': 0.0, 'SR': 0.0}				0	FALSE	FALSE	TRUE							6	NORM	80	NORM80	FIRST	FIRST	1
records100\12000\12033_lr	records500\12000\12033_hrm	12000	12033	21386	56	1	F		78	0	0	CS-12 E	21\04\1994 07:42:08	sinusrhythmus linkstyp sonst normales ekg	{'NORM': 80.0, 'SR': 0.0}	LAD				FALSE	FALSE	TRUE		, alles,					10	NORM	80	NORM80	FIRST	FIRST	1
records100\12000\12050_lr	records500\12000\12050_hrm	12000	12050	21403	38	1	F		64	0	0	CS-12 E	23\04\1994 13:11:51	sinusrhythmus lagetyp normal normales ekg	{'NORM': 100.0, 'SR': 0.0}	MID				FALSE	FALSE	TRUE		, I-AVR,					8	NORM	100	NORM100	FIRST	FIRST	1
records100\12000\12061_lr	records500\12000\12061_hrm	12000	12061	3291	68	1	F	152	68	11	1	AT-6 6	25\04\1994 10:58:19	sinus tachycardia. otherwise normal ecg.	{'NORM': 80.0, 'STACH': 0.0}				7	FALSE	FALSE	TRUE							7	NORM	80	NORM80	FIRST	FIRST	1
records100\12000\12067_lr	records500\12000\12067_hrm	12000	12067	15809	43	1	F		52	2	0	CS-12 E	26\04\1994 10:45:13	sinusrhythmus normales ekg	{'NORM': 100.0, 'SR': 0.0}					FALSE	FALSE	TRUE	, V6						8	NORM	100	NORM100	FIRST	FIRST	1
records100\12000\12114_lr	records500\12000\12114_hrm	12000	12114	7549	24	0	M	175	66	11	1	AT-6 6	01\05\1994 17:56:39	sinus rhythm. normal ecg.	{'NORM': 100.0, 'SR': 0.0}				0	FALSE	FALSE	TRUE							4	NORM	100	NORM100	FIRST	FIRST	1
records100\12000\12115_lr	records500\12000\12115_hrm	12000	12115	17825	44	0	M			1	2	CS-12	02\05\1994 06:41:13	sinusrhythmus lagetyp normal normales ekg	{'NORM': 100.0, 'SR': 0.0}	MID			1	FALSE	FALSE	TRUE	, alles						9	NORM	100	NORM100	FIRST	FIRST	1
records100\12000\12171_lr	records500\12000\12171_hrm	12000	12171	9970	50	0	M		87	2	0	CS-12 E	15\05\1994 11:02:41	sinusrhythmus unspezifische intraventrikulÄre leitungsstÖrung	{'NORM': 100.0, 'SR': 0.0}					FALSE	FALSE	TRUE							9	NORM	100	NORM100	FIRST	FIRST	1
records100\12000\12181_lr	records500\12000\12181_hrm	12000	12181	12576	61	0	M		77	2	0	CS-12 E	21\05\1994 07:10:27	sinusrhythmus linkstyp sonst normales ekg	{'NORM': 80.0, 'SR': 0.0}	LAD				FALSE	FALSE	TRUE							10	NORM	80	NORM80	FIRST	FIRST	1
records100\12000\12188_lr	records500\12000\12188_hrm	12000	12188	8057	56	1	F		64	0	0	CS-12 E	25\05\1994 09:01:59	sinusrhythmus lagetyp normal normales ekg	{'NORM': 100.0, 'SR': 0.0}	MID				FALSE	FALSE	TRUE		, I-AVR,					1	NORM	100	NORM100	FIRST	FIRST	1
records100\12000\12214_lr	records500\12000\12214_hrm	12000	12214	20818	79	1	F			1	2	CS-12	03\06\1994 17:07:53	sinusrhythmus linkstyp sonst normales ekg	{'NORM': 80.0, 'SR': 0.0}	LAD			1	FALSE	FALSE	TRUE							5	NORM	80	NORM80	SUBSEQ	FIRST	1
records100\12000\12232_lr	records500\12000\12232_hrm	12000	12232	18404	75	0	M		84	0	0	CS-12 E	11\06\1994 10:08:21	av-knotenrhythmus lagetyp normal	{'NORM': 100.0}	MID				FALSE	FALSE	TRUE		, I-AVR,					4	NORM	100	NORM100	FIRST	FIRST	1
records100\12000\12263_lr	records500\12000\12263_hrm	12000	12263	8090	42	0	M			1	2	CS-12	21\06\1994 14:41:57	sinusrhythmus lagetyp normal normales ekg	{'NORM': 100.0, 'SR': 0.0}	MID			1	FALSE	FALSE	TRUE							9	NORM	100	NORM100	FIRST	FIRST	1
records100\12000\12266_lr	records500\12000\12266_hrm	12000	12266	13210	64	1	F			1	2	CS-12	22\06\1994 16:33:51	sinusrhythmus lagetyp normal normales ekg	{'NORM': 100.0, 'SR': 0.0}	MID			1	FALSE	FALSE	TRUE							2	NORM	100	NORM100	FIRST	FIRST	1
records100\12000\12294_lr	records500\12000\12294_hrm	12000	12294	3153	33	0	M	165	65	9	1	AT-6 C 5.3	26\06\1994 08:05:51	sinus arrhythmia. normal ecg.	{'NORM': 100.0, 'SARRH': 0.0}				0	FALSE	FALSE	TRUE							5	NORM	100	NORM100	FIRST	FIRST	1
records100\12000\12319_lr	records500\12000\12319_hrm	12000	12319	1648	89	1	F	163	57	6	1	AT-6 6	29\06\1994 11:00:49	sinus rhythm. left axis deviation. no definite pathology. Edit: NORM, (NORM 100, LAFB 100)	{'NORM': 100.0, 'LAFB': 100.0, 'SR': 0.0}	LAD			0	TRUE	FALSE	TRUE							8	NORM	100	NORM100	FIRST	FIRST	1
records100\12000\12320_lr	records500\12000\12320_hrm	12000	12320	1639	30	1	F	162	70	11	1	AT-6 6	29\06\1994 12:14:39	sinus rhythm. normal ecg.	{'NORM': 100.0, 'SR': 0.0}				0	FALSE	FALSE	TRUE							8	NORM	100	NORM100	FIRST	FIRST	1
records100\12000\12321_lr	records500\12000\12321_hrm	12000	12321	3292	57	0	M	185	90	1	1	AT-6 C 5.5	29\06\1994 12:22:18	sinus rhythm. normal ecg.	{'NORM': 100.0, 'SR': 0.0}				0	FALSE	FALSE	TRUE		, mittel,					9	NORM	100	NORM100	FIRST	FIRST	1
records100\12000\12326_lr	records500\12000\12326_hrm	12000	12326	6329	46	1	F	160	66	9	1	AT-6 6	29\06\1994 15:12:06	sinus rhythm. normal ecg. there is no ecg evidence of a pre-excitation syndrome.	{'NORM': 100.0, 'SR': 0.0}				0	FALSE	FALSE	TRUE							4	NORM	100	NORM100	FIRST	FIRST	1
records100\12000\12397_lr	records500\12000\12397_hrm	12000	12397	4476	80	0	M	165	51	9	1	AT-6 C 5.5	08\07\1994 12:51:07	sinus rhythm. normal ecg. Edit: NORM 100, starkes Muskelzittern, schwache R-Progression V1-3,	{'NORM': 100.0, 'SR': 0.0}				0	TRUE	FALSE	TRUE		, stark,					5	NORM	100	NORM100	FIRST	FIRST	1
records100\12000\12448_lr	records500\12000\12448_hrm	12000	12448	7442	65	0	M	183	82	5	1	AT-6 6	14\07\1994 08:33:06	sinus rhythm. normal ecg.	{'NORM': 100.0, 'SR': 0.0}				0	FALSE	FALSE	TRUE							1	NORM	100	NORM100	FIRST	FIRST	1
records100\12000\12451_lr	records500\12000\12451_hrm	12000	12451	6988	55	1	F	168	78	3	1	AT-6 C 5.5	14\07\1994 10:09:26	trace only requested.	{'NORM': 100.0}				0	FALSE	FALSE	TRUE							10	NORM	100	NORM100	FIRST	FIRST	1
records100\12000\12480_lr	records500\12000\12480_hrm	12000	12480	5042	68	1	F	156	75	7	1	AT-6 6	17\07\1994 11:11:37	sinus rhythm. normal ecg.	{'NORM': 100.0, 'SR': 0.0}				0	FALSE	FALSE	TRUE							10	NORM	100	NORM100	FIRST	FIRST	1
records100\12000\12486_lr	records500\12000\12486_hrm	12000	12486	1371	59	0	M	180	81	3	1	AT-6 6	17\07\1994 15:30:03	sinus rhythm. normal ecg.	{'NORM': 100.0, 'SR': 0.0}				0	FALSE	FALSE	TRUE							9	NORM	100	NORM100	FIRST	FIRST	1
records100\12000\12496_lr	records500\12000\12496_hrm	12000	12496	8771	50	0	M			0	0	CS100 3	18\07\1994 09:22:22	sinusrhythmus lagetyp normal normales ekg 4.46 unbestÄtigter bericht	{'NORM': 100.0, 'SR': 0.0}	MID				FALSE	TRUE	FALSE							4	NORM	100	NORM100	FIRST	FIRST	1
records100\12000\12556_lr	records500\12000\12556_hrm	12000	12556	15011	41	1	F			0	0	CS100 3	24\07\1994 10:26:39	sinusrhythmus lagetyp normal qrs(t) abnorm inferiorer myokardschaden nicht auszuschliessen 4.46 unbestÄtigter bericht	{'NORM': 100.0, 'ABQRS': 0.0, 'SR': 0.0}	MID				FALSE	TRUE	FALSE							7	NORM	100	NORM100	FIRST	FIRST	1
records100\12000\12563_lr	records500\12000\12563_hrm	12000	12563	13871	32	0	M		73	0	0	CS-12 E	25\07\1994 09:02:55	sinusrhythmus normales ekg	{'NORM': 100.0, 'SR': 0.0}					FALSE	FALSE	TRUE		, I-AVR,					6	NORM	100	NORM100	FIRST	FIRST	1
records100\12000\12594_lr	records500\12000\12594_hrm	12000	12594	7425	29	1	F	173	80	8	1	AT-6 C 5.5	28\07\1994 09:32:03	sinus rhythm. normal ecg.	{'NORM': 100.0, 'SR': 0.0}				0	FALSE	FALSE	TRUE							1	NORM	100	NORM100	FIRST	FIRST	1
records100\12000\12606_lr	records500\12000\12606_hrm	12000	12606	2113	78	1	F	154	60	10	1	AT-6 C 5.8	28\07\1994 16:14:33	sinus rhythm. normal ecg.	{'NORM': 100.0, 'SR': 0.0}				0	FALSE	FALSE	TRUE							4	NORM	100	NORM100	FIRST	FIRST	1
records100\12000\12645_lr	records500\12000\12645_hrm	12000	12645	1961	54	1	F	155	67		23	AT-6 C 5.8	31\07\1994 16:27:35	sinus rhythm. no definite pathology.	{'NORM': 100.0, 'SR': 0.0}				2	FALSE	FALSE	TRUE							9	NORM	100	NORM100	FIRST	FIRST	1
records100\12000\12651_lr	records500\12000\12651_hrm	12000	12651	6991	40	0	M	180	94		37	AT-6 C 5.5	01\08\1994 09:56:21	sinus rhythm. normal ecg.	{'NORM': 100.0, 'SR': 0.0}				4	FALSE	FALSE	TRUE							6	NORM	100	NORM100	FIRST	FIRST	1
records100\12000\12672_lr	records500\12000\12672_hrm	12000	12672	2680	41	1	F	169	70		17	AT-6 6	03\08\1994 11:57:07	sinus rhythm. normal ecg.	{'NORM': 100.0, 'SR': 0.0}				2	FALSE	FALSE	TRUE							6	NORM	100	NORM100	FIRST	FIRST	1
records100\12000\12694_lr	records500\12000\12694_hrm	12000	12694	7895	69	1	F	165	61		13	AT-6 6	04\08\1994 17:23:39	sinus rhythm. normal ecg.	{'NORM': 100.0, 'SR': 0.0}				2	FALSE	FALSE	TRUE							2	NORM	100	NORM100	FIRST	FIRST	1
records100\12000\12707_lr	records500\12000\12707_hrm	12000	12707	4894	66	0	M	172	63		27	AT-6 C 5.5	05\08\1994 16:32:11	sinus bradycardia. voltages are high in chest leads suggesting lvh. minimal non-specific st segment depression in v5,6.	{'NORM': 80.0, 'STD_': 0.0, 'VCLVH': 0.0, 'SBRAD': 0.0}				2	FALSE	FALSE	TRUE							2	NORM	80	NORM80	FIRST	FIRST	1
records100\12000\12730_lr	records500\12000\12730_hrm	12000	12730	14292	47	0	M			0	0	CS100 3	07\08\1994 14:04:08	sinusrhythmus lagetyp normal normales ekg 4.46 unbestÄtigter bericht	{'NORM': 100.0, 'SR': 0.0}	MID				FALSE	TRUE	FALSE			I-V1				3	NORM	100	NORM100	SUBSEQ	FIRST	1
records100\12000\12732_lr	records500\12000\12732_hrm	12000	12732	10656	57	1	F			0	0	CS100 3	08\08\1994 07:30:00	sinusrhythmus lagetyp normal normales ekg 4.46 unbestÄtigter bericht	{'NORM': 100.0, 'SR': 0.0}	MID				FALSE	TRUE	FALSE		, V5,					8	NORM	100	NORM100	FIRST	FIRST	1
records100\12000\12764_lr	records500\12000\12764_hrm	12000	12764	932	51	0	M	174	72		4	AT-6 6	11\08\1994 11:39:51	sinus rhythm ventricular premature beat. apart from ventricular premature beat, normal ecg.	{'NORM': 100.0, 'SR': 0.0}				3	FALSE	FALSE	TRUE							6	NORM	100	NORM100	FIRST	FIRST	1
records100\12000\12765_lr	records500\12000\12765_hrm	12000	12765	11648	49	1	F			1	2	CS-12	11\08\1994 13:03:13	ventrikulÄre extrasystole(n) sinus arrhythmie lagetyp normal	{'NORM': 50.0, 'PVC': 100.0, 'SARRH': 0.0}	MID			1	FALSE	FALSE	TRUE		, 3ES,			VES		1	NORM	50	NORM50	FIRST	FIRST	1
records100\12000\12806_lr	records500\12000\12806_hrm	12000	12806	15218	71	0	M			1	2	CS-12	17\08\1994 13:22:54	sinusrhythmus linkstyp sonst normales ekg	{'NORM': 80.0, 'SR': 0.0}	LAD			1	FALSE	FALSE	TRUE							4	NORM	80	NORM80	FIRST	FIRST	1
records100\12000\12901_lr	records500\12000\12901_hrm	12000	12901	1653	63	0	M	182	70	6	1	AT-6 C 5.5	05\09\1994 11:28:06	sinus rhythm. normal ecg.	{'NORM': 100.0, 'SR': 0.0}				0	FALSE	FALSE	TRUE							8	NORM	100	NORM100	FIRST	FIRST	1
records100\12000\12931_lr	records500\12000\12931_hrm	12000	12931	657	39	0	M	174	100	4	1	AT-6 C 5.5	09\09\1994 09:24:20	premature ventricular contraction(s). sinus rhythm. r-s transition zone in v leads displaced to the right. no definite pathology.	{'NORM': 80.0, 'PVC': 0.0, 'SR': 0.0}				0	FALSE	FALSE	TRUE					1ES		2	NORM	80	NORM80	SUBSEQ	FIRST	1
records100\12000\12947_lr	records500\12000\12947_hrm	12000	12947	4622	35	1	F	168	74	8	1	AT-6 C 5.5	11\09\1994 16:11:54	sinus rhythm. normal ecg.	{'NORM': 100.0, 'SR': 0.0}				0	FALSE	FALSE	TRUE							9	NORM	100	NORM100	FIRST	FIRST	1
records100\12000\12981_lr	records500\12000\12981_hrm	12000	12981	12652	53	1	F			1	2	CS-12	15\09\1994 07:42:41	sinusrhythmus lagetyp normal fragl. p-mitrale	{'NORM': 100.0, 'SR': 0.0}	MID			1	FALSE	FALSE	TRUE							2	NORM	100	NORM100	FIRST	FIRST	1
records100\12000\12985_lr	records500\12000\12985_hrm	12000	12985	7085	75	1	F	152	75	6	1	AT-6 C 5.5	15\09\1994 11:32:24	sinus rhythm. normal ecg.	{'NORM': 100.0, 'SR': 0.0}				0	FALSE	FALSE	TRUE							5	NORM	100	NORM100	FIRST	FIRST	1
records100\12000\12995_lr	records500\12000\12995_hrm	12000	12995	4046	87	1	F			5	1	AT-6 C 5.5	17\09\1994 15:50:27	trace only requested.	{'NORM': 100.0}				0	FALSE	FALSE	TRUE							2	NORM	100	NORM100	FIRST	FIRST	1
records100\13000\13000_lr	records500\13000\13000_hrm	13000	13000	20393	75	1	F			0	0	CS100 3	18\09\1994 12:15:03	sinusrhythmus lagetyp normal normales ekg 4.46 unbestÄtigter bericht	{'NORM': 100.0, 'SR': 0.0}	MID				FALSE	TRUE	FALSE							3	NORM	100	NORM100	FIRST	FIRST	1
records100\13000\13034_lr	records500\13000\13034_hrm	13000	13034	1967	46	0	M	173	70	1	1	AT-6 C 5.5	24\09\1994 11:02:25	sinus rhythm. non-specific terminal t wave inversion in v2, v4,5.	{'NORM': 100.0, 'INVT': 0.0, 'SR': 0.0}				0	FALSE	FALSE	TRUE							3	NORM	100	NORM100	FIRST	FIRST	1
records100\13000\13051_lr	records500\13000\13051_hrm	13000	13051	18138	54	0	M			1	2	CS-12	26\09\1994 13:55:52	sinusrhythmus lagetyp normal normales ekg	{'NORM': 100.0, 'SR': 0.0}	MID			1	FALSE	FALSE	TRUE							9	NORM	100	NORM100	FIRST	FIRST	1
records100\13000\13052_lr	records500\13000\13052_hrm	13000	13052	21775	35	0	M			1	2	CS-12	26\09\1994 15:38:23	sinusrhythmus ueberdrehter rechtstyp linksposteriorer hemiblock Edit: LPFB, (NORM 100, LPFB)	{'NORM': 100.0, 'LPFB': 100.0, 'SR': 0.0}	ARAD			1	TRUE	FALSE	TRUE							10	NORM	100	NORM100	FIRST	FIRST	1
records100\13000\13056_lr	records500\13000\13056_hrm	13000	13056	13725	34	0	M			0	0	CS100 3	27\09\1994 09:33:29	sinusrhythmus lagetyp normal normales ekg 4.46 unbestÄtigter bericht	{'NORM': 100.0, 'SR': 0.0}	MID				FALSE	TRUE	FALSE							3	NORM	100	NORM100	FIRST	FIRST	1
records100\13000\13105_lr	records500\13000\13105_hrm	13000	13105	9914	64	0	M			0	0	CS100 3	02\10\1994 06:58:47	sinusrhythmus lagetyp normal normales ekg 4.46 unbestÄtigter bericht	{'NORM': 100.0, 'SR': 0.0}	MID				FALSE	TRUE	FALSE		, I-AVR,					3	NORM	100	NORM100	FIRST	FIRST	1
records100\13000\13113_lr	records500\13000\13113_hrm	13000	13113	9916	55	0	M			0	0	CS100 3	02\10\1994 10:02:39	sinusrhythmus p-sinistrocardiale lagetyp normal 4.46 unbestÄtigter bericht	{'NORM': 100.0, 'SR': 0.0}	MID				FALSE	TRUE	FALSE							7	NORM	100	NORM100	FIRST	FIRST	1
records100\13000\13145_lr	records500\13000\13145_hrm	13000	13145	18250	67	1	F			1	2	CS-12	06\10\1994 18:16:39	sinusrhythmus lagetyp normal normales ekg	{'NORM': 100.0, 'SR': 0.0}	MID			1	FALSE	FALSE	TRUE							10	NORM	100	NORM100	FIRST	FIRST	1
records100\13000\13191_lr	records500\13000\13191_hrm	13000	13191	15783	40	1	F		77	0	0	CS-12 E	16\10\1994 09:59:59	sinusrhythmus normales ekg	{'NORM': 100.0, 'SR': 0.0}					FALSE	FALSE	TRUE							5	NORM	100	NORM100	FIRST	FIRST	1
records100\13000\13256_lr	records500\13000\13256_hrm	13000	13256	12707	27	0	M			0	0	CS-12 E	29\10\1994 07:47:57	sinusrhythmus normales ekg	{'NORM': 100.0, 'SR': 0.0}					FALSE	FALSE	TRUE							6	NORM	100	NORM100	FIRST	FIRST	1
records100\13000\13295_lr	records500\13000\13295_hrm	13000	13295	14962	22	1	F			0	0	CS100 3	07\11\1994 11:43:22	sinusbradykardie lagetyp normal sonst normales ekg 4.46 unbestÄtigter bericht	{'NORM': 80.0, 'SBRAD': 0.0}	MID				FALSE	TRUE	FALSE							4	NORM	80	NORM80	FIRST	FIRST	1
records100\13000\13408_lr	records500\13000\13408_hrm	13000	13408	10389	76	1	F			1	2	CS-12	30\11\1994 15:33:40	ventrikulÄre extrasystole(n) sinusrhythmus lagetyp normal st & t abnormal, intraventr. leitungsstoerung pathologisch	{'NORM': 15.0, 'PVC': 100.0, 'SR': 0.0}	MID			1	FALSE	FALSE	TRUE					3ES		2	NORM	15	NORM15	FIRST	FIRST	1
records100\13000\13410_lr	records500\13000\13410_hrm	13000	13410	9016	64	0	M			0	0	CS100 3	01\12\1994 08:00:50	sinusbradykardie linkstyp sonst normales ekg 4.46 unbestÄtigter bericht	{'NORM': 80.0, 'SBRAD': 0.0}	LAD				FALSE	TRUE	FALSE		, I-AVF,					1	NORM	80	NORM80	FIRST	FIRST	1
records100\13000\13448_lr	records500\13000\13448_hrm	13000	13448	16739	47	0	M			0	0	AT-6 C 5.0	09\12\1994 11:31:46	sinusrytm normalt ekg	{'NORM': 100.0, 'SR': 0.0}					FALSE	FALSE	TRUE	, III,AVF,V2,V4-V6						5	NORM	100	NORM100	FIRST	FIRST	1
records100\13000\13512_lr	records500\13000\13512_hrm	13000	13512	16788	31	1	F		62	0	0	CS-12 E	22\12\1994 07:24:00	sinusrhythmus verdacht auf p-sinistrocardiale lagetyp normal	{'NORM': 100.0, 'SR': 0.0}	MID				FALSE	FALSE	TRUE							8	NORM	100	NORM100	FIRST	FIRST	1
records100\13000\13546_lr	records500\13000\13546_hrm	13000	13546	10082	24	1	F		65	2	0	CS-12 E	07\01\1995 14:14:24	sinusrhythmus normales ekg	{'NORM': 100.0, 'SR': 0.0}					FALSE	FALSE	TRUE							2	NORM	100	NORM100	FIRST	FIRST	1
records100\13000\13578_lr	records500\13000\13578_hrm	13000	13578	10536	15	1	F			0	0	CS-12 E	11\01\1995 10:00:35	sinusrhythmus lagetyp normal normales ekg	{'NORM': 100.0, 'SR': 0.0}	MID				FALSE	FALSE	TRUE	, II-AVF						4	NORM	100	NORM100	FIRST	FIRST	1
records100\13000\13587_lr	records500\13000\13587_hrm	13000	13587	16598	40	1	F		69	0	0	CS-12 E	12\01\1995 09:51:45	sinusrhythmus p-sinistrocardiale lagetyp normal unspezifische abnormale st-senkung unspezifisches abnormes t	{'NORM': 100.0, 'SR': 0.0}	MID				FALSE	FALSE	TRUE							8	NORM	100	NORM100	FIRST	FIRST	1
records100\13000\13589_lr	records500\13000\13589_hrm	13000	13589	20231	54	1	F			0	0	CS100 3	12\01\1995 12:55:40	sinusrhythmus linkstyp sonst normales ekg 4.46 unbestÄtigter bericht	{'NORM': 80.0, 'SR': 0.0}	LAD				FALSE	TRUE	FALSE		, I-AVF,					1	NORM	80	NORM80	FIRST	FIRST	1
records100\13000\13595_lr	records500\13000\13595_hrm	13000	13595	16047	69	1	F			1	2	CS-12	14\01\1995 08:31:39	sinusrhythmus linkslagetyp intraventr. leitungsstÖrung in iii normales ekg	{'NORM': 100.0, 'SR': 0.0}	LAD			1	FALSE	FALSE	TRUE	, V6						10	NORM	100	NORM100	FIRST	FIRST	1
records100\13000\13642_lr	records500\13000\13642_hrm	13000	13642	14913	55	0	M		92	0	0	CS-12 E	20\01\1995 09:18:55	sinusrhythmus normales ekg	{'NORM': 100.0, 'SR': 0.0}					FALSE	FALSE	TRUE	, II-AVL,AVF						10	NORM	100	NORM100	FIRST	FIRST	1
records100\13000\13656_lr	records500\13000\13656_hrm	13000	13656	20631	61	0	M		81	0	0	CS-12 E	22\01\1995 12:11:28	sinusrhythmus lagetyp normal t abnorm in hochlateralen ableitungen	{'NORM': 100.0, 'SR': 0.0}	MID				FALSE	FALSE	TRUE		, I-AVF,					2	NORM	100	NORM100	FIRST	FIRST	1
records100\13000\13660_lr	records500\13000\13660_hrm	13000	13660	18025	55	0	M			0	0	CS100 3	22\01\1995 15:49:26	sinusrhythmus linkstyp sonst normales ekg 4.46 unbestÄtigter bericht	{'NORM': 80.0, 'SR': 0.0}	LAD				FALSE	TRUE	FALSE			alles				5	NORM	80	NORM80	FIRST	FIRST	1
records100\13000\13663_lr	records500\13000\13663_hrm	13000	13663	15389	47	1	F			0	0	CS100 3	23\01\1995 06:20:22	sinusrhythmus lagetyp normal normales ekg 4.46 unbestÄtigter bericht	{'NORM': 100.0, 'SR': 0.0}	MID				FALSE	TRUE	FALSE			V5,V6				8	NORM	100	NORM100	FIRST	FIRST	1
records100\13000\13677_lr	records500\13000\13677_hrm	13000	13677	11087	52	1	F		76	0	0	CS-12 E	24\01\1995 15:17:19	ventrikulÄre extrasystole(n) sinusrhythmus	{'NORM': 100.0, 'SR': 0.0}					FALSE	FALSE	TRUE					1ES		5	NORM	100	NORM100	FIRST	FIRST	1
records100\13000\13733_lr	records500\13000\13733_hrm	13000	13733	16382	81	1	F			1	2	AT-60 3	31\01\1995 17:05:31	sinusrhythmus lagetyp normal periphere niederspannung 4.46 unbestÄtigter bericht	{'NORM': 100.0, 'SR': 0.0}	MID			1	FALSE	TRUE	TRUE							3	NORM	100	NORM100	FIRST	FIRST	1
records100\13000\13747_lr	records500\13000\13747_hrm	13000	13747	12669	19	1	F		50	0	0	CS-12 E	02\02\1995 13:19:19	sinusrhythmus lagetyp normal normales ekg	{'NORM': 100.0, 'SR': 0.0}	MID				FALSE	FALSE	TRUE							5	NORM	100	NORM100	FIRST	FIRST	1
records100\13000\13751_lr	records500\13000\13751_hrm	13000	13751	4778	57	1	F	163	47	11	1	AT-6 C 5.8	03\02\1995 09:00:32	sinus rhythm. incomplete right bundle branch block. otherwise normal ecg.	{'NORM': 80.0, 'IRBBB': 100.0, 'SR': 0.0}				0	FALSE	FALSE	TRUE							1	NORM	80	NORM80	FIRST	FIRST	1
records100\13000\13756_lr	records500\13000\13756_hrm	13000	13756	16841	20	0	M		81	2	0	CS-12 E	05\02\1995 08:50:13	sinusrhythmus normales ekg	{'NORM': 100.0, 'SR': 0.0}					FALSE	FALSE	TRUE	, I,II,AVR						7	NORM	100	NORM100	FIRST	FIRST	1
records100\13000\13846_lr	records500\13000\13846_hrm	13000	13846	898	60	1	F	167	70	9	1	AT-6 C 5.5	27\02\1995 16:53:41	sinus rhythm. normal ecg.	{'NORM': 100.0, 'SR': 0.0}				0	FALSE	FALSE	TRUE							4	NORM	100	NORM100	FIRST	FIRST	1
records100\13000\13866_lr	records500\13000\13866_hrm	13000	13866	20516	50	0	M				3	AT-6 C	07\03\1995 14:22:10	sinusrytm normalt ekg	{'NORM': 100.0, 'SR': 0.0}					FALSE	FALSE	TRUE							9	NORM	100	NORM100	FIRST	FIRST	1
records100\13000\13924_lr	records500\13000\13924_hrm	13000	13924	17164	49	0	M		89	2	0	CS-12 E	28\03\1995 11:04:30	sinusrhythmus linkstyp sonst normales ekg	{'NORM': 80.0, 'SR': 0.0}	LAD				FALSE	FALSE	TRUE			I,III-AVR				9	NORM	80	NORM80	FIRST	FIRST	1
records100\13000\13928_lr	records500\13000\13928_hrm	13000	13928	10425	51	1	F			2	0	CS-12 E	01\04\1995 12:50:50	sinusrhythmus normales ekg	{'NORM': 100.0, 'SR': 0.0}					FALSE	FALSE	TRUE							2	NORM	100	NORM100	FIRST	FIRST	1
records100\13000\13929_lr	records500\13000\13929_hrm	13000	13929	11984	49	1	F		82	2	0	CS-12 E	02\04\1995 08:48:42	sinusrhythmus normales ekg	{'NORM': 100.0, 'SR': 0.0}					FALSE	FALSE	TRUE							9	NORM	100	NORM100	FIRST	FIRST	1
records100\13000\13930_lr	records500\13000\13930_hrm	13000	13930	14064	64	0	M		68	0	0	CS-12 E	02\04\1995 10:52:15	sinusrhythmus mÄssige amplitudenkriterien f#r linkshypertrophie	{'NORM': 100.0, 'SR': 0.0}					FALSE	FALSE	TRUE	, III						9	NORM	100	NORM100	FIRST	FIRST	1
records100\13000\13936_lr	records500\13000\13936_hrm	13000	13936	12622	21	1	F		62	0	0	CS-12 E	06\04\1995 10:57:44	sinus arrhythmie lagetyp normal sonst normales ekg	{'NORM': 80.0, 'SARRH': 0.0}	MID				FALSE	FALSE	TRUE							6	NORM	80	NORM80	FIRST	FIRST	1
records100\13000\13945_lr	records500\13000\13945_hrm	13000	13945	4587	5	0	M	97	17	4	1	AT-6 C 5.5	08\04\1995 11:35:32	sinus rhythm. r waves are tall on v5,6, lvh cannot be excluded. otherwise normal for age.	{'NORM': 100.0, 'SR': 0.0}				0	FALSE	FALSE	TRUE							6	NORM	100	NORM100	FIRST	FIRST	1
records100\13000\13971_lr	records500\13000\13971_hrm	13000	13971	3022	78	1	F	170	64	10	1	AT-6 C 5.5	10\04\1995 11:12:40	sinus rhythm. normal ecg.	{'NORM': 100.0, 'SR': 0.0}				0	FALSE	FALSE	TRUE							10	NORM	100	NORM100	FIRST	FIRST	1
records100\14000\14000_lr	records500\14000\14000_hrm	14000	14000	8896	58	0	M			1	2	AT-60 3	15\04\1995 09:47:29	sinusrhythmus linkstyp qrs(t) abnorm inferiorer infarkt wahrscheinlich alt t abnorm in hochlateralen ableitungen 4.46 unbestÄtigter bericht	{'NORM': 35.0, 'ABQRS': 0.0, 'SR': 0.0}	LAD	Stadium II-III		1	FALSE	TRUE	TRUE		, I-AVF,					9	NORM	35	NORM35	FIRST	FIRST	1
records100\14000\14040_lr	records500\14000\14040_hrm	14000	14040	844	61	1	F	152	83	5	1	AT-6 6	23\04\1995 08:22:32	sinus rhythm. no definite pathology.	{'NORM': 100.0, 'SR': 0.0}				0	FALSE	FALSE	TRUE							5	NORM	100	NORM100	FIRST	FIRST	1
records100\14000\14076_lr	records500\14000\14076_hrm	14000	14076	5291	48	1	F	160	75	10	1	AT-6 C 5.5	28\04\1995 11:49:45	sinus rhythm. low limb lead voltage. no definite pathology. Edit: ASMI 15, (f,48), schlechte R-Progression V1-3, qsIII(NORM 50)	{'NORM': 50.0, 'LVOLT': 0.0, 'SR': 0.0}		Stadium III		0	TRUE	FALSE	TRUE							2	NORM	50	NORM50	FIRST	FIRST	1
records100\14000\14103_lr	records500\14000\14103_hrm	14000	14103	2830	56	0	M	163	63	11	1	AT-6 C 5.5	04\05\1995 12:42:40	sinus rhythm. normal ecg.	{'NORM': 100.0, 'SR': 0.0}				0	FALSE	FALSE	TRUE							8	NORM	100	NORM100	FIRST	FIRST	1
records100\14000\14133_lr	records500\14000\14133_hrm	14000	14133	1291	42	0	M	168	70	5	1	AT-6 C 5.5	08\05\1995 09:48:52	sinus rhythm. normal ecg.	{'NORM': 100.0, 'SR': 0.0}				0	FALSE	FALSE	TRUE							4	NORM	100	NORM100	FIRST	FIRST	1
records100\14000\14151_lr	records500\14000\14151_hrm	14000	14151	21523	58	1	F		69	0	0	CS-12 E	18\05\1995 09:41:34	sinusrhythmus lagetyp normal normales ekg	{'NORM': 100.0, 'SR': 0.0}	MID				FALSE	FALSE	TRUE	, V2						8	NORM	100	NORM100	FIRST	FIRST	1
records100\14000\14165_lr	records500\14000\14165_hrm	14000	14165	8889	63	1	F	162	70	1	2	CS-12	25\05\1995 16:12:23	sinusrhythmus lagetyp normal periphere low voltage	{'NORM': 100.0, 'LVOLT': 0.0, 'SR': 0.0}	MID			1	FALSE	FALSE	TRUE							2	NORM	100	NORM100	FIRST	FIRST	1
records100\14000\14176_lr	records500\14000\14176_hrm	14000	14176	16882	72	1	F			1	2	AT-60 3	29\05\1995 16:34:38	sinusrhythmus linkstyp sonst normales ekg 4.46 unbestÄtigter bericht	{'NORM': 80.0, 'SR': 0.0}	LAD			1	FALSE	TRUE	TRUE		, I-AVF,					1	NORM	80	NORM80	FIRST	FIRST	1
records100\14000\14185_lr	records500\14000\14185_hrm	14000	14185	11443	56	0	M			1	2	CS-12	01\06\1995 17:01:30	sinusrhythmus llt normales ekg	{'NORM': 100.0, 'SR': 0.0}	LAD			1	FALSE	FALSE	TRUE							2	NORM	100	NORM100	FIRST	FIRST	1
records100\14000\14193_lr	records500\14000\14193_hrm	14000	14193	13645	73	0	M			1	2	CS-12	03\06\1995 13:42:08	sinusrhythmus linkstyp sonst normales ekg	{'NORM': 80.0, 'SR': 0.0}	LAD			1	FALSE	FALSE	TRUE							6	NORM	80	NORM80	FIRST	FIRST	1
records100\14000\14197_lr	records500\14000\14197_hrm	14000	14197	16897	85	1	F			1	2	CS-12	06\06\1995 13:23:33	sinustachykardie lagetyp normal periphere niederspannung	{'NORM': 100.0, 'LVOLT': 0.0, 'STACH': 0.0}	MID			1	FALSE	FALSE	TRUE		, I-V2,					7	NORM	100	NORM100	FIRST	FIRST	1
records100\14000\14245_lr	records500\14000\14245_hrm	14000	14245	16255	65	0	M			1	2	CS-12	22\06\1995 13:20:29	llt sinusbradykardie (beta-blocker fraglich) wahrscheinlich normales ekg	{'NORM': 50.0, 'SBRAD': 0.0}	LAD			1	FALSE	FALSE	TRUE							4	NORM	50	NORM50	FIRST	FIRST	1
records100\14000\14248_lr	records500\14000\14248_hrm	14000	14248	17488	38	1	F		101	0	0	CS-12 E	23\06\1995 06:26:37	sinusrhythmus lagetyp normal qrs(t) abnormal inferiorer myokardschaden nicht auszuschliessen	{'NORM': 15.0, 'ABQRS': 0.0, 'SR': 0.0}	MID				FALSE	FALSE	TRUE							10	NORM	15	NORM15	FIRST	FIRST	1
records100\14000\14273_lr	records500\14000\14273_hrm	14000	14273	7723	87	0	M			3	1	AT-6 C 5.5	25\06\1995 08:25:18	trace only requested.	{'NORM': 100.0}				0	FALSE	FALSE	TRUE							3	NORM	100	NORM100	FIRST	FIRST	1
records100\14000\14338_lr	records500\14000\14338_hrm	14000	14338	19042	22	0	M		75	0	0	CS-12 E	01\07\1995 10:26:50	sinusrhythmus lagetyp normal normales ekg	{'NORM': 100.0, 'SR': 0.0}	MID				FALSE	FALSE	TRUE							6	NORM	100	NORM100	FIRST	FIRST	1
records100\14000\14362_lr	records500\14000\14362_hrm	14000	14362	5571	58	0	M	178	96	4	1	AT-6 6	03\07\1995 10:53:47	sinus rhythm. normal ecg. lead v5 shows gross artifact.	{'NORM': 100.0, 'SR': 0.0}				0	FALSE	FALSE	TRUE			v5				2	NORM	100	NORM100	FIRST	FIRST	1
records100\14000\14375_lr	records500\14000\14375_hrm	14000	14375	3481	39	0	M	179	75	6	1	AT-6 C 5.5	04\07\1995 08:37:54	sinus arrhythmia, probably normal for age. otherwise normal ecg.	{'NORM': 80.0, 'SARRH': 0.0}				0	FALSE	FALSE	TRUE							10	NORM	80	NORM80	FIRST	FIRST	1
records100\14000\14398_lr	records500\14000\14398_hrm	14000	14398	14906	47	1	F		70	0	0	CS-12 E	07\07\1995 11:14:07	sinusrhythmus lagetyp normal normales ekg	{'NORM': 50.0, 'SR': 0.0}	MID				FALSE	FALSE	TRUE		, I - V2,					2	NORM	50	NORM50	FIRST	FIRST	1
records100\14000\14425_lr	records500\14000\14425_hrm	14000	14425	4045	47	0	M	170	79	8	0	AT-6 C 5.5	11\07\1995 12:13:08	sinus rhythm normal ecg	{'NORM': 100.0, 'SR': 0.0}				9	FALSE	FALSE	TRUE							8	NORM	100	NORM100	FIRST	FIRST	1
records100\14000\14469_lr	records500\14000\14469_hrm	14000	14469	1512	82	1	F	167	50	8	1	AT-6 C 5.8	16\07\1995 14:24:38	sinus rhythm. no definite pathology.	{'NORM': 100.0, 'SR': 0.0}				0	FALSE	FALSE	TRUE							8	NORM	100	NORM100	FIRST	FIRST	1
records100\14000\14483_lr	records500\14000\14483_hrm	14000	14483	15747	62	0	M			0	0	CS100 3	19\07\1995 10:44:53	sinusrhythmus lagetyp normal qrs(t) abnorm inferiorer myokardschaden mÖglich 4.46 unbestÄtigter bericht	{'NORM': 100.0, 'ABQRS': 0.0, 'SR': 0.0}	MID				FALSE	TRUE	FALSE							7	NORM	100	NORM100	FIRST	FIRST	1
records100\14000\14503_lr	records500\14000\14503_hrm	14000	14503	20888	69	0	M			1	2	CS-12	20\07\1995 16:42:02	sinusbradykardie lagetyp normal path. repolarisation normal	{'NORM': 100.0, 'SBRAD': 0.0}	MID			1	FALSE	FALSE	TRUE							7	NORM	100	NORM100	FIRST	FIRST	1
records100\14000\14514_lr	records500\14000\14514_hrm	14000	14514	2928	76	1	F	165	60	4	1	AT-6 C 5.8	21\07\1995 11:40:59	sinus rhythm. normal ecg.	{'NORM': 100.0, 'SR': 0.0}				0	FALSE	FALSE	TRUE							4	NORM	100	NORM100	FIRST	FIRST	1
records100\14000\14525_lr	records500\14000\14525_hrm	14000	14525	679	70	0	M	179	70	9	1	AT-6 6	22\07\1995 13:26:53	sinus rhythm. normal ecg.	{'NORM': 100.0, 'SR': 0.0}				0	FALSE	FALSE	TRUE							7	NORM	100	NORM100	FIRST	FIRST	1
records100\14000\14533_lr	records500\14000\14533_hrm	14000	14533	1362	61	1	F	165	60	5	1	AT-6 C 5.5	23\07\1995 10:37:41	sinus rhythm. normal ecg.	{'NORM': 100.0, 'SR': 0.0}				0	FALSE	FALSE	TRUE							3	NORM	100	NORM100	FIRST	FIRST	1
records100\14000\14564_lr	records500\14000\14564_hrm	14000	14564	9405	51	1	F			1	2	CS-12	26\07\1995 10:55:27	sinustachykardie lagetyp normal periphere niederspannung schlechte r-progression pathologisch	{'NORM': 100.0, 'LVOLT': 0.0, 'STACH': 0.0}	MID			1	FALSE	FALSE	TRUE							1	NORM	100	NORM100	FIRST	FIRST	1
records100\14000\14607_lr	records500\14000\14607_hrm	14000	14607	20958	17	1	F		60	0	0	CS-12 E	30\07\1995 10:49:33	sinusrhythmus lagetyp normal normales ekg	{'NORM': 100.0, 'SR': 0.0}	MID				FALSE	FALSE	TRUE							1	NORM	100	NORM100	FIRST	FIRST	1
records100\14000\14620_lr	records500\14000\14620_hrm	14000	14620	4953	46	1	F	165	80		45	AT-6 6	31\07\1995 11:13:40	sinus rhythm. normal ecg.	{'NORM': 100.0, 'SR': 0.0}				2	FALSE	FALSE	TRUE							10	NORM	100	NORM100	FIRST	FIRST	1
records100\14000\14626_lr	records500\14000\14626_hrm	14000	14626	5020	32	1	F	150	47		11	AT-6 6	01\08\1995 11:41:18	sinus rhythm. normal ecg.	{'NORM': 100.0, 'SR': 0.0}				4	FALSE	FALSE	TRUE							6	NORM	100	NORM100	FIRST	FIRST	1
records100\14000\14656_lr	records500\14000\14656_hrm	14000	14656	3126	59	0	M	168	72		4	AT-6 6	03\08\1995 20:57:42	sinus arrhythmia. otherwise normal ecg.	{'NORM': 80.0, 'SARRH': 0.0}				2	FALSE	FALSE	TRUE							8	NORM	80	NORM80	FIRST	FIRST	1
records100\14000\14662_lr	records500\14000\14662_hrm	14000	14662	6658	60	1	F	158	50		13	AT-6 6	04\08\1995 11:01:28	sinus rhythm. normal ecg.	{'NORM': 100.0, 'SR': 0.0}				2	FALSE	FALSE	TRUE							10	NORM	100	NORM100	FIRST	FIRST	1
records100\14000\14676_lr	records500\14000\14676_hrm	14000	14676	1292	49	0	M	173	93		24	AT-6 C 5.5	05\08\1995 09:46:48	sinus rhythm. normal ecg.	{'NORM': 100.0, 'SR': 0.0}				2	FALSE	FALSE	TRUE							1	NORM	100	NORM100	FIRST	FIRST	1
records100\14000\14715_lr	records500\14000\14715_hrm	14000	14715	2309	68	0	M	183	70		13	AT-6 6	09\08\1995 16:28:51	sinus rhythm borderline left axis deviation.	{'NORM': 100.0, 'SR': 0.0}	AXL			3	FALSE	FALSE	TRUE							4	NORM	100	NORM100	FIRST	FIRST	1
records100\14000\14736_lr	records500\14000\14736_hrm	14000	14736	14243	79	1	F			1	2	CS-12	11\08\1995 13:29:27	sinusrhythmus linkstyp unvollstÄndiger rechtsschenkelblock sonst normales ekg	{'NORM': 80.0, 'IRBBB': 100.0, 'SR': 0.0}	LAD			1	FALSE	FALSE	TRUE		, I-V2,					2	NORM	80	NORM80	SUBSEQ	FIRST	1
records100\14000\14738_lr	records500\14000\14738_hrm	14000	14738	15356	50	1	F			1	2	CS-12	11\08\1995 19:02:02	sinusbradykardie linkstyp sonst normales ekg	{'NORM': 80.0, 'SBRAD': 0.0}	LAD			1	FALSE	FALSE	TRUE							1	NORM	80	NORM80	FIRST	FIRST	1
records100\14000\14747_lr	records500\14000\14747_hrm	14000	14747	494	64	0	M	185	73		19	AT-6 C 5.8	13\08\1995 10:34:15	sinus rhythm normal ecg	{'NORM': 100.0, 'SR': 0.0}				4	FALSE	FALSE	TRUE							2	NORM	100	NORM100	SUBSEQ	FIRST	1
records100\14000\14790_lr	records500\14000\14790_hrm	14000	14790	17910	24	1	F		67	0	0	CS-12 E	18\08\1995 23:15:03	sinusrhythmus lagetyp normal normales ekg	{'NORM': 100.0, 'SR': 0.0}	MID				FALSE	FALSE	TRUE	, II-AVF						6	NORM	100	NORM100	FIRST	FIRST	1
records100\14000\14810_lr	records500\14000\14810_hrm	14000	14810	14767	48	0	M			1	2	CS-12	22\08\1995 22:32:43	sinusrhythmus lagetyp normal intraventr. leitungsstÖrung in avf schlechte r-progression normales ekg	{'NORM': 100.0, 'IVCD': 100.0, 'SR': 0.0}	MID			1	FALSE	FALSE	TRUE							9	NORM	100	NORM100	FIRST	FIRST	1
records100\14000\14821_lr	records500\14000\14821_hrm	14000	14821	18363	59	0	M			0	0	CS100 3	24\08\1995 10:38:54	sinusrhythmus lagetyp normal normales ekg 4.46 unbestÄtigter bericht	{'NORM': 100.0, 'SR': 0.0}	MID				FALSE	TRUE	FALSE	, I-AVR						3	NORM	100	NORM100	FIRST	FIRST	1
records100\14000\14832_lr	records500\14000\14832_hrm	14000	14832	10911	38	0	M		77	0	0	CS-12 E	26\08\1995 12:08:45	sinusrhythmus lagetyp normal normales ekg	{'NORM': 100.0, 'SR': 0.0}	MID				FALSE	FALSE	TRUE	, I-AVF						8	NORM	100	NORM100	FIRST	FIRST	1
records100\14000\14871_lr	records500\14000\14871_hrm	14000	14871	5827	51	0	M	156	76	10	1	AT-6 C 5.5	03\09\1995 13:24:11	sinus rhythm. incomplete right bundle branch block, this is probably a normal variant. otherwise normal ecg.	{'NORM': 80.0, 'IRBBB': 100.0, 'SR': 0.0}				0	FALSE	FALSE	TRUE							5	NORM	80	NORM80	FIRST	FIRST	1
records100\14000\14951_lr	records500\14000\14951_hrm	14000	14951	1025	49	0	M	168	82	7	1	AT-6 C 5.5	11\09\1995 08:53:17	sinus rhythm. normal ecg.	{'NORM': 100.0, 'SR': 0.0}				0	FALSE	FALSE	TRUE							8	NORM	100	NORM100	FIRST	FIRST	1
records100\15000\15041_lr	records500\15000\15041_hrm	15000	15041	4373	49	1	F	158	58	3	1	AT-6 C 5.8	22\09\1995 00:30:59	sinus rhythm. normal ecg.	{'NORM': 100.0, 'SR': 0.0}				0	FALSE	FALSE	TRUE							6	NORM	100	NORM100	FIRST	FIRST	1
records100\15000\15043_lr	records500\15000\15043_hrm	15000	15043	16489	65	1	F			0	0	CS100 3	22\09\1995 09:18:12	sinusrhythmus lagetyp normal normales ekg 4.46 unbestÄtigter bericht	{'NORM': 100.0, 'SR': 0.0}	MID				FALSE	TRUE	FALSE		, I-AVF,					4	NORM	100	NORM100	FIRST	FIRST	1
records100\15000\15054_lr	records500\15000\15054_hrm	15000	15054	1478	59	1	F	164	63	11	1	AT-6 C 5.5	24\09\1995 11:43:41	sinus rhythm. normal ecg.	{'NORM': 100.0, 'SR': 0.0}				0	FALSE	FALSE	TRUE							4	NORM	100	NORM100	FIRST	FIRST	1
records100\15000\15105_lr	records500\15000\15105_hrm	15000	15105	2640	61	1	F	152	42	5	1	AT-6 C 5.5	30\09\1995 11:34:08	sinus rhythm. normal ecg.	{'NORM': 100.0, 'SR': 0.0}				0	FALSE	FALSE	TRUE							6	NORM	100	NORM100	FIRST	FIRST	1
records100\15000\15116_lr	records500\15000\15116_hrm	15000	15116	13187	60	0	M			1	2	CS-12	01\10\1995 13:04:23	sinusrhythmus linkstyp sonst normales ekg	{'NORM': 80.0, 'SR': 0.0}	LAD			1	FALSE	FALSE	TRUE		, I-AVF,					7	NORM	80	NORM80	FIRST	FIRST	1
records100\15000\15121_lr	records500\15000\15121_hrm	15000	15121	3834	46	0	M	183	86	4	1	AT-6 C 5.5	02\10\1995 09:05:22	sinus rhythm. normal ecg.	{'NORM': 100.0, 'SR': 0.0}				0	FALSE	FALSE	TRUE							2	NORM	100	NORM100	FIRST	FIRST	1
records100\15000\15144_lr	records500\15000\15144_hrm	15000	15144	8183	50	1	F			0	0	CS100 3	04\10\1995 10:05:38	sinus arrhythmie lagetyp normal sonst normales ekg 4.46 unbestÄtigter bericht	{'NORM': 80.0, 'SARRH': 0.0}	MID				FALSE	TRUE	FALSE							4	NORM	80	NORM80	FIRST	FIRST	1
records100\15000\15208_lr	records500\15000\15208_hrm	15000	15208	18833	27	1	F			0	0	CS100 3	19\10\1995 10:27:38	sinusrhythmus lagetyp normal normales ekg 4.46 unbestÄtigter bericht	{'NORM': 100.0, 'SR': 0.0}	MID				FALSE	TRUE	FALSE							7	NORM	100	NORM100	FIRST	FIRST	1
records100\15000\15211_lr	records500\15000\15211_hrm	15000	15211	20875	83	1	F			1	2	CS-12	19\10\1995 19:43:16	sinusrhythmus lagetyp normal normales ekg	{'NORM': 100.0, 'SR': 0.0}	MID			1	FALSE	FALSE	TRUE							9	NORM	100	NORM100	FIRST	FIRST	1
records100\15000\15245_lr	records500\15000\15245_hrm	15000	15245	8619	45	0	M			0	0	CS100 3	27\10\1995 10:38:28	sinusrhythmus lagetyp normal normales ekg 4.46 unbestÄtigter bericht	{'NORM': 100.0, 'SR': 0.0}	MID				FALSE	TRUE	FALSE							8	NORM	100	NORM100	FIRST	FIRST	1
records100\15000\15258_lr	records500\15000\15258_hrm	15000	15258	18566	55	0	M			0	0	CS-12 E	01\11\1995 09:49:14	sinusrhythmus normales ekg	{'NORM': 100.0, 'SR': 0.0}					FALSE	FALSE	TRUE		, I-AVR,					9	NORM	100	NORM100	FIRST	FIRST	1
records100\15000\15264_lr	records500\15000\15264_hrm	15000	15264	8868	68	0	M			1	2	CS-12	01\11\1995 19:03:29	ventrikulÄre extrasystole(n) steillagetyp wahrscheinlich normales ekg	{'NORM': 100.0}	AXR			1	FALSE	FALSE	TRUE					VES		5	NORM	100	NORM100	FIRST	FIRST	1
records100\15000\15322_lr	records500\15000\15322_hrm	15000	15322	19404	73	0	M			0	0	CS100 3	16\11\1995 05:59:36	sinus arrhythmie lagetyp normal sonst normales ekg 4.46 unbestÄtigter bericht	{'NORM': 80.0, 'SARRH': 0.0}	MID				FALSE	TRUE	FALSE							6	NORM	80	NORM80	FIRST	FIRST	1
records100\15000\15359_lr	records500\15000\15359_hrm	15000	15359	16847	22	0	M			0	0	CS100 3	21\11\1995 13:53:12	sinusrhythmus lagetyp normal normales ekg 4.46 unbestÄtigter bericht	{'NORM': 100.0, 'SR': 0.0}	MID				FALSE	TRUE	FALSE							2	NORM	100	NORM100	FIRST	FIRST	1
records100\15000\15373_lr	records500\15000\15373_hrm	15000	15373	10033	53	1	F			1	2	AT-60 3	23\11\1995 17:41:37	sinusrhythmus lagetyp normal normales ekg 4.46 unbestÄtigter bericht	{'NORM': 100.0, 'SR': 0.0}	MID			1	FALSE	TRUE	TRUE							1	NORM	100	NORM100	FIRST	FIRST	1
records100\15000\15379_lr	records500\15000\15379_hrm	15000	15379	9638	36	0	M			0	0	CS100 3	27\11\1995 10:14:31	sinusrhythmus lagetyp normal normales ekg 4.46 unbestÄtigter bericht	{'NORM': 100.0, 'SR': 0.0}	MID				FALSE	TRUE	FALSE							3	NORM	100	NORM100	FIRST	FIRST	1
records100\15000\15408_lr	records500\15000\15408_hrm	15000	15408	11406	65	0	M			0	0	CS100 3	01\12\1995 13:03:35	sinusrhythmus linkstyp sonst normales ekg 4.46 unbestÄtigter bericht	{'NORM': 80.0, 'SR': 0.0}	LAD				FALSE	TRUE	FALSE							2	NORM	80	NORM80	FIRST	FIRST	1
records100\15000\15435_lr	records500\15000\15435_hrm	15000	15435	13251	38	0	M		78	0	0	CS-12 E	06\12\1995 12:54:38	sinusrhythmus linkstyp sonst normales ekg	{'NORM': 80.0, 'SR': 0.0}	LAD				FALSE	FALSE	TRUE							6	NORM	80	NORM80	FIRST	FIRST	1
records100\15000\15445_lr	records500\15000\15445_hrm	15000	15445	20117	21	0	M		84	0	0	CS-12 E	09\12\1995 08:40:58	sinusrhythmus normales ekg	{'NORM': 100.0, 'SR': 0.0}					FALSE	FALSE	TRUE							2	NORM	100	NORM100	FIRST	FIRST	1
records100\15000\15507_lr	records500\15000\15507_hrm	15000	15507	8772	47	1	F		61	0	0	CS-12 E	22\12\1995 08:17:40	sinus arrhythmie lagetyp normal sonst normales ekg	{'NORM': 80.0, 'SARRH': 0.0}	MID				FALSE	FALSE	TRUE		, I-AVR,					10	NORM	80	NORM80	FIRST	FIRST	1
records100\15000\15525_lr	records500\15000\15525_hrm	15000	15525	8004	66	1	F			1	2	CS-12	31\12\1995 10:52:30	sinusrhythmus lagetyp normal normales ekg	{'NORM': 100.0, 'SR': 0.0}	MID			1	FALSE	FALSE	TRUE							9	NORM	100	NORM100	FIRST	FIRST	1
records100\15000\15552_lr	records500\15000\15552_hrm	15000	15552	15874	41	0	M			1	2	CS-12	07\01\1996 08:22:36	sinusrhythmus lagetyp normal t-veraenderungen wahrscheinlich normal	{'NORM': 50.0, 'SR': 0.0}	MID			1	FALSE	FALSE	TRUE							1	NORM	50	NORM50	FIRST	FIRST	1
records100\15000\15575_lr	records500\15000\15575_hrm	15000	15575	16635	50	0	M			1	2	CS-12	10\01\1996 14:14:50	sinusrhythmus lagetyp normal normales ekg	{'NORM': 100.0, 'SR': 0.0}	MID			1	FALSE	FALSE	TRUE							10	NORM	100	NORM100	FIRST	FIRST	1
records100\15000\15609_lr	records500\15000\15609_hrm	15000	15609	12619	53	1	F		71	0	0	CS-12 E	16\01\1996 14:02:27	sinusrhythmus normales ekg	{'NORM': 100.0, 'SR': 0.0}					FALSE	FALSE	TRUE							9	NORM	100	NORM100	FIRST	FIRST	1
records100\15000\15622_lr	records500\15000\15622_hrm	15000	15622	14122	18	1	F			0	0	CS-12 E	18\01\1996 09:33:58	sinus arrhythmie lagetyp normal sonst normales ekg	{'NORM': 100.0, 'SARRH': 0.0}	MID				FALSE	FALSE	TRUE	, V1						2	NORM	100	NORM100	FIRST	FIRST	1
records100\15000\15674_lr	records500\15000\15674_hrm	15000	15674	3316	76	1	F	152	73	6	1	AT-6 C 5.6	26\01\1996 16:57:29	sinus rhythm. normal ecg. Edit: NORM 100, (NORM 100)	{'NORM': 100.0, 'SR': 0.0}				0	TRUE	FALSE	TRUE							10	NORM	100	NORM100	FIRST	FIRST	1
records100\15000\15724_lr	records500\15000\15724_hrm	15000	15724	8659	67	0	M			1	2	AT-60 3	05\02\1996 15:50:32	sinusrhythmus lagetyp normal normales ekg 4.46 unbestÄtigter bericht	{'NORM': 100.0, 'SR': 0.0}	MID			1	FALSE	TRUE	TRUE		, V6,					9	NORM	100	NORM100	FIRST	FIRST	1
records100\15000\15769_lr	records500\15000\15769_hrm	15000	15769	6521	35	1	F	160	58	4	1	AT-6 C 5.5	26\02\1996 14:24:27	sinus rhythm. normal ecg.	{'NORM': 100.0, 'SR': 0.0}				0	FALSE	FALSE	TRUE							3	NORM	100	NORM100	FIRST	FIRST	1
records100\15000\15850_lr	records500\15000\15850_hrm	15000	15850	15693	52	1	F		56	0	0	CS-12 E	15\03\1996 12:10:45	sinusrhythmus lagetyp normal normales ekg	{'NORM': 100.0, 'SR': 0.0}	MID				FALSE	FALSE	TRUE							8	NORM	100	NORM100	FIRST	FIRST	1
records100\15000\15884_lr	records500\15000\15884_hrm	15000	15884	21225	41	0	M		75	0	0	CS-12 E	24\03\1996 14:49:05	sinusrhythmus mÄssige amplitudenkriterien f#r linkshypertrophie	{'NORM': 100.0, 'VCLVH': 0.0, 'SR': 0.0}					FALSE	FALSE	TRUE							6	NORM	100	NORM100	FIRST	FIRST	1
records100\15000\15887_lr	records500\15000\15887_hrm	15000	15887	18492	23	1	F		51	0	0	CS-12 E	27\03\1996 10:12:20	sinusrhythmus lagetyp normal normales ekg	{'NORM': 100.0, 'SR': 0.0}	MID				FALSE	FALSE	TRUE	, I,AVL,V3						2	NORM	100	NORM100	FIRST	FIRST	1
records100\15000\15920_lr	records500\15000\15920_hrm	15000	15920	6116	73	1	F	167	62	3	1	AT-6 C 5.5	10\04\1996 10:05:28	sinus rhythm. normal ecg.	{'NORM': 100.0, 'SR': 0.0}				0	FALSE	FALSE	TRUE							9	NORM	100	NORM100	FIRST	FIRST	1
records100\15000\15928_lr	records500\15000\15928_hrm	15000	15928	5644	69	0	M	165		1	1	AT-6 C 5.5	12\04\1996 11:33:00	premature atrial contraction(s). sinus rhythm. otherwise normal ecg.	{'NORM': 80.0, 'PAC': 0.0, 'SR': 0.0}				0	FALSE	FALSE	TRUE							9	NORM	80	NORM80	FIRST	FIRST	1
records100\15000\15930_lr	records500\15000\15930_hrm	15000	15930	2147	42	1	F	165	65	5	1	AT-6 C 5.5	12\04\1996 12:55:40	sinus rhythm. normal ecg.	{'NORM': 100.0, 'SR': 0.0}				0	FALSE	FALSE	TRUE							10	NORM	100	NORM100	FIRST	FIRST	1
records100\15000\15942_lr	records500\15000\15942_hrm	15000	15942	4870	82	0	M	177	67	7	1	AT-6 C 5.8	13\04\1996 14:00:38	sinus rhythm. non-specific t wave flattening in i, avl.	{'NORM': 100.0, 'NT_': 0.0, 'SR': 0.0}				0	FALSE	FALSE	TRUE							6	NORM	100	NORM100	FIRST	FIRST	1
records100\15000\15946_lr	records500\15000\15946_hrm	15000	15946	7259	65	0	M	180	89	7	1	AT-6 C 5.5	14\04\1996 07:28:31	premature ventricular contraction(s), bigeminy. sinus rhythm. otherwise normal ecg.	{'NORM': 80.0, 'SR': 0.0, 'BIGU': 0.0}				0	FALSE	FALSE	TRUE	, v2				4ES		3	NORM	80	NORM80	FIRST	FIRST	1
records100\15000\15991_lr	records500\15000\15991_hrm	15000	15991	5137	54	0	M	172	86	7	1	AT-6 C 5.8	22\04\1996 15:36:36	sinus rhythm. normal ecg.	{'NORM': 100.0, 'SR': 0.0}				0	FALSE	FALSE	TRUE							3	NORM	100	NORM100	FIRST	FIRST	1
records100\16000\16024_lr	records500\16000\16024_hrm	16000	16024	2127	78	1	F	172	70	1	1	AT-6 6	27\04\1996 07:17:40	sinus rhythm. borderline left axis deviation. no definite pathology.	{'NORM': 100.0, 'SR': 0.0}	AXL			0	FALSE	FALSE	TRUE							10	NORM	100	NORM100	FIRST	FIRST	1
records100\16000\16041_lr	records500\16000\16041_hrm	16000	16041	1807	84	1	F	160	60	10	1	AT-6 6	29\04\1996 13:13:36	sinus rhythm. normal ecg.	{'NORM': 100.0, 'SR': 0.0}				0	FALSE	FALSE	TRUE							7	NORM	100	NORM100	FIRST	FIRST	1
records100\16000\16054_lr	records500\16000\16054_hrm	16000	16054	5408	66	0	M	177		4	1	AT-6 C 5.5	02\05\1996 19:43:06	sinus rhythm. normal ecg.	{'NORM': 100.0, 'SR': 0.0}				0	FALSE	FALSE	TRUE							9	NORM	100	NORM100	FIRST	FIRST	1
records100\16000\16060_lr	records500\16000\16060_hrm	16000	16060	5059	54	1	F	154	53	4	1	AT-6 C 5.3	03\05\1996 12:03:01	sinus rhythm. normal ecg.	{'NORM': 100.0, 'SR': 0.0}				0	FALSE	FALSE	TRUE							4	NORM	100	NORM100	FIRST	FIRST	1
records100\16000\16062_lr	records500\16000\16062_hrm	16000	16062	7876	66	1	F	170	70	6	1	AT-6 6	03\05\1996 12:48:15	sinus rhythm. normal ecg.	{'NORM': 100.0, 'SR': 0.0}				0	FALSE	FALSE	TRUE							6	NORM	100	NORM100	FIRST	FIRST	1
records100\16000\16079_lr	records500\16000\16079_hrm	16000	16079	4741	37	0	M	177	70	3	1	AT-6 C 5.5	05\05\1996 10:54:50	sinus rhythm. normal ecg.	{'NORM': 100.0, 'SR': 0.0}				0	FALSE	FALSE	TRUE							7	NORM	100	NORM100	FIRST	FIRST	1
records100\16000\16098_lr	records500\16000\16098_hrm	16000	16098	6248	83	0	M	179	70	3	1	AT-6 C 5.5	07\05\1996 15:36:45	premature ventricular contraction(s). atrial fibrillation. otherwise normal ecg.	{'NORM': 80.0, 'AFIB': 0.0}				0	FALSE	FALSE	TRUE					2ES		1	NORM	80	NORM80	FIRST	FIRST	1
records100\16000\16124_lr	records500\16000\16124_hrm	16000	16124	18674	56	0	M		74	0	0	CS-12 E	25\05\1996 14:38:34	sinustachykardie linkstyp sonst normales ekg	{'NORM': 80.0, 'STACH': 0.0}	LAD				FALSE	FALSE	TRUE							8	NORM	80	NORM80	FIRST	FIRST	1
records100\16000\16174_lr	records500\16000\16174_hrm	16000	16174	18930	47	1	F			1	2	CS-12	17\06\1996 13:45:48	sinusrhythmus mlt st-hebung in v2 wahrscheinlich normales ekg	{'NORM': 50.0, 'SR': 0.0}	MID			1	FALSE	FALSE	TRUE							2	NORM	50	NORM50	FIRST	FIRST	1
records100\16000\16188_lr	records500\16000\16188_hrm	16000	16188	12536	29	0	M		63	0	0	CS-12 E	22\06\1996 11:54:58	sinusrhythmus lagetyp normal unvollstÄndiger rechtsschenkelblock sonst normales ekg	{'NORM': 100.0, 'SR': 0.0}	MID				FALSE	FALSE	TRUE		, I-AVF,					5	NORM	100	NORM100	FIRST	FIRST	1
records100\16000\16194_lr	records500\16000\16194_hrm	16000	16194	2135	43	0	M	179	80	6	1	AT-6 C 5.5	23\06\1996 10:51:19	sinus rhythm. no definite pathology.	{'NORM': 100.0, 'SR': 0.0}				0	FALSE	FALSE	TRUE							6	NORM	100	NORM100	FIRST	FIRST	1
records100\16000\16198_lr	records500\16000\16198_hrm	16000	16198	7465	6	0	M	90	19	5	1	AT-6 6	23\06\1996 13:28:26	sinus rhythm. r wave in v6 is at upper limit of normal. no definite diagnostic features.	{'NORM': 100.0, 'SR': 0.0}				0	FALSE	FALSE	TRUE							1	NORM	100	NORM100	FIRST	FIRST	1
records100\16000\16238_lr	records500\16000\16238_hrm	16000	16238	17938	39	1	F			1	2	CS-12	28\06\1996 17:33:59	sinusbradykardie mlt normales ekg	{'NORM': 100.0, 'SBRAD': 0.0}	MID			1	FALSE	FALSE	TRUE							6	NORM	100	NORM100	FIRST	FIRST	1
records100\16000\16261_lr	records500\16000\16261_hrm	16000	16261	4442	72	0	M	179	70	3	1	AT-6 6	30\06\1996 17:40:22	sinus rhythm. normal ecg. Edit: NORM 100, (NORM 100)	{'NORM': 100.0, 'SR': 0.0}				0	TRUE	FALSE	TRUE							10	NORM	100	NORM100	FIRST	FIRST	1
records100\16000\16270_lr	records500\16000\16270_hrm	16000	16270	18717	51	1	F			1	2	CS-12	01\07\1996 17:51:22	sinusbradykardie steiltyp	{'NORM': 100.0, 'SBRAD': 0.0}				1	FALSE	FALSE	TRUE			alle				1	NORM	100	NORM100	FIRST	FIRST	1
records100\16000\16329_lr	records500\16000\16329_hrm	16000	16329	4106	31	0	M	175	86	10	1	AT-6 C 5.8	09\07\1996 09:45:08	sinus arrhythmia. normal ecg.	{'NORM': 100.0, 'SARRH': 0.0}				0	FALSE	FALSE	TRUE							7	NORM	100	NORM100	FIRST	FIRST	1
records100\16000\16331_lr	records500\16000\16331_hrm	16000	16331	2498	71	1	F	160	60	4	1	AT-6 6	09\07\1996 10:30:25	sinus rhythm. low limb lead voltage. no definite pathology.	{'NORM': 100.0, 'LVOLT': 0.0, 'SR': 0.0}				0	FALSE	FALSE	TRUE							6	NORM	100	NORM100	FIRST	FIRST	1
records100\16000\16370_lr	records500\16000\16370_hrm	16000	16370	5681	63	1	F	150	63	6	1	AT-6 6	13\07\1996 11:59:57	sinus arrhythmia. otherwise normal ecg.	{'NORM': 80.0, 'SARRH': 0.0}				0	FALSE	FALSE	TRUE							4	NORM	80	NORM80	FIRST	FIRST	1
records100\16000\16385_lr	records500\16000\16385_hrm	16000	16385	6149	57	0	M	175	90	10	1	AT-6 6	14\07\1996 13:23:35	sinus rhythm. normal ecg.	{'NORM': 100.0, 'SR': 0.0}				0	FALSE	FALSE	TRUE							1	NORM	100	NORM100	FIRST	FIRST	1
records100\16000\16394_lr	records500\16000\16394_hrm	16000	16394	5092	41	1	F	151	57	11	1	AT-6 C 5.5	15\07\1996 12:42:18	sinus rhythm. normal ecg.	{'NORM': 100.0, 'SR': 0.0}				0	FALSE	FALSE	TRUE							3	NORM	100	NORM100	FIRST	FIRST	1
records100\16000\16411_lr	records500\16000\16411_hrm	16000	16411	4000	66	0	M	163	63	9	1	AT-6 6	16\07\1996 19:13:28	sinus rhythm. prolonged pr interval. otherwise normal ecg.	{'NORM': 80.0, 'LPR': 0.0, 'SR': 0.0}				0	FALSE	FALSE	TRUE							5	NORM	80	NORM80	FIRST	FIRST	1
records100\16000\16439_lr	records500\16000\16439_hrm	16000	16439	5634	75	0	M	179	92	4	1	AT-6 6	19\07\1996 14:20:18	sinus rhythm. normal ecg.	{'NORM': 100.0, 'SR': 0.0}				0	FALSE	FALSE	TRUE							2	NORM	100	NORM100	FIRST	FIRST	1
records100\16000\16542_lr	records500\16000\16542_hrm	16000	16542	20890	65	1	F			1	2	CS-12	29\07\1996 19:27:40	sinusrhythmus lagetyp normal normales ekg	{'NORM': 100.0, 'SR': 0.0}	MID			1	FALSE	FALSE	TRUE							10	NORM	100	NORM100	FIRST	FIRST	1
records100\16000\16556_lr	records500\16000\16556_hrm	16000	16556	18109	66	0	M			0	0	CS100 3	31\07\1996 09:19:05	sinusrhythmus verdacht auf p-sinistrocardiale lagetyp normal 4.46 unbestÄtigter bericht	{'NORM': 100.0, 'SR': 0.0}	MID				FALSE	TRUE	FALSE							5	NORM	100	NORM100	FIRST	FIRST	1
records100\16000\16584_lr	records500\16000\16584_hrm	16000	16584	4899	58	1	F	163	70		6	AT-6 C 5.8	03\08\1996 16:16:21	sinus rhythm. normal ecg.	{'NORM': 100.0, 'SR': 0.0}				2	FALSE	FALSE	TRUE							1	NORM	100	NORM100	FIRST	FIRST	1
records100\16000\16603_lr	records500\16000\16603_hrm	16000	16603	4964	22	1	F	163	90		5	AT-6 C 5.5	06\08\1996 09:38:21	sinus tachycardia. otherwise normal ecg.	{'NORM': 80.0, 'STACH': 0.0}				2	FALSE	FALSE	TRUE							10	NORM	80	NORM80	FIRST	FIRST	1
records100\16000\16623_lr	records500\16000\16623_hrm	16000	16623	19247	47	0	M		76	2	0	CS-12 E	09\08\1996 08:24:40	sinusrhythmus lagetyp normal normales ekg	{'NORM': 100.0, 'SR': 0.0}	MID				FALSE	FALSE	TRUE		, I-AVF,					9	NORM	100	NORM100	FIRST	FIRST	1
records100\16000\16627_lr	records500\16000\16627_hrm	16000	16627	17121	43	1	F			0	0	CS100 3	09\08\1996 10:15:55	sinusrhythmus lagetyp normal normales ekg 4.46 unbestÄtigter bericht	{'NORM': 100.0, 'SR': 0.0}	MID				FALSE	TRUE	FALSE							3	NORM	100	NORM100	FIRST	FIRST	1
records100\16000\16630_lr	records500\16000\16630_hrm	16000	16630	16575	35	0	M			1	2	CS-12	09\08\1996 13:09:04	sinusrhythmus slt normales ekg	{'NORM': 100.0, 'SR': 0.0}	AXR			1	FALSE	FALSE	TRUE							1	NORM	100	NORM100	FIRST	FIRST	1
records100\16000\16644_lr	records500\16000\16644_hrm	16000	16644	5006	38	1	F	145	43		28	AT-6 C 5.5	10\08\1996 11:30:17	sinus rhythm p wave vector suggestive of respiratory disease. tracing otherwise normal.	{'NORM': 80.0, 'SR': 0.0}				3	FALSE	FALSE	TRUE							4	NORM	80	NORM80	FIRST	FIRST	1
records100\16000\16652_lr	records500\16000\16652_hrm	16000	16652	1673	82	1	F	158	51		34	AT-6 C 5.5	11\08\1996 17:14:21	sinus rhythm normal ecg.	{'NORM': 100.0, 'SR': 0.0}				3	FALSE	FALSE	TRUE							4	NORM	100	NORM100	FIRST	FIRST	1
records100\16000\16755_lr	records500\16000\16755_hrm	16000	16755	3357	65	1	F	168	63	3	1	AT-6 C 5.5	02\09\1996 17:59:59	sinus rhythm. voltages are high in chest leads suggesting lvh.	{'NORM': 100.0, 'VCLVH': 0.0, 'SR': 0.0}				0	FALSE	FALSE	TRUE							1	NORM	100	NORM100	FIRST	FIRST	1
records100\16000\16759_lr	records500\16000\16759_hrm	16000	16759	14629	54	0	M			0	0	CS100 3	03\09\1996 12:27:53	sinusrhythmus lagetyp normal normales ekg 4.46 unbestÄtigter bericht	{'NORM': 100.0, 'SR': 0.0}	MID				FALSE	TRUE	FALSE		, I-AVF,					6	NORM	100	NORM100	FIRST	FIRST	1
records100\16000\16777_lr	records500\16000\16777_hrm	16000	16777	5181	77	1	F	153	45	6	1	AT-6 C 5.5	04\09\1996 16:46:25	sinus rhythm. normal ecg.	{'NORM': 100.0, 'SR': 0.0}				0	FALSE	FALSE	TRUE							4	NORM	100	NORM100	FIRST	FIRST	1
records100\16000\16849_lr	records500\16000\16849_hrm	16000	16849	20507	34	1	F			0	0	CS100 3	12\09\1996 16:41:16	sinusrhythmus lagetyp normal normales ekg 4.46 unbestÄtigter bericht	{'NORM': 100.0, 'SR': 0.0}	MID				FALSE	TRUE	FALSE							4	NORM	100	NORM100	FIRST	FIRST	1
records100\16000\16850_lr	records500\16000\16850_hrm	16000	16850	18097	50	1	F			1	2	CS-12	12\09\1996 17:07:01	sinusbradykardie lagetyp normal normales ekg	{'NORM': 100.0, 'SBRAD': 0.0}	MID			1	FALSE	FALSE	TRUE							3	NORM	100	NORM100	FIRST	FIRST	1
records100\16000\16870_lr	records500\16000\16870_hrm	16000	16870	5487	42	1	F	165	80	11	1	AT-6 C 5.5	17\09\1996 11:24:08	sinus arrhythmia. otherwise normal ecg.	{'NORM': 80.0, 'SARRH': 0.0}				0	FALSE	FALSE	TRUE							1	NORM	80	NORM80	FIRST	FIRST	1
records100\16000\16977_lr	records500\16000\16977_hrm	16000	16977	753	75	0	M	174	60	10	1	AT-6 C 5.5	30\09\1996 12:55:34	sinus rhythm. minor non-specific st segment depression in v4,5,6.	{'NORM': 80.0, 'STD_': 0.0, 'SR': 0.0}				0	FALSE	FALSE	TRUE							3	NORM	80	NORM80	FIRST	FIRST	1
records100\16000\16994_lr	records500\16000\16994_hrm	16000	16994	1825	40	1	F	169	60	1	1	AT-6 C 5.5	02\10\1996 06:57:16	premature ventricular contractions. mild sinus arrhythmia. otherwise normal ecg.	{'NORM': 80.0, 'PVC': 0.0, 'SARRH': 0.0}				6	FALSE	FALSE	TRUE		, leicht,			2ES		10	NORM	80	NORM80	FIRST	FIRST	1
records100\17000\17031_lr	records500\17000\17031_hrm	17000	17031	8243	25	0	M			1	2	CS-12	08\10\1996 14:20:15	sinusrhythmus lagetyp normal normales ekg	{'NORM': 100.0, 'SR': 0.0}	MID			1	FALSE	FALSE	TRUE							5	NORM	100	NORM100	FIRST	FIRST	1
records100\17000\17061_lr	records500\17000\17061_hrm	17000	17061	12726	41	1	F		69	0	0	CS-12 E	14\10\1996 10:32:14	sinusrhythmus lagetyp normal normales ekg	{'NORM': 100.0, 'SR': 0.0}	MID				FALSE	FALSE	TRUE							6	NORM	100	NORM100	FIRST	FIRST	1
records100\17000\17115_lr	records500\17000\17115_hrm	17000	17115	19479	58	1	F			1	2	CS-12	24\10\1996 16:10:54	sinusrhythmus lagetyp normal normales ekg	{'NORM': 100.0, 'SR': 0.0}	MID			1	FALSE	FALSE	TRUE							2	NORM	100	NORM100	FIRST	FIRST	1
records100\17000\17133_lr	records500\17000\17133_hrm	17000	17133	20184	60	1	F			1	2	CS-12	28\10\1996 14:30:35	sinusbradykarkie lagetyp normal, Übergangszone nach rechts verschoben av-block 1.grades t neg in iii	{'NORM': 80.0, '1AVB': 100.0, 'SBRAD': 0.0}	MID			1	FALSE	FALSE	TRUE							3	NORM	80	NORM80	FIRST	FIRST	1
records100\17000\17169_lr	records500\17000\17169_hrm	17000	17169	14432	52	0	M			0	0	CS100 3	05\11\1996 08:24:10	sinusrhythmus linkstyp sonst normales ekg 4.46 unbestÄtigter bericht Edit: NORM 80, (NORM 100, IVCB)	{'NORM': 100.0, 'IVCD': 100.0, 'SR': 0.0}	LAD				TRUE	TRUE	TRUE							10	NORM	100	NORM100	FIRST	FIRST	1
records100\17000\17197_lr	records500\17000\17197_hrm	17000	17197	19745	60	0	M			0	0	CS100 3	09\11\1996 05:37:08	sinusrhythmus p-sinistrocardiale lagetyp normal 4.46 unbestÄtigter bericht	{'NORM': 100.0, 'SR': 0.0}	MID				FALSE	TRUE	FALSE							6	NORM	100	NORM100	FIRST	FIRST	1
records100\17000\17215_lr	records500\17000\17215_hrm	17000	17215	20829	66	1	F			0	0	CS100 3	13\11\1996 09:33:47	sinusrhythmus lagetyp normal normales ekg 4.46 unbestÄtigter bericht	{'NORM': 100.0, 'SR': 0.0}	MID				FALSE	TRUE	FALSE							2	NORM	100	NORM100	FIRST	FIRST	1
records100\17000\17216_lr	records500\17000\17216_hrm	17000	17216	11758	43	0	M			0	0	CS100 3	13\11\1996 10:14:40	sinus arrhythmie lagetyp normal qrs(t) abnorm inferiorer myokardschaden mÖglich 4.46 unbestÄtigter bericht	{'NORM': 100.0, 'ABQRS': 0.0, 'SARRH': 0.0}	MID				FALSE	TRUE	FALSE							3	NORM	100	NORM100	FIRST	FIRST	1
records100\17000\17283_lr	records500\17000\17283_hrm	17000	17283	8514	72	1	F			0	0	CS100 3	30\11\1996 05:51:26	sinusrhythmus linkstyp t abnorm in hochlateralen ableitungen 4.46 unbestÄtigter bericht	{'NORM': 100.0, 'SR': 0.0}	LAD				FALSE	TRUE	FALSE							3	NORM	100	NORM100	FIRST	FIRST	1
records100\17000\17290_lr	records500\17000\17290_hrm	17000	17290	16522	37	1	F		54	0	0	CS-12 E	30\11\1996 15:18:14	sinusrhythmus lagetyp normal normales ekg	{'NORM': 100.0, 'SR': 0.0}	MID				FALSE	FALSE	TRUE		, I,III,AVL,AVF,V6,					10	NORM	100	NORM100	FIRST	FIRST	1
records100\17000\17348_lr	records500\17000\17348_hrm	17000	17348	7983	88	1	F			1	2	AT-60 3	13\12\1996 16:48:51	sinusrhythmus linkstyp periphere niederspannung 4.46 unbestÄtigter bericht	{'NORM': 15.0, 'SR': 0.0}	LAD			1	FALSE	TRUE	TRUE							3	NORM	15	NORM15	FIRST	FIRST	1
records100\17000\17349_lr	records500\17000\17349_hrm	17000	17349	18040	46	0	M		67	0	0	CS-12 E	14\12\1996 06:55:09	sinusrhythmus linkstyp sonst normales ekg	{'NORM': 80.0, 'SR': 0.0}	LAD				FALSE	FALSE	TRUE							9	NORM	80	NORM80	FIRST	FIRST	1
records100\17000\17411_lr	records500\17000\17411_hrm	17000	17411	21463	54	0	M			1	2	AT-60 3	02\01\1997 09:31:21	sinusrhythmus lagetyp normal normales ekg 4.46 unbestÄtigter bericht	{'NORM': 100.0, 'SR': 0.0}	MID			1	FALSE	TRUE	TRUE							9	NORM	100	NORM100	FIRST	FIRST	1
records100\17000\17468_lr	records500\17000\17468_hrm	17000	17468	8624	70	0	M			0	0	CS100 3	11\01\1997 11:14:47	sinusrhythmus lagetyp normal normales ekg 4.46 unbestÄtigter bericht	{'NORM': 100.0, 'SR': 0.0}	MID				FALSE	TRUE	FALSE							8	NORM	100	NORM100	FIRST	FIRST	1
records100\17000\17479_lr	records500\17000\17479_hrm	17000	17479	12343	57	0	M			0	0	CS100 3	14\01\1997 10:14:30	sinusrhythmus lagetyp normal normales ekg 4.46 unbestÄtigter bericht	{'NORM': 100.0, 'SR': 0.0}	MID				FALSE	TRUE	FALSE							4	NORM	100	NORM100	FIRST	FIRST	1
records100\17000\17495_lr	records500\17000\17495_hrm	17000	17495	8018	19	1	F		53	0	0	CS-12 E	17\01\1997 11:27:07	sinus arrhythmie lagetyp normal sonst normales ekg	{'NORM': 100.0, 'SARRH': 0.0}	MID				FALSE	FALSE	TRUE	, alles						2	NORM	100	NORM100	FIRST	FIRST	1
records100\17000\17510_lr	records500\17000\17510_hrm	17000	17510	18170	58	1	F			0	0	CS100 3	22\01\1997 11:12:04	sinusrhythmus lagetyp normal normales ekg 4.46 unbestÄtigter bericht	{'NORM': 100.0, 'SR': 0.0}	MID				FALSE	TRUE	FALSE							1	NORM	100	NORM100	FIRST	FIRST	1
records100\17000\17525_lr	records500\17000\17525_hrm	17000	17525	1459	61	0	M	173	79	1	1	AT-6 C 5.5	25\01\1997 11:13:28	sinus rhythm. pr interval is at upper limit of normal. normal ecg. Edit: NORM 100, rSrIII, Sokolow 2,1(NORM 100)	{'NORM': 100.0, 'SR': 0.0}				0	TRUE	FALSE	TRUE							10	NORM	100	NORM100	FIRST	FIRST	1
records100\17000\17555_lr	records500\17000\17555_hrm	17000	17555	2503	50	1	F	160	61	7	1	AT-6 C 5.5	28\01\1997 12:04:45	sinus rhythm. normal ecg.	{'NORM': 100.0, 'SR': 0.0}				0	FALSE	FALSE	TRUE							3	NORM	100	NORM100	FIRST	FIRST	1
records100\17000\17595_lr	records500\17000\17595_hrm	17000	17595	15969	28	1	F		56	0	0	CS-12 E	03\02\1997 13:14:19	sinusrhythmus lagetyp normal normales ekg	{'NORM': 100.0, 'SR': 0.0}	MID				FALSE	FALSE	TRUE							4	NORM	100	NORM100	FIRST	FIRST	1
records100\17000\17597_lr	records500\17000\17597_hrm	17000	17597	15150	49	1	F			0	0	CS100 3	04\02\1997 07:53:52	sinusrhythmus lagetyp normal normales ekg 4.46 unbestÄtigter bericht	{'NORM': 100.0, 'SR': 0.0}	MID				FALSE	TRUE	FALSE							8	NORM	100	NORM100	FIRST	FIRST	1
records100\17000\17609_lr	records500\17000\17609_hrm	17000	17609	19851	75	1	F			1	2	AT-60 3	06\02\1997 20:25:51	sinusrhythmus linkstyp sonst normales ekg 4.46 unbestÄtigter bericht	{'NORM': 80.0, 'SR': 0.0}	LAD			1	FALSE	TRUE	TRUE	, III,AVL						9	NORM	80	NORM80	FIRST	FIRST	1
records100\17000\17612_lr	records500\17000\17612_hrm	17000	17612	2449	70	0	M	168	80	5	1	AT-6 C 5.8	07\02\1997 16:54:04	sinus rhythm. normal ecg.	{'NORM': 100.0, 'SR': 0.0}				0	FALSE	FALSE	TRUE							4	NORM	100	NORM100	FIRST	FIRST	1
records100\17000\17635_lr	records500\17000\17635_hrm	17000	17635	8594	49	1	F			1	2	AT-60 3	21\02\1997 13:39:01	sinusrhythmus lagetyp normal normales ekg 4.46 unbestÄtigter bericht	{'NORM': 100.0, 'SR': 0.0}	MID			1	FALSE	TRUE	TRUE							8	NORM	100	NORM100	FIRST	FIRST	1
records100\17000\17676_lr	records500\17000\17676_hrm	17000	17676	11784	31	0	M		104	0	0	CS-12 E	04\03\1997 09:58:54	sinusrhythmus lagetyp normal normales ekg	{'NORM': 100.0, 'SR': 0.0}	MID				FALSE	FALSE	TRUE		, I-V2,	V2				10	NORM	100	NORM100	FIRST	FIRST	1
records100\17000\17691_lr	records500\17000\17691_hrm	17000	17691	15082	25	0	M		79	0	0	CS-12 E	17\03\1997 15:12:27	sinusrhythmus lagetyp normal normales ekg	{'NORM': 100.0, 'SR': 0.0}	MID				FALSE	FALSE	TRUE	, V2,V3				1ES		8	NORM	100	NORM100	FIRST	FIRST	1
records100\17000\17697_lr	records500\17000\17697_hrm	17000	17697	4154	66	1	F	176	95	9	1	AT-6 C 5.5	21\03\1997 18:47:47	sinus rhythm. incomplete right bundle branch block. otherwise normal ecg.	{'NORM': 80.0, 'IRBBB': 100.0, 'SR': 0.0}				0	FALSE	FALSE	TRUE							3	NORM	80	NORM80	FIRST	FIRST	1
records100\17000\17713_lr	records500\17000\17713_hrm	17000	17713	11318	32	1	F		80	0	0	CS-12 E	01\04\1997 10:05:03	sinusrhythmus lagetyp normal normales ekg	{'NORM': 100.0, 'SR': 0.0}	MID				FALSE	FALSE	TRUE	, V2						6	NORM	100	NORM100	FIRST	FIRST	1
records100\17000\17725_lr	records500\17000\17725_hrm	17000	17725	4375	56	0	M	165	68	7	1	AT-6 C 5.5	09\04\1997 07:54:13	sinus bradycardia. otherwise normal ecg.	{'NORM': 80.0, 'SBRAD': 0.0}				0	FALSE	FALSE	TRUE							3	NORM	80	NORM80	FIRST	FIRST	1
records100\17000\17740_lr	records500\17000\17740_hrm	17000	17740	5791	46	0	M	175	75	3	1	AT-6 6	13\04\1997 12:16:37	sinus rhythm. normal ecg.	{'NORM': 100.0, 'SR': 0.0}				0	FALSE	FALSE	TRUE							7	NORM	100	NORM100	FIRST	FIRST	1
records100\17000\17746_lr	records500\17000\17746_hrm	17000	17746	9006	55	1	F			0	0	CS-12 E	14\04\1997 10:20:35	sinusrhythmus p-sinistrocardiale lagetyp normal	{'NORM': 100.0, 'SR': 0.0}	MID				FALSE	FALSE	TRUE		, I,II,					9	NORM	100	NORM100	FIRST	FIRST	1
records100\17000\17780_lr	records500\17000\17780_hrm	17000	17780	923	65	0	M	175	78	7	1	AT-6 6	23\04\1997 11:19:45	sinus rhythm. normal ecg.	{'NORM': 100.0, 'SR': 0.0}				0	FALSE	FALSE	TRUE							10	NORM	100	NORM100	FIRST	FIRST	1
records100\17000\17852_lr	records500\17000\17852_hrm	17000	17852	7472	75	1	F	160	63	5	1	AT-6 6	04\05\1997 16:21:58	sinus rhythm. normal ecg. no definite voltage evidence of lvh.	{'NORM': 100.0, 'SR': 0.0}				0	FALSE	FALSE	TRUE							2	NORM	100	NORM100	FIRST	FIRST	1
records100\17000\17887_lr	records500\17000\17887_hrm	17000	17887	17968	80	0	M			1	2	CS-12	13\05\1997 13:06:17	llt sinusbradykardie neg t in iii,v1 wahrscheinlich normales ekg	{'NORM': 100.0, 'SBRAD': 0.0}	LAD			1	FALSE	FALSE	TRUE							2	NORM	100	NORM100	FIRST	FIRST	1
records100\17000\17926_lr	records500\17000\17926_hrm	17000	17926	8488	29	1	F			1	2	AT-60 3	07\06\1997 14:15:35	sinus arrhythmie lagetyp normal sonst normales ekg 4.46 unbestÄtigter bericht	{'NORM': 80.0, 'SARRH': 0.0}	MID			1	FALSE	TRUE	TRUE		, I-AVF,					5	NORM	80	NORM80	FIRST	FIRST	1
records100\17000\17929_lr	records500\17000\17929_hrm	17000	17929	21742	64	1	F			1	2	CS-12	08\06\1997 15:14:08	sinusrhythmus llt rechts partieller rechtsschenkelblock moeglich wahrscheinlich normales ekg	{'NORM': 100.0, 'IRBBB': 100.0, 'SR': 0.0}	LAD			1	FALSE	FALSE	TRUE							7	NORM	100	NORM100	FIRST	FIRST	1
records100\17000\17971_lr	records500\17000\17971_hrm	17000	17971	3059	46	0	M	165		5	1	AT-6 6	24\06\1997 13:35:09	sinus rhythm. voltages are high in limb leads suggesting lvh. otherwise normal ecg.	{'NORM': 100.0, 'VCLVH': 0.0, 'SR': 0.0}				0	FALSE	FALSE	TRUE							7	NORM	100	NORM100	FIRST	FIRST	1
records100\17000\17981_lr	records500\17000\17981_hrm	17000	17981	2867	58	1	F	166		3	1	AT-6 C 5.5	25\06\1997 13:04:31	sinus rhythm. normal ecg.	{'NORM': 100.0, 'SR': 0.0}				0	FALSE	FALSE	TRUE							5	NORM	100	NORM100	FIRST	FIRST	1
records100\17000\17987_lr	records500\17000\17987_hrm	17000	17987	3768	63	0	M	175	75	6	1	AT-6 6	25\06\1997 17:47:33	sinus rhythm. minor non-specific st segment depression in ii, iii, avf, v6. otherwise normal ecg.	{'NORM': 80.0, 'STD_': 0.0, 'SR': 0.0}				0	FALSE	FALSE	TRUE							6	NORM	80	NORM80	FIRST	FIRST	1
records100\18000\18001_lr	records500\18000\18001_hrm	18000	18001	8318	73	0	M			1	2	CS-12	28\06\1997 22:49:18	sinusrhythmus slt partieller rechts schenkelblock avf.v1,v2 t negativ in iii,v2	{'NORM': 100.0, 'IRBBB': 100.0, 'SR': 0.0}	AXR			1	FALSE	FALSE	TRUE							2	NORM	100	NORM100	FIRST	FIRST	1
records100\18000\18043_lr	records500\18000\18043_hrm	18000	18043	3219	27	0	M	168	128	8	1	AT-6 C 5.5	03\07\1997 11:07:57	sinus rhythm. normal ecg.	{'NORM': 100.0, 'SR': 0.0}				0	FALSE	FALSE	TRUE							1	NORM	100	NORM100	FIRST	FIRST	1
records100\18000\18095_lr	records500\18000\18095_hrm	18000	18095	13999	39	0	M			0	0	CS100 3	11\07\1997 15:43:08	sinusrhythmus lagetyp normal qrs(t) abnorm inferiorer myokardschaden mÖglich 4.46 unbestÄtigter bericht	{'NORM': 100.0, 'ABQRS': 0.0, 'SR': 0.0}	MID				FALSE	TRUE	FALSE							7	NORM	100	NORM100	FIRST	FIRST	1
records100\18000\18109_lr	records500\18000\18109_hrm	18000	18109	5744	86	1	F	170	58	3	1	AT-6 C 5.5	12\07\1997 23:12:20	atrial fibrillation. otherwise no definite pathology.	{'NORM': 100.0, 'AFIB': 0.0}				0	FALSE	FALSE	TRUE							5	NORM	100	NORM100	FIRST	FIRST	1
records100\18000\18134_lr	records500\18000\18134_hrm	18000	18134	3537	79	1	F			6	1	AT-6 C 5.5	15\07\1997 16:27:02	sinus rhythm. borderline left axis deviation. normal ecg.	{'NORM': 100.0, 'SR': 0.0}	AXL			0	FALSE	FALSE	TRUE							10	NORM	100	NORM100	FIRST	FIRST	1
records100\18000\18158_lr	records500\18000\18158_hrm	18000	18158	17344	52	0	M			1	2	AT-60 3	17\07\1997 12:38:31	sinusrhythmus linkstyp sonst normales ekg 4.46 unbestÄtigter bericht	{'NORM': 80.0, 'SR': 0.0}	LAD			1	FALSE	TRUE	TRUE							9	NORM	80	NORM80	FIRST	FIRST	1
records100\18000\18168_lr	records500\18000\18168_hrm	18000	18168	2952	35	0	M	165	85	1	1	AT-6 C 5.5	19\07\1997 10:27:21	sinus rhythm. normal ecg.	{'NORM': 100.0, 'SR': 0.0}				0	FALSE	FALSE	TRUE							8	NORM	100	NORM100	FIRST	FIRST	1
records100\18000\18177_lr	records500\18000\18177_hrm	18000	18177	4414	59	1	F	163	80	9	1	AT-6 6	19\07\1997 19:17:17	sinus rhythm. normal ecg.	{'NORM': 100.0, 'SR': 0.0}				0	FALSE	FALSE	TRUE							1	NORM	100	NORM100	FIRST	FIRST	1
records100\18000\18192_lr	records500\18000\18192_hrm	18000	18192	6756	40	1	F	169	73	8	1	AT-6 C 5.5	21\07\1997 09:27:01	sinus rhythm. low limb lead voltage. otherwise normal ecg.	{'NORM': 80.0, 'LVOLT': 0.0, 'SR': 0.0}				0	FALSE	FALSE	TRUE							1	NORM	80	NORM80	FIRST	FIRST	1
records100\18000\18199_lr	records500\18000\18199_hrm	18000	18199	7453	37	1	F	158	60	5	1	AT-6 C 5.8	21\07\1997 17:49:03	sinus rhythm. normal ecg.	{'NORM': 100.0, 'SR': 0.0}				0	FALSE	FALSE	TRUE							5	NORM	100	NORM100	FIRST	FIRST	1
records100\18000\18210_lr	records500\18000\18210_hrm	18000	18210	6216	64	1	F	163	54	8	1	AT-6 C 5.8	22\07\1997 15:15:15	sinus rhythm. normal ecg.	{'NORM': 100.0, 'SR': 0.0}				0	FALSE	FALSE	TRUE							6	NORM	100	NORM100	FIRST	FIRST	1
records100\18000\18259_lr	records500\18000\18259_hrm	18000	18259	3723	76	0	M	179	64	11	1	AT-6 6	27\07\1997 18:39:51	sinus rhythm. normal ecg.	{'NORM': 100.0, 'SR': 0.0}				0	FALSE	FALSE	TRUE							5	NORM	100	NORM100	FIRST	FIRST	1
records100\18000\18329_lr	records500\18000\18329_hrm	18000	18329	2294	45	0	M	177	78		18	AT-6 C 5.5	04\08\1997 08:54:18	sinus arrhythmia. otherwise normal ecg.	{'NORM': 80.0, 'SARRH': 0.0}				2	FALSE	FALSE	TRUE							6	NORM	80	NORM80	FIRST	FIRST	1
records100\18000\18330_lr	records500\18000\18330_hrm	18000	18330	3636	53	1	F	154	93		8	AT-6 C 5.5	04\08\1997 09:45:38	sinus rhythm. poor progression of r waves in anterior chest leads. this may be normal. no definite pathology.	{'NORM': 80.0, 'SR': 0.0}				2	FALSE	FALSE	TRUE		leicht, ,					7	NORM	80	NORM80	FIRST	FIRST	1
records100\18000\18332_lr	records500\18000\18332_hrm	18000	18332	1724	17	0	M	178	120		7	AT-6 6	04\08\1997 13:27:25	sinus rhythm. right bundle branch block.	{'NORM': 50.0, 'IRBBB': 100.0, 'SR': 0.0}				2	FALSE	FALSE	TRUE							10	NORM	50	NORM50	FIRST	FIRST	1
records100\18000\18387_lr	records500\18000\18387_hrm	18000	18387	9879	25	1	F			0	0	CS100 3	10\08\1997 14:43:52	sinus arrhythmie lagetyp normal sonst normales ekg 4.46 unbestÄtigter bericht	{'NORM': 80.0, 'SARRH': 0.0}	MID				FALSE	TRUE	FALSE							2	NORM	80	NORM80	FIRST	FIRST	1
records100\18000\18394_lr	records500\18000\18394_hrm	18000	18394	4430	78	1	F	167	50		14	AT-6 6	11\08\1997 14:41:52	sinus rhythm normal ecg.	{'NORM': 100.0, 'SR': 0.0}				3	FALSE	FALSE	TRUE							8	NORM	100	NORM100	FIRST	FIRST	1
records100\18000\18416_lr	records500\18000\18416_hrm	18000	18416	8068	68	1	F	165	70	1	2	CS-12	14\08\1997 15:31:01	sinusrhythmus linkstyp sonst normales ekg	{'NORM': 80.0, 'SR': 0.0}	LAD			1	FALSE	FALSE	TRUE							10	NORM	80	NORM80	FIRST	FIRST	1
records100\18000\18420_lr	records500\18000\18420_hrm	18000	18420	18146	28	1	F			1	2	CS-12	15\08\1997 12:51:01	sinusrhythmus lagetyp normal normales ekg	{'NORM': 100.0, 'SR': 0.0}	MID			1	FALSE	FALSE	TRUE							6	NORM	100	NORM100	FIRST	FIRST	1
records100\18000\18437_lr	records500\18000\18437_hrm	18000	18437	21491	59	1	F			0	0	CS100 3	20\08\1997 14:07:46	sinusrhythmus lagetyp normal normales ekg 4.46 unbestÄtigter bericht	{'NORM': 100.0, 'SR': 0.0}	MID				FALSE	TRUE	FALSE		, I-AVF,					1	NORM	100	NORM100	FIRST	FIRST	1
records100\18000\18510_lr	records500\18000\18510_hrm	18000	18510	10241	52	0	M		95	0	0	CS-12 E	10\09\1997 10:13:34	sinusrhythmus lagetyp normal normales ekg	{'NORM': 100.0, 'SR': 0.0}	MID				FALSE	FALSE	TRUE							7	NORM	100	NORM100	FIRST	FIRST	1
records100\18000\18517_lr	records500\18000\18517_hrm	18000	18517	9877	23	0	M			0	0	CS100 3	11\09\1997 12:42:41	sinusrhythmus lagetyp normal normales ekg 4.46 unbestÄtigter bericht	{'NORM': 100.0, 'SR': 0.0}	MID				FALSE	TRUE	FALSE							7	NORM	100	NORM100	FIRST	FIRST	1
records100\18000\18556_lr	records500\18000\18556_hrm	18000	18556	8999	32	1	F			0	0	CS100 3	17\09\1997 11:18:44	sinus arrhythmie rechtstyp sonst normales ekg 4.46 unbestÄtigter bericht	{'NORM': 80.0, 'SARRH': 0.0}	RAD				FALSE	TRUE	FALSE							7	NORM	80	NORM80	FIRST	FIRST	1
records100\18000\18589_lr	records500\18000\18589_hrm	18000	18589	21161	55	0	M			0	0	CS100 3	24\09\1997 06:26:22	sinusrhythmus lagetyp normal unspezifische intraventrikulÄre leitungsstÖrung 4.46 unbestÄtigter bericht	{'NORM': 100.0, 'SR': 0.0}	MID				FALSE	TRUE	FALSE							8	NORM	100	NORM100	FIRST	FIRST	1
records100\18000\18595_lr	records500\18000\18595_hrm	18000	18595	13654	67	1	F			0	0	CS100 3	25\09\1997 13:24:31	sinusrhythmus lagetyp normal periphere niederspannung 4.46 unbestÄtigter bericht	{'NORM': 50.0, 'SR': 0.0}	MID				FALSE	TRUE	FALSE		, I-AVR,					1	NORM	50	NORM50	FIRST	FIRST	1
records100\18000\18626_lr	records500\18000\18626_hrm	18000	18626	10173	59	1	F			1	2	CS-12	28\09\1997 20:00:31	sinusrhythmus linkstyp sonst normales ekg	{'NORM': 80.0, 'SR': 0.0}	LAD			1	FALSE	FALSE	TRUE							1	NORM	80	NORM80	FIRST	FIRST	1
records100\18000\18701_lr	records500\18000\18701_hrm	18000	18701	17157	47	1	F			1	2	CS-12	11\10\1997 13:26:43	sinusrhythmus lagetyp normal normales ekg	{'NORM': 100.0, 'SR': 0.0}	MID			1	FALSE	FALSE	TRUE							2	NORM	100	NORM100	SUBSEQ	FIRST	1
records100\18000\18761_lr	records500\18000\18761_hrm	18000	18761	18837	68	0	M			1	2	CS-12	25\10\1997 14:03:28	sinusrhythmus lagetyp normal normales ekg	{'NORM': 100.0, 'SR': 0.0}	MID			1	FALSE	FALSE	TRUE	, V4	, I-AVR,					10	NORM	100	NORM100	FIRST	FIRST	1
records100\18000\18780_lr	records500\18000\18780_hrm	18000	18780	17751	63	0	M			0	0	CS100 3	29\10\1997 06:28:45	sinusrhythmus ueberdrehter linkstyp t abnorm in hochlateralen ableitungen 4.46 unbestÄtigter bericht	{'NORM': 50.0, 'LAFB': 100.0, 'SR': 0.0}	ALAD				FALSE	TRUE	FALSE	, I-AVF						6	NORM	50	NORM50	FIRST	FIRST	1
records100\18000\18882_lr	records500\18000\18882_hrm	18000	18882	17292	52	0	M			1	2	AT-60 3	19\11\1997 14:21:51	sinusrhythmus lagetyp normal normales ekg 4.46 unbestÄtigter bericht	{'NORM': 100.0, 'SR': 0.0}	MID			1	FALSE	TRUE	TRUE							10	NORM	100	NORM100	FIRST	FIRST	1
records100\18000\18904_lr	records500\18000\18904_hrm	18000	18904	12554	60	1	F		65	0	0	CS-12 E	26\11\1997 14:15:29	sinusrhythmus lagetyp normal normales ekg	{'NORM': 100.0, 'SR': 0.0}	MID				FALSE	FALSE	TRUE	, V4-V6		alles				8	NORM	100	NORM100	FIRST	FIRST	1
records100\18000\18906_lr	records500\18000\18906_hrm	18000	18906	21536	58	0	M			0	0	CS100 3	26\11\1997 16:35:46	sinusrhythmus lagetyp normal normales ekg 4.46 unbestÄtigter bericht	{'NORM': 100.0, 'SR': 0.0}	MID				FALSE	TRUE	FALSE							6	NORM	100	NORM100	FIRST	FIRST	1
records100\18000\18939_lr	records500\18000\18939_hrm	18000	18939	10292	47	0	M			0	0	CS100 3	05\12\1997 14:19:12	sinus arrhythmie lagetyp normal st & t abnorm, mÖglicherweise neuer inferiorer myokard- oder perikardschaden 4.46 unbestÄtigter bericht	{'NORM': 50.0, 'SARRH': 0.0}	MID				FALSE	TRUE	FALSE							7	NORM	50	NORM50	SUBSEQ	FIRST	1
records100\18000\18941_lr	records500\18000\18941_hrm	18000	18941	14140	55	1	F			0	0	CS100 3	05\12\1997 15:41:27	sinusrhythmus verdacht auf p-sinistrocardiale linkstyp 4.46 unbestÄtigter bericht	{'NORM': 100.0, 'SR': 0.0}	LAD				FALSE	TRUE	FALSE							1	NORM	100	NORM100	FIRST	FIRST	1
records100\18000\18959_lr	records500\18000\18959_hrm	18000	18959	13850	72	0	M		80	0	0	CS-12 E	09\12\1997 10:40:11	sinusrhythmus p-sinistrocardiale linkstyp t abnorm in hochlateralen ableitungen	{'NORM': 50.0, 'SR': 0.0}	LAD				FALSE	FALSE	TRUE							8	NORM	50	NORM50	FIRST	FIRST	1
records100\18000\18979_lr	records500\18000\18979_hrm	18000	18979	18244	82	1	F			0	0	CS100 3	13\12\1997 14:56:24	sinusrhythmus linkstyp sonst normales ekg 4.46 unbestÄtigter bericht	{'NORM': 80.0, 'SR': 0.0}	LAD				FALSE	TRUE	FALSE		, I-AVR,					3	NORM	80	NORM80	SUBSEQ	FIRST	1
records100\19000\19027_lr	records500\19000\19027_hrm	19000	19027	12735	62	0	M			0	0	CS100 3	28\12\1997 17:49:09	sinusrhythmus lagetyp normal normales ekg 4.46 unbestÄtigter bericht	{'NORM': 100.0, 'SR': 0.0}	MID				FALSE	TRUE	FALSE							8	NORM	100	NORM100	FIRST	FIRST	1
records100\19000\19042_lr	records500\19000\19042_hrm	19000	19042	11107	74	1	F			1	2	AT-60 3	03\01\1998 10:56:06	sinusrhythmus lagetyp normal normales ekg 4.46 unbestÄtigter bericht	{'NORM': 100.0, 'SR': 0.0}	MID			1	FALSE	TRUE	TRUE							10	NORM	100	NORM100	FIRST	FIRST	1
records100\19000\19101_lr	records500\19000\19101_hrm	19000	19101	10579	54	0	M			0	0	CS100 3	15\01\1998 10:39:31	sinusrhythmus lagetyp normal periphere niederspannung 4.46 unbestÄtigter bericht	{'NORM': 100.0, 'SR': 0.0}	MID				FALSE	TRUE	FALSE							4	NORM	100	NORM100	FIRST	FIRST	1
records100\19000\19168_lr	records500\19000\19168_hrm	19000	19168	18189	27	1	F			0	0	CS100 3	31\01\1998 10:31:26	supraventrikulÄre extrasystole(n) sinusrhythmus lagetyp normal sonst normales ekg 4.46 unbestÄtigter bericht	{'NORM': 100.0, 'SR': 0.0}	MID				FALSE	TRUE	FALSE					SVES		2	NORM	100	NORM100	FIRST	FIRST	1
records100\19000\19174_lr	records500\19000\19174_hrm	19000	19174	16036	46	1	F			0	0	CS-12 E	03\02\1998 08:53:23	sinusrhythmus linkstyp r-s Übergang in v ableitungen nach links verschoben sonst normales ekg	{'NORM': 100.0, 'SR': 0.0}	LAD				FALSE	FALSE	TRUE							6	NORM	100	NORM100	FIRST	FIRST	1
records100\19000\19191_lr	records500\19000\19191_hrm	19000	19191	17983	42	0	M			1	2	AT-60 3	13\02\1998 17:33:00	sinustachykardie linkstyp sonst normales ekg 4.46 unbestÄtigter bericht	{'NORM': 80.0, 'STACH': 0.0}	LAD			1	FALSE	TRUE	TRUE							1	NORM	80	NORM80	FIRST	FIRST	1
records100\19000\19194_lr	records500\19000\19194_hrm	19000	19194	19251	53	0	M			1	2	CS-12	17\02\1998 12:38:32	sinusrhythmus lagetyp normal t neg in iii wahrscheinlich normales ekg	{'NORM': 50.0, 'SR': 0.0}	MID			1	FALSE	FALSE	TRUE							9	NORM	50	NORM50	FIRST	FIRST	1
records100\19000\19212_lr	records500\19000\19212_hrm	19000	19212	9707	59	1	F			1	2	CS-12	23\03\1998 14:25:28	sinusrhythmus linkstyp normales ekg	{'NORM': 100.0, 'SR': 0.0}	LAD			1	FALSE	FALSE	TRUE							9	NORM	100	NORM100	FIRST	FIRST	1
records100\19000\19252_lr	records500\19000\19252_hrm	19000	19252	19276	27	1	F		49	0	0	CS-12 E	11\05\1998 09:54:43	sinusrhythmus lagetyp normal normales ekg	{'NORM': 100.0, 'SR': 0.0}	MID				FALSE	FALSE	TRUE	, III,V5,V6						5	NORM	100	NORM100	FIRST	FIRST	1
records100\19000\19307_lr	records500\19000\19307_hrm	19000	19307	15418	42	1	F			1	2	CS-12	13\06\1998 14:00:07	sinusrhythmus mittellagetyp intraventr. leitungsstÖrung, l,v3 wahrscheinlich normales ekg	{'NORM': 50.0, 'SR': 0.0}	MID			1	FALSE	FALSE	TRUE							7	NORM	50	NORM50	FIRST	FIRST	1
records100\19000\19320_lr	records500\19000\19320_hrm	19000	19320	18748	33	0	M		67	0	0	CS-12 E	20\06\1998 10:16:18	sinusrhythmus lagetyp normal normales ekg	{'NORM': 100.0, 'SR': 0.0}	MID				FALSE	FALSE	TRUE							6	NORM	100	NORM100	FIRST	FIRST	1
records100\19000\19331_lr	records500\19000\19331_hrm	19000	19331	13830	59	1	F			1	2	CS-12	26\06\1998 06:32:07	sinusrhythmus linkstyp sonst normales ekg	{'NORM': 80.0, 'SR': 0.0}	LAD			1	FALSE	FALSE	TRUE							1	NORM	80	NORM80	FIRST	FIRST	1
records100\19000\19529_lr	records500\19000\19529_hrm	19000	19529	12259	57	1	F			0	0	CS100 3	20\08\1998 09:26:13	sinusrhythmus linkstyp sonst normales ekg 4.46 unbestÄtigter bericht	{'NORM': 80.0, 'SR': 0.0}	LAD				FALSE	TRUE	FALSE							3	NORM	80	NORM80	FIRST	FIRST	1
records100\19000\19543_lr	records500\19000\19543_hrm	19000	19543	16228	39	1	F			1	2	CS-12	22\08\1998 11:45:10	sinusrhythmus lagetyp normal normales ekg	{'NORM': 100.0, 'SR': 0.0}	MID			1	FALSE	FALSE	TRUE							6	NORM	100	NORM100	FIRST	FIRST	1
records100\19000\19546_lr	records500\19000\19546_hrm	19000	19546	10657	63	1	F			0	0	CS100 3	23\08\1998 13:29:55	sinusrhythmus lagetyp normal normales ekg 4.46 unbestÄtigter bericht	{'NORM': 100.0, 'SR': 0.0}	MID				FALSE	TRUE	FALSE							5	NORM	100	NORM100	FIRST	FIRST	1
records100\19000\19553_lr	records500\19000\19553_hrm	19000	19553	13739	49	0	M		70	0	0	CS-12 E	25\08\1998 07:34:24	sinusrhythmus lagetyp normal normales ekg	{'NORM': 100.0, 'SR': 0.0}	MID				FALSE	FALSE	TRUE							9	NORM	100	NORM100	FIRST	FIRST	1
records100\19000\19595_lr	records500\19000\19595_hrm	19000	19595	20399	56	0	M			0	0	CS100 3	05\09\1998 10:21:31	sinusrhythmus lagetyp normal normales ekg 4.46 unbestÄtigter bericht	{'NORM': 100.0, 'SR': 0.0}	MID				FALSE	TRUE	FALSE		, I-AVF,					7	NORM	100	NORM100	FIRST	FIRST	1
records100\19000\19625_lr	records500\19000\19625_hrm	19000	19625	18382	35	0	M			0	0	CS100 3	12\09\1998 09:09:53	sinusrhythmus lagetyp normal qrs(t) abnorm inferiorer infarkt wahrscheinlich alt 4.46 unbestÄtigter bericht	{'NORM': 100.0, 'ABQRS': 0.0, 'SR': 0.0}	MID	Stadium II-III			FALSE	TRUE	FALSE							3	NORM	100	NORM100	FIRST	FIRST	1
records100\19000\19670_lr	records500\19000\19670_hrm	19000	19670	17427	71	1	F			1	2	CS-12	20\09\1998 16:39:35	sinusrhythmus lagetyp normal normales ekg	{'NORM': 100.0, 'SR': 0.0}	MID			1	FALSE	FALSE	TRUE							10	NORM	100	NORM100	FIRST	FIRST	1
records100\19000\19679_lr	records500\19000\19679_hrm	19000	19679	19962	68	0	M			0	0	CS100 3	21\09\1998 12:35:33	sinusrhythmus lagetyp normal t abnorm in anterioren ableitungen 4.46 unbestÄtigter bericht	{'NORM': 50.0, 'SR': 0.0}	MID				FALSE	TRUE	FALSE							6	NORM	50	NORM50	FIRST	FIRST	1
records100\19000\19696_lr	records500\19000\19696_hrm	19000	19696	20150	41	1	F			0	0	CS100 3	26\09\1998 14:30:58	sinusrhythmus lagetyp normal unspezifisches abnormes t 4.46 unbestÄtigter bericht	{'NORM': 100.0, 'SR': 0.0}	MID				FALSE	TRUE	FALSE	, V1	, I-AVF,					5	NORM	100	NORM100	SUBSEQ	FIRST	1
records100\19000\19699_lr	records500\19000\19699_hrm	19000	19699	13604	28	0	M		74	0	0	CS-12 E	27\09\1998 11:52:18	sinusbradykardie p-sinistrocardiale lagetyp normal	{'NORM': 100.0, 'SBRAD': 0.0}	MID				FALSE	FALSE	TRUE							6	NORM	100	NORM100	FIRST	FIRST	1
records100\19000\19738_lr	records500\19000\19738_hrm	19000	19738	13035	48	1	F			1	2	CS-12	04\10\1998 17:14:44	sinusbradykardie lagetyp normal normales ekg	{'NORM': 100.0, 'SBRAD': 0.0}	MID			1	FALSE	FALSE	TRUE							4	NORM	100	NORM100	FIRST	FIRST	1
records100\19000\19752_lr	records500\19000\19752_hrm	19000	19752	16244	80	1	F			1	2	CS-12	09\10\1998 08:15:33	sinusbradykardie lagetyp normal st- hebung v1, v2 ekg wahrscheinlich normal	{'NORM': 50.0, 'SBRAD': 0.0}	MID			1	FALSE	FALSE	TRUE		, I - V1,					6	NORM	50	NORM50	FIRST	FIRST	1
records100\19000\19775_lr	records500\19000\19775_hrm	19000	19775	10985	74	0	M			0	0	CS100 3	17\10\1998 08:32:47	sinusrhythmus linkstyp sonst normales ekg 4.46 unbestÄtigter bericht	{'NORM': 80.0, 'SR': 0.0}	LAD				FALSE	TRUE	FALSE							4	NORM	80	NORM80	FIRST	FIRST	1
records100\19000\19788_lr	records500\19000\19788_hrm	19000	19788	16353	65	1	F			1	2	CS-12	18\10\1998 18:09:43	sinusrhythmus lagetyp normal normales ekg	{'NORM': 100.0, 'SR': 0.0}	MID			1	FALSE	FALSE	TRUE							9	NORM	100	NORM100	FIRST	FIRST	1
records100\19000\19804_lr	records500\19000\19804_hrm	19000	19804	14836	64	0	M			1	2	AT-60 3	22\10\1998 13:28:47	sinusrhythmus lagetyp normal periphere niederspannung 4.46 unbestÄtigter bericht	{'NORM': 100.0, 'SR': 0.0}	MID			1	FALSE	TRUE	TRUE	, V5						4	NORM	100	NORM100	FIRST	FIRST	1
records100\19000\19819_lr	records500\19000\19819_hrm	19000	19819	9248	52	1	F			1	2	CS-12	25\10\1998 11:50:41	sinusrhythmus lagetyp normal periphere niederspannung	{'NORM': 100.0, 'SR': 0.0}	MID			1	FALSE	FALSE	TRUE							8	NORM	100	NORM100	FIRST	FIRST	1
records100\19000\19868_lr	records500\19000\19868_hrm	19000	19868	8279	55	0	M			0	0	CS100 3	06\11\1998 11:07:52	sinusrhythmus lagetyp normal qrs(t) abnorm inferiorer myokardschaden mÖglich 4.46 unbestÄtigter bericht Edit: NORM 50, (NORM 100)	{'NORM': 100.0, 'ABQRS': 0.0, 'SR': 0.0}	MID				TRUE	TRUE	TRUE		, I-AVF,	V6				3	NORM	100	NORM100	FIRST	FIRST	1
records100\19000\19945_lr	records500\19000\19945_hrm	19000	19945	8341	39	1	F			0	0	CS100 3	21\11\1998 10:57:59	sinus arrhythmie verdacht auf p-sinistrocardiale lagetyp normal 4.46 unbestÄtigter bericht	{'NORM': 100.0, 'SARRH': 0.0}	MID				FALSE	TRUE	FALSE							8	NORM	100	NORM100	FIRST	FIRST	1
records100\19000\19980_lr	records500\19000\19980_hrm	19000	19980	10053	62	1	F			0	0	CS100 3	30\11\1998 07:20:10	sinusrhythmus lagetyp normal normales ekg 4.46 unbestÄtigter bericht	{'NORM': 100.0, 'SR': 0.0}	MID				FALSE	TRUE	FALSE		, I-AVF,					5	NORM	100	NORM100	FIRST	FIRST	1
records100\19000\19984_lr	records500\19000\19984_hrm	19000	19984	13278	47	0	M			0	0	CS100 3	30\11\1998 10:19:58	sinusrhythmus lagetyp normal normales ekg 4.46 unbestÄtigter bericht	{'NORM': 100.0, 'SR': 0.0}	MID				FALSE	TRUE	FALSE							4	NORM	100	NORM100	FIRST	FIRST	1
records100\20000\20014_lr	records500\20000\20014_hrm	20000	20014	16435	48	0	M			0	0	CS100 3	06\12\1998 11:46:59	ventrikulÄre extrasystole(n) interponierte ventrikulÄre extrasystole(n) interponierte supraventrikulÄre extrasystole(n) sinusrhythmus p-sinistrocardiale lagetyp normal 4.46 unbestÄtigter bericht	{'NORM': 100.0}	MID				FALSE	TRUE	FALSE			V1-V4		VES,SVES2,V2,V3		1	NORM	100	NORM100	FIRST	FIRST	1
records100\20000\20018_lr	records500\20000\20018_hrm	20000	20018	12395	58	0	M			0	0	CS100 3	07\12\1998 07:45:32	sinusrhythmus lagetyp normal r-s Übergang in v ableitungen nach rechts verschoben sonst normales ekg 4.46 unbestÄtigter bericht	{'NORM': 100.0, 'SR': 0.0}	MID				FALSE	TRUE	FALSE							4	NORM	100	NORM100	SUBSEQ	FIRST	1
records100\20000\20047_lr	records500\20000\20047_hrm	20000	20047	15574	55	1	F			0	0	CS100 3	14\12\1998 07:59:49	sinusrhythmus lagetyp normal normales ekg 4.46 unbestÄtigter bericht	{'NORM': 100.0, 'SR': 0.0}	MID				FALSE	TRUE	FALSE							2	NORM	100	NORM100	FIRST	FIRST	1
records100\20000\20058_lr	records500\20000\20058_hrm	20000	20058	8650	70	0	M			0	0	CS100 3	17\12\1998 11:28:03	ventrikulÄre extrasystole(n) sinusrhythmus lagetyp normal periphere niederspannung 4.46 unbestÄtigter bericht	{'NORM': 50.0, 'PVC': 100.0, 'SR': 0.0}	MID				FALSE	TRUE	FALSE					VES1,alles		6	NORM	50	NORM50	FIRST	FIRST	1
records100\20000\20114_lr	records500\20000\20114_hrm	20000	20114	17051	61	1	F			1	2	CS-12	05\01\1999 16:43:07	sinusarrhythmie linkstyp intraventr. leitungsstÖrung normales ekg	{'NORM': 100.0, 'IVCD': 100.0, 'SARRH': 0.0}	LAD			1	FALSE	FALSE	TRUE		, I-AVR,					9	NORM	100	NORM100	FIRST	FIRST	1
records100\20000\20235_lr	records500\20000\20235_hrm	20000	20235	20177	19	1	F		67	0	0	CS-12 E	01\02\1999 13:53:52	sinus arrhythmie lagetyp normal sonst normales ekg	{'NORM': 80.0, 'SARRH': 0.0}	MID				FALSE	FALSE	TRUE			I,II,AVR				6	NORM	80	NORM80	FIRST	FIRST	1
records100\20000\20244_lr	records500\20000\20244_hrm	20000	20244	11846	58	1	F			1	2	AT-60 3	11\02\1999 09:18:46	sinusrhythmus lagetyp normal normales ekg 4.46 unbestÄtigter bericht	{'NORM': 100.0, 'SR': 0.0}	MID			1	FALSE	TRUE	TRUE		, alles,					5	NORM	100	NORM100	FIRST	FIRST	1
records100\20000\20256_lr	records500\20000\20256_hrm	20000	20256	15708	78	1	F			1	2	AT-60 3	01\03\1999 12:15:21	supraventrikulÄre extrasystole(n) sinusrhythmus lagetyp normal sonst normales ekg 4.46 unbestÄtigter bericht	{'NORM': 80.0, 'SR': 0.0}	MID			1	FALSE	TRUE	TRUE					SVES		8	NORM	80	NORM80	FIRST	FIRST	1
records100\20000\20257_lr	records500\20000\20257_hrm	20000	20257	16178	64	0	M			1	2	AT-60 3	01\03\1999 14:18:16	sinusrhythmus lagetyp normal normales ekg 4.46 unbestÄtigter bericht	{'NORM': 100.0, 'SR': 0.0}	MID			1	FALSE	TRUE	TRUE							4	NORM	100	NORM100	FIRST	FIRST	1
records100\20000\20267_lr	records500\20000\20267_hrm	20000	20267	9897	58	0	M		84	0	0	CS-12 E	03\05\1999 06:38:33	sinusrhythmus p-sinistrocardiale linkstyp	{'NORM': 100.0, 'SR': 0.0}	LAD				FALSE	FALSE	TRUE							9	NORM	100	NORM100	FIRST	FIRST	1
records100\20000\20293_lr	records500\20000\20293_hrm	20000	20293	20112	50	1	F			1	2	CS-12	08\06\1999 18:12:36	supraventrikulÄre extrasystole(n) sinusrhythmus linkstyp periphere niederspannung	{'NORM': 100.0, 'SR': 0.0}	LAD			1	FALSE	FALSE	TRUE		, alles,			SVES		8	NORM	100	NORM100	FIRST	FIRST	1
records100\20000\20297_lr	records500\20000\20297_hrm	20000	20297	8208	75	1	F			1	2	CS-12	12\06\1999 13:19:45	sinusrhythmus lagetyp normal periphere niederspannung	{'NORM': 100.0, 'SR': 0.0}	MID			1	FALSE	FALSE	TRUE							4	NORM	100	NORM100	FIRST	FIRST	1
records100\20000\20346_lr	records500\20000\20346_hrm	20000	20346	10476	49	1	F			1	2	CS-12	11\07\1999 12:57:11	sinusrhythmus lagetyp normal normales ekg	{'NORM': 100.0, 'SR': 0.0}	MID			1	FALSE	FALSE	TRUE							3	NORM	100	NORM100	FIRST	FIRST	1
records100\20000\20356_lr	records500\20000\20356_hrm	20000	20356	21092	36	0	M			1	2	CS-12	15\07\1999 17:22:25	sinusrhythmus lagetyp normal normales ekg	{'NORM': 100.0, 'SR': 0.0}	MID			1	FALSE	FALSE	TRUE							10	NORM	100	NORM100	FIRST	FIRST	1
records100\20000\20435_lr	records500\20000\20435_hrm	20000	20435	15765	15	0	M			0	0	CS100 3	06\08\1999 11:25:08	sinusbradykardie lagetyp normal lagetyp in anbetracht des alters normal unspezifische intraventrikulÄre leitungsstÖrung 4.46 unbestÄtigter bericht	{'NORM': 100.0, 'SBRAD': 0.0}	MID				FALSE	TRUE	FALSE							6	NORM	100	NORM100	SUBSEQ	FIRST	1
records100\20000\20487_lr	records500\20000\20487_hrm	20000	20487	16851	44	0	M			0	0	CS100 3	20\08\1999 07:56:12	sinusrhythmus lagetyp normal normales ekg 4.46 unbestÄtigter bericht	{'NORM': 100.0, 'SR': 0.0}	MID				FALSE	TRUE	FALSE							6	NORM	100	NORM100	FIRST	FIRST	1
records100\20000\20520_lr	records500\20000\20520_hrm	20000	20520	20210	61	1	F			0	0	CS100 3	28\08\1999 10:58:29	sinusrhythmus linkstyp sonst normales ekg 4.46 unbestÄtigter bericht	{'NORM': 80.0, 'SR': 0.0}	LAD				FALSE	TRUE	FALSE							4	NORM	80	NORM80	FIRST	FIRST	1
records100\20000\20526_lr	records500\20000\20526_hrm	20000	20526	11707	59	0	M			0	0	CS100 3	29\08\1999 09:53:59	sinusrhythmus linkstyp sonst normales ekg 4.46 unbestÄtigter bericht	{'NORM': 80.0, 'SR': 0.0}	LAD				FALSE	TRUE	FALSE							2	NORM	80	NORM80	FIRST	FIRST	1
records100\20000\20556_lr	records500\20000\20556_hrm	20000	20556	15175	58	1	F			0	0	CS100 3	06\09\1999 14:04:39	sinusrhythmus verdacht auf p-sinistrocardiale lagetyp normal st & t abnorm, wahrscheinlich anteriore ischÄmie oder linksbelastung 4.46 unbestÄtigter bericht	{'NORM': 50.0, 'SR': 0.0}	MID				FALSE	TRUE	FALSE							4	NORM	50	NORM50	FIRST	FIRST	1
records100\20000\20624_lr	records500\20000\20624_hrm	20000	20624	17969	50	0	M			1	2	CS-12	26\09\1999 06:24:26	sinusrhythmus lagetyp normal normales ekg	{'NORM': 100.0, 'SR': 0.0}	MID			1	FALSE	FALSE	TRUE							10	NORM	100	NORM100	FIRST	FIRST	1
records100\20000\20671_lr	records500\20000\20671_hrm	20000	20671	17523	66	1	F			1	2	CS-12	08\10\1999 15:08:32	sinusrhythmus lagetyp normal normales ekg	{'NORM': 100.0, 'SR': 0.0}	MID			1	FALSE	FALSE	TRUE							10	NORM	100	NORM100	FIRST	FIRST	1
records100\20000\20746_lr	records500\20000\20746_hrm	20000	20746	19874	58	0	M			0	0	CS100 3	26\10\1999 16:59:51	sinusrhythmus lagetyp normal normales ekg 4.46 unbestÄtigter bericht	{'NORM': 100.0, 'SR': 0.0}	MID				FALSE	TRUE	FALSE			alles				8	NORM	100	NORM100	FIRST	FIRST	1
records100\20000\20805_lr	records500\20000\20805_hrm	20000	20805	10979	64	0	M			0	0	CS100 3	09\11\1999 08:15:12	sinusrhythmus a-v block i p-verbreiterung lagetyp normal 4.46 unbestÄtigter bericht	{'NORM': 50.0, '1AVB': 100.0, 'SR': 0.0}	MID				FALSE	TRUE	FALSE		, I-AVR,					8	NORM	50	NORM50	FIRST	FIRST	1
records100\20000\20818_lr	records500\20000\20818_hrm	20000	20818	9614	36	1	F			0	0	CS100 3	12\11\1999 14:45:25	supraventrikulÄre arrhythmie lagetyp normal qrs(t) abnorm anterolateraler myokardschaden mÖglich 4.46 unbestÄtigter bericht	{'NORM': 100.0, 'ABQRS': 0.0, 'SVARR': 0.0}	MID				FALSE	TRUE	FALSE							1	NORM	100	NORM100	FIRST	FIRST	1
records100\20000\20834_lr	records500\20000\20834_hrm	20000	20834	10827	48	1	F			1	2	AT-60 3	15\11\1999 13:30:51	vorhofflimmern\-flattern lagetyp normal 4.46 unbestÄtigter bericht	{'NORM': 100.0, 'AFIB': 0.0}	MID			1	FALSE	TRUE	TRUE		, I-V1,					9	NORM	100	NORM100	FIRST	FIRST	1
records100\20000\20845_lr	records500\20000\20845_hrm	20000	20845	13905	43	0	M	182	77	1	2	AT-60 3	19\11\1999 15:31:54	sinusrhythmus linkstyp sonst normales ekg 4.46 unbestÄtigter bericht	{'NORM': 80.0, 'SR': 0.0}	LAD			1	FALSE	TRUE	TRUE							7	NORM	80	NORM80	FIRST	FIRST	1
records100\20000\20896_lr	records500\20000\20896_hrm	20000	20896	18892	59	1	F			1	2	CS-12	05\12\1999 09:56:43	sinusrhythmus lagetyp normal normales ekg	{'NORM': 100.0, 'SR': 0.0}	MID			1	FALSE	FALSE	TRUE							8	NORM	100	NORM100	FIRST	FIRST	1
records100\20000\20899_lr	records500\20000\20899_hrm	20000	20899	16968	51	0	M			0	0	CS100 3	05\12\1999 12:07:44	sinusrhythmus linkstyp sonst normales ekg 4.46 unbestÄtigter bericht	{'NORM': 80.0, 'SR': 0.0}	LAD				FALSE	TRUE	FALSE			alles		1,alles		8	NORM	80	NORM80	FIRST	FIRST	1
records100\20000\20994_lr	records500\20000\20994_hrm	20000	20994	14968	50	0	M			0	0	CS100 3	10\01\2000 11:34:42	sinusrhythmus lagetyp normal normales ekg 4.46 unbestÄtigter bericht	{'NORM': 100.0, 'SR': 0.0}	MID				FALSE	TRUE	FALSE							2	NORM	100	NORM100	FIRST	FIRST	1
records100\21000\21015_lr	records500\21000\21015_hrm	21000	21015	19591	33	0	M			0	0	CS100 3	16\01\2000 11:36:48	sinusrhythmus lagetyp normal normales ekg 4.46 unbestÄtigter bericht	{'NORM': 100.0, 'SR': 0.0}	MID				FALSE	TRUE	FALSE							5	NORM	100	NORM100	FIRST	FIRST	1
records100\21000\21029_lr	records500\21000\21029_hrm	21000	21029	16504	60	1	F			0	0	CS100 3	21\01\2000 07:38:50	sinusrhythmus lagetyp normal normales ekg 4.46 unbestÄtigter bericht	{'NORM': 100.0, 'SR': 0.0}	MID				FALSE	TRUE	FALSE		, I-AVF,					1	NORM	100	NORM100	FIRST	FIRST	1
records100\21000\21030_lr	records500\21000\21030_hrm	21000	21030	13397	41	1	F			0	0	CS100 3	21\01\2000 08:10:41	sinusrhythmus a-v block i p-sinistrocardiale lagetyp normal 4.46 unbestÄtigter bericht	{'NORM': 100.0, 'IRBBB': 100.0, 'SR': 0.0}	MID				FALSE	TRUE	FALSE							8	NORM	100	NORM100	FIRST	FIRST	1
records100\21000\21080_lr	records500\21000\21080_hrm	21000	21080	19182	52	1	F			0	0	CS100 3	31\01\2000 12:55:49	sinusrhythmus verdacht auf p-sinistrocardiale linkstyp 4.46 unbestÄtigter bericht	{'NORM': 100.0, 'SR': 0.0}	LAD				FALSE	TRUE	FALSE		, I-AVL,					6	NORM	100	NORM100	FIRST	FIRST	1
records100\21000\21144_lr	records500\21000\21144_hrm	21000	21144	8840	74	0	M			0	0	CS100 3	09\07\2000 08:19:11	sinusrhythmus lagetyp normal normales ekg 4.46 unbestÄtigter bericht	{'NORM': 100.0, 'SR': 0.0}	MID				FALSE	TRUE	FALSE							6	NORM	100	NORM100	FIRST	FIRST	1
records100\21000\21174_lr	records500\21000\21174_hrm	21000	21174	12466	40	0	M			0	0	CS100 3	17\07\2000 07:40:59	sinusrhythmus lagetyp normal normales ekg 4.46 unbestÄtigter bericht	{'NORM': 100.0, 'SR': 0.0}	MID				FALSE	TRUE	FALSE							2	NORM	100	NORM100	FIRST	FIRST	1
records100\21000\21238_lr	records500\21000\21238_hrm	21000	21238	13299	59	0	M			0	0	CS100 3	08\08\2000 09:34:05	sinusrhythmus linkstyp sonst normales ekg 4.46 unbestÄtigter bericht	{'NORM': 80.0, 'SR': 0.0}	LAD				FALSE	TRUE	FALSE							5	NORM	80	NORM80	FIRST	FIRST	1
records100\21000\21284_lr	records500\21000\21284_hrm	21000	21284	12273	73	1	F			1	2	CS-12	20\08\2000 11:00:36	sinusrhythmus lagetyp normal normales ekg	{'NORM': 100.0, 'SR': 0.0}	MID			1	FALSE	FALSE	TRUE							8	NORM	100	NORM100	FIRST	FIRST	1
records100\21000\21286_lr	records500\21000\21286_hrm	21000	21286	12486	78	0	M			1	2	CS-12	20\08\2000 12:53:49	sinusrhythmus lagetyp normal normales ekg	{'NORM': 100.0, 'SR': 0.0}	MID			1	FALSE	FALSE	TRUE							9	NORM	100	NORM100	FIRST	FIRST	1
records100\21000\21473_lr	records500\21000\21473_hrm	21000	21473	20962	31	1	F			0	0	CS100 3	21\10\2000 17:18:40	sinusrhythmus lagetyp normal normales ekg 4.46 unbestÄtigter bericht	{'NORM': 100.0, 'SR': 0.0}	MID				FALSE	TRUE	FALSE							7	NORM	100	NORM100	FIRST	FIRST	1
records100\21000\21479_lr	records500\21000\21479_hrm	21000	21479	11954	66	1	F			0	0	CS100 3	23\10\2000 12:40:12	sinusrhythmus lagetyp normal normales ekg 4.46 unbestÄtigter bericht	{'NORM': 100.0, 'SR': 0.0}	MID				FALSE	TRUE	FALSE							6	NORM	100	NORM100	FIRST	FIRST	1
records100\21000\21506_lr	records500\21000\21506_hrm	21000	21506	12464	52	1	F			1	2	CS100 3	30\10\2000 01:27:52	sinusrhythmus verdacht auf p-sinistrocardiale linkstyp 4.46 unbestÄtigter bericht	{'NORM': 100.0, 'SR': 0.0}	LAD			1	FALSE	TRUE	TRUE							9	NORM	100	NORM100	FIRST	FIRST	1
records100\21000\21508_lr	records500\21000\21508_hrm	21000	21508	12670	42	0	M			0	0	CS100 3	30\10\2000 11:36:41	sinusrhythmus lagetyp normal qrs(t) abnorm inferiorer myokardschaden mÖglich 4.46 unbestÄtigter bericht	{'NORM': 100.0, 'ABQRS': 0.0, 'SR': 0.0}	MID				FALSE	TRUE	FALSE							3	NORM	100	NORM100	FIRST	FIRST	1
records100\21000\21514_lr	records500\21000\21514_hrm	21000	21514	20312	60	1	F			1	2	CS100 3	31\10\2000 17:44:04	sinusrhythmus lagetyp normal normales ekg 4.46 unbestÄtigter bericht	{'NORM': 100.0, 'SR': 0.0}	MID			1	FALSE	TRUE	TRUE							6	NORM	100	NORM100	FIRST	FIRST	1
records100\21000\21539_lr	records500\21000\21539_hrm	21000	21539	10022	68	0	M			1	2	AT-60 3	08\11\2000 20:35:40	sinusrhythmus lagetyp normal periphere niederspannung unspezifisches abnormes t 4.46 unbestÄtigter bericht	{'NORM': 100.0, 'SR': 0.0}	MID			1	FALSE	TRUE	TRUE							4	NORM	100	NORM100	FIRST	FIRST	1
records100\21000\21542_lr	records500\21000\21542_hrm	21000	21542	19299	59	1	F			0	0	CS100 3	11\11\2000 09:58:04	sinusrhythmus lagetyp normal normales ekg 4.46 unbestÄtigter bericht	{'NORM': 100.0, 'SR': 0.0}	MID				FALSE	TRUE	FALSE							3	NORM	100	NORM100	FIRST	FIRST	1
records100\21000\21544_lr	records500\21000\21544_hrm	21000	21544	14445	27	1	F			0	0	CS100 3	11\11\2000 11:54:46	sinusrhythmus lagetyp normal normales ekg 4.46 unbestÄtigter bericht	{'NORM': 100.0, 'SR': 0.0}	MID				FALSE	TRUE	FALSE							3	NORM	100	NORM100	FIRST	FIRST	1
records100\21000\21545_lr	records500\21000\21545_hrm	21000	21545	12881	46	1	F			0	0	CS100 3	11\11\2000 12:09:15	sinusrhythmus linkstyp sonst normales ekg 4.46 unbestÄtigter bericht	{'NORM': 80.0, 'SR': 0.0}	LAD				FALSE	TRUE	FALSE							2	NORM	80	NORM80	FIRST	FIRST	1
records100\21000\21554_lr	records500\21000\21554_hrm	21000	21554	14237	32	0	M			0	0	CS100 3	13\11\2000 11:58:33	sinus arrhythmie lagetyp normal unspezifische intraventrikulÄre leitungsstÖrung 4.46 unbestÄtigter bericht	{'NORM': 50.0, 'SARRH': 0.0}	MID				FALSE	TRUE	FALSE							4	NORM	50	NORM50	FIRST	FIRST	1
records100\21000\21560_lr	records500\21000\21560_hrm	21000	21560	19929	59	0	M			0	0	CS100 3	15\11\2000 14:40:35	sinusrhythmus lagetyp normal normales ekg 4.46 unbestÄtigter bericht	{'NORM': 100.0, 'SR': 0.0}	MID				FALSE	TRUE	FALSE							4	NORM	100	NORM100	FIRST	FIRST	1
records100\21000\21593_lr	records500\21000\21593_hrm	21000	21593	15467	54	0	M			1	2	AT-60 3	27\11\2000 15:21:46	sinusrhythmus lagetyp normal normales ekg 4.46 unbestÄtigter bericht	{'NORM': 100.0, 'SR': 0.0}	MID			1	FALSE	TRUE	TRUE		, I-AVR,					5	NORM	100	NORM100	FIRST	FIRST	1
records100\21000\21607_lr	records500\21000\21607_hrm	21000	21607	18777	56	0	M			0	0	CS100 3	02\12\2000 10:51:38	supraventrikulÄre extrasystole(n) sinusbradykardie lagetyp normal sonst normales ekg 4.46 unbestÄtigter bericht	{'NORM': 100.0, 'SBRAD': 0.0}	MID				FALSE	TRUE	FALSE					SVES		6	NORM	100	NORM100	FIRST	FIRST	1
records100\21000\21663_lr	records500\21000\21663_hrm	21000	21663	19419	40	1	F			1	2	AT-60 3	17\12\2000 10:22:21	sinusrhythmus lagetyp normal normales ekg 4.46 unbestÄtigter bericht	{'NORM': 100.0, 'SR': 0.0}	MID			1	FALSE	TRUE	TRUE							3	NORM	100	NORM100	FIRST	FIRST	1
records100\21000\21717_lr	records500\21000\21717_hrm	21000	21717	19705	39	1	F			0	0	CS100 3	09\01\2001 09:14:03	sinusrhythmus lagetyp normal normales ekg 4.46 unbestÄtigter bericht	{'NORM': 100.0, 'SR': 0.0}	MID				FALSE	TRUE	FALSE					1,V3		1	NORM	100	NORM100	FIRST	FIRST	1
records100\21000\21724_lr	records500\21000\21724_hrm	21000	21724	10817	68	0	M			0	0	CS100 3	13\01\2001 09:37:06	sinusrhythmus ueberdrehter linkstyp rechtsschenkelblock 4.46 unbestÄtigter bericht	{'NORM': 100.0, 'IRBBB': 100.0, 'SR': 0.0}	ALAD				FALSE	TRUE	FALSE							4	NORM	100	NORM100	FIRST	FIRST	1
records100\21000\21758_lr	records500\21000\21758_hrm	21000	21758	11171	28	0	M			0	0	CS100 3	23\01\2001 10:30:00	sinusrhythmus lagetyp normal normales ekg 4.46 unbestÄtigter bericht	{'NORM': 100.0, 'SR': 0.0}	MID				FALSE	TRUE	FALSE							4	NORM	100	NORM100	FIRST	FIRST	1
records100\21000\21791_lr	records500\21000\21791_hrm	21000	21791	14999	58	1	F			0	0	CS100 3	30\01\2001 13:25:19	sinusrhythmus verdacht auf p-sinistrocardiale linkstyp 4.46 unbestÄtigter bericht	{'NORM': 100.0, 'SR': 0.0}	LAD				FALSE	TRUE	FALSE							8	NORM	100	NORM100	FIRST	FIRST	1
records100\21000\21818_lr	records500\21000\21818_hrm	21000	21818	19204	84	1	F			1	2	AT-60 3	03\03\2001 12:09:05	sinusrhythmus linkstyp mÄssige amplitudenkriterien fÜr linkshypertrophie qrs(t) abnorm inferiorer myokardschaden nicht auszuschliessen 4.46 unbestÄtigter bericht	{'NORM': 100.0, 'ABQRS': 0.0, 'VCLVH': 0.0, 'SR': 0.0}	LAD			1	FALSE	TRUE	TRUE							10	NORM	100	NORM100	FIRST	FIRST	1
records100\21000\21821_lr	records500\21000\21821_hrm	21000	21821	8382	53	1	F			1	2	AT-60 3	05\03\2001 12:31:07	sinusrhythmus linkstyp unvollstÄndiger rechtsschenkelblock sonst normales ekg 4.46 unbestÄtigter bericht	{'NORM': 80.0, 'IRBBB': 100.0, 'SR': 0.0}	LAD			1	FALSE	TRUE	TRUE							6	NORM	80	NORM80	FIRST	FIRST	1
records100\00000\00001_lr	records500\00000\00001_hrm	0	1	15709	56	1	F		63	2	0	CS-12 E	09\11\1984 09:17:34	sinusrhythmus periphere niederspannung	{'NORM': 100.0, 'LVOLT': 0.0, 'SR': 0.0}					FALSE	FALSE	TRUE		, I-V1,					3	NORM	100	NORM100	FIRST	FIRST	2
records100\00000\00004_lr	records500\00000\00004_hrm	0	4	17014	24	0	M		82	2	0	CS-12 E	15\11\1984 13:44:57	sinusrhythmus normales ekg	{'NORM': 100.0, 'SR': 0.0}					FALSE	FALSE	TRUE	, II,III,AVF						3	NORM	100	NORM100	FIRST	FIRST	2
records100\00000\00021_lr	records500\00000\00021_hrm	0	21	17102	19	1	F		58	2	0	CS-12 E	25\01\1985 10:31:52	sinusrhythmus normales ekg	{'NORM': 100.0, 'SR': 0.0}					FALSE	FALSE	TRUE							6	NORM	100	NORM100	FIRST	FIRST	2
records100\00000\00036_lr	records500\00000\00036_hrm	0	36	8787	55	0	M		83	2	0	CS-12 E	14\02\1985 07:08:36	sinusrhythmus normales ekg	{'NORM': 100.0, 'SR': 0.0}					FALSE	FALSE	TRUE		, I-AVR,					1	NORM	100	NORM100	FIRST	FIRST	2
records100\00000\00038_lr	records500\00000\00038_hrm	0	38	17076	40	0	M		72	2	0	CS-12 E	15\02\1985 11:48:22	sinusrhythmus schwierig bestimmbare qrs-achse	{'NORM': 100.0, 'SR': 0.0}					FALSE	FALSE	TRUE		, alles,	V5				10	NORM	100	NORM100	FIRST	FIRST	2
records100\00000\00058_lr	records500\00000\00058_hrm	0	58	19424	22	1	F		60	2	0	CS-12 E	08\06\1985 14:44:25	sinusrhythmus normales ekg	{'NORM': 100.0, 'SR': 0.0}					FALSE	FALSE	TRUE		, I-V1,					2	NORM	100	NORM100	FIRST	FIRST	2
records100\00000\00091_lr	records500\00000\00091_hrm	0	91	8305	46	1	F		51	2	0	CS-12 E	24\11\1985 10:57:03	sinusrhythmus normales ekg	{'NORM': 100.0, 'SR': 0.0}					FALSE	FALSE	TRUE		, I-AVR,					9	NORM	100	NORM100	FIRST	FIRST	2
records100\00000\00105_lr	records500\00000\00105_hrm	0	105	18974	19	0	M		82	2	0	CS-12 E	12\12\1985 15:01:42	sinusrhythmus qrs(t) abnormal	{'NORM': 100.0, 'ABQRS': 0.0, 'SR': 0.0}				1	FALSE	FALSE	TRUE			I-V2				3	NORM	100	NORM100	FIRST	FIRST	2
records100\00000\00115_lr	records500\00000\00115_hrm	0	115	11591	18	1	F		55	0	0	CS-12 E	09\01\1986 12:15:09	sinusrhythmus normales ekg	{'NORM': 100.0, 'SR': 0.0}					FALSE	FALSE	TRUE		, I-AVF,					10	NORM	100	NORM100	FIRST	FIRST	2
records100\00000\00150_lr	records500\00000\00150_hrm	0	150	8125	82	1	F				3	AT-6 C	27\02\1986 09:50:39	sinusrytm vÄnster el-axel inget sÄkert patologiskt	{'NORM': 100.0, 'SR': 0.0}				5	FALSE	FALSE	TRUE		, I-AVF,					7	NORM	100	NORM100	FIRST	FIRST	2
records100\00000\00165_lr	records500\00000\00165_hrm	0	165	9277	21	0	M		93	2	0	CS-12 E	08\03\1986 12:42:24	sinusrhythmus normales ekg	{'NORM': 100.0, 'SR': 0.0}					FALSE	FALSE	TRUE			III,AVL				9	NORM	100	NORM100	FIRST	FIRST	2
records100\00000\00178_lr	records500\00000\00178_hrm	0	178	20606	26	1	F		59	2	0	CS-12 E	15\03\1986 12:31:39	sinusrhythmus normales ekg	{'NORM': 100.0, 'SR': 0.0}					FALSE	FALSE	TRUE							9	NORM	100	NORM100	FIRST	FIRST	2
records100\00000\00197_lr	records500\00000\00197_hrm	0	197	14891	53	0	M		88	2	0	CS-12 E	04\04\1986 10:22:28	sinusrhythmus normales ekg	{'NORM': 100.0, 'SR': 0.0}					FALSE	FALSE	TRUE		, I-AVR,					4	NORM	100	NORM100	FIRST	FIRST	2
records100\00000\00201_lr	records500\00000\00201_hrm	0	201	19208	32	1	F		54	0	0	CS-12 E	26\04\1986 11:22:49	sinusrhythmus normales ekg	{'NORM': 100.0, 'SR': 0.0}					FALSE	FALSE	TRUE							10	NORM	100	NORM100	FIRST	FIRST	2
records100\00000\00224_lr	records500\00000\00224_hrm	0	224	15572	49	1	F		64	0	0	CS-12 E	14\06\1986 12:49:09	sinusrhythmus normales ekg	{'NORM': 100.0, 'SR': 0.0}					FALSE	FALSE	TRUE							3	NORM	100	NORM100	FIRST	FIRST	2
records100\00000\00242_lr	records500\00000\00242_hrm	0	242	16654	23	1	F		57	0	0	CS-12 E	27\07\1986 08:28:20	supraventrikulÄre extrasystole(n) sinusrhythmus sonst normales ekg	{'NORM': 80.0, 'SR': 0.0}					FALSE	FALSE	TRUE		, alles,			SVES		5	NORM	80	NORM80	FIRST	FIRST	2
records100\00000\00251_lr	records500\00000\00251_hrm	0	251	10359	34	0	M		92	0	0	CS-12 E	28\08\1986 11:20:10	sinus arrhythmie sonst normales ekg	{'NORM': 80.0, 'SARRH': 0.0}					FALSE	FALSE	TRUE		, I-V2,		V1			5	NORM	80	NORM80	FIRST	FIRST	2
records100\00000\00301_lr	records500\00000\00301_hrm	0	301	3830	60	0	M	183	85	6	1	AT-6 C 5.5	12\09\1986 18:14:21	sinus rhythm. normal ecg.	{'NORM': 100.0, 'SR': 0.0}				0	FALSE	FALSE	TRUE							2	NORM	100	NORM100	FIRST	FIRST	2
records100\00000\00312_lr	records500\00000\00312_hrm	0	312	3516	65	1	F	160	67	4	1	AT-6 C 5.5	13\09\1986 14:47:09	sinus rhythm. normal ecg.	{'NORM': 100.0, 'SR': 0.0}				0	FALSE	FALSE	TRUE							8	NORM	100	NORM100	FIRST	FIRST	2
records100\00000\00342_lr	records500\00000\00342_hrm	0	342	7851	56	0	M	186	92	10	1	AT-6 C 5.5	20\09\1986 08:43:53	sinus rhythm. normal ecg.	{'NORM': 100.0, 'SR': 0.0}				0	FALSE	FALSE	TRUE							6	NORM	100	NORM100	FIRST	FIRST	2
records100\00000\00381_lr	records500\00000\00381_hrm	0	381	15843	48	0	M			0	0	AT-6 C 5.0	11\12\1986 08:27:30	sinusbradykardi vÄnster el-axel eljest normalt ekg	{'NORM': 80.0}					FALSE	FALSE	TRUE							3	NORM	80	NORM80	FIRST	FIRST	2
records100\00000\00396_lr	records500\00000\00396_hrm	0	396	14726	18	1	F		59	0	0	CS-12 E	11\01\1987 09:04:03	sinus arrhythmie sonst normales ekg	{'NORM': 80.0, 'SARRH': 0.0}					FALSE	FALSE	TRUE		, I-AVR,					3	NORM	80	NORM80	FIRST	FIRST	2
records100\00000\00421_lr	records500\00000\00421_hrm	0	421	2490	79	1	F	165	50	4	1	AT-6 C 5.5	30\01\1987 08:48:13	premature atrial contraction(s). sinus rhythm. otherwise normal ecg. lead v4 shows artifact.	{'NORM': 80.0, 'PAC': 0.0, 'SR': 0.0}				0	FALSE	FALSE	TRUE	V4,						1	NORM	80	NORM80	FIRST	FIRST	2
records100\00000\00434_lr	records500\00000\00434_hrm	0	434	19672	20	0	M		64	2	0	CS-12 E	07\02\1987 10:04:33	sinusrhythmus normales ekg	{'NORM': 100.0, 'SR': 0.0}					FALSE	FALSE	TRUE							4	NORM	100	NORM100	FIRST	FIRST	2
records100\00000\00440_lr	records500\00000\00440_hrm	0	440	2706	58	1	F	158	98	6	1	AT-6 C 5.8	11\02\1987 09:33:02	sinus arrhythmia. normal ecg.	{'NORM': 100.0, 'SARRH': 0.0}				0	FALSE	FALSE	TRUE							10	NORM	100	NORM100	FIRST	FIRST	2
records100\00000\00445_lr	records500\00000\00445_hrm	0	445	3996	75	0	M	185	78	9	1	AT-6 C 5.5	11\02\1987 12:57:29	sinus rhythm. no definite pathology.	{'NORM': 100.0, 'SR': 0.0}				0	FALSE	FALSE	TRUE							9	NORM	100	NORM100	FIRST	FIRST	2
records100\00000\00475_lr	records500\00000\00475_hrm	0	475	4545	67	0	M	170	71	4	1	AT-6 C 5.8	26\02\1987 20:55:11	sinus rhythm. normal ecg. Edit: NORM 100, diffuse T-Wellenveränderungen (flach, Hebungen)	{'NORM': 100.0, 'SR': 0.0}				0	TRUE	FALSE	TRUE			V2,3				1	NORM	100	NORM100	FIRST	FIRST	2
records100\00000\00481_lr	records500\00000\00481_hrm	0	481	7293	64	1	F	160	98	5	1	AT-6 C 5.8	27\02\1987 15:43:11	sinus rhythm. normal ecg. Edit: NORM 100, rQSIII(NORM 50)	{'NORM': 50.0, 'SR': 0.0}				0	TRUE	FALSE	TRUE							2	NORM	50	NORM50	FIRST	FIRST	2
records100\00000\00497_lr	records500\00000\00497_hrm	0	497	5459	55	0	M	175	67	5	1	AT-6 C 5.5	28\02\1987 21:28:29	sinus rhythm. voltages are high in chest leads suggesting lvh. no definite pathology.	{'NORM': 80.0, 'VCLVH': 0.0, 'SR': 0.0}				0	FALSE	FALSE	TRUE							5	NORM	80	NORM80	FIRST	FIRST	2
records100\00000\00509_lr	records500\00000\00509_hrm	0	509	1007	40	1	F			11	1	AT-6 C 5.5	04\03\1987 12:32:53	sinus rhythm. normal ecg.	{'NORM': 100.0, 'SR': 0.0}				0	FALSE	FALSE	TRUE							4	NORM	100	NORM100	FIRST	FIRST	2
records100\00000\00580_lr	records500\00000\00580_hrm	0	580	8741	16	0	M		61	0	0	CS-12 E	28\03\1987 14:10:40	sinusrhythmus normales ekg	{'NORM': 100.0, 'SR': 0.0}					FALSE	FALSE	TRUE		, alles,					1	NORM	100	NORM100	FIRST	FIRST	2
records100\00000\00596_lr	records500\00000\00596_hrm	0	596	1721	24	1	F	158	64	4	1	AT-6 C 5.5	10\04\1987 13:56:28	sinus rhythm. normal ecg.	{'NORM': 100.0, 'SR': 0.0}				0	FALSE	FALSE	TRUE							7	NORM	100	NORM100	FIRST	FIRST	2
records100\00000\00614_lr	records500\00000\00614_hrm	0	614	938	48	0	M	174	96	10	1	AT-6 6	15\04\1987 11:13:48	sinus rhythm. q waves in ii, iii, avf are probably normal. no definite pathology.	{'NORM': 80.0, 'QWAVE': 0.0, 'SR': 0.0}				0	FALSE	FALSE	TRUE							4	NORM	80	NORM80	FIRST	FIRST	2
records100\00000\00642_lr	records500\00000\00642_hrm	0	642	3672	46	1	F	155	65	8	1	AT-6 6	18\04\1987 13:45:48	sinus rhythm. normal ecg.	{'NORM': 100.0, 'SR': 0.0}				0	FALSE	FALSE	TRUE							4	NORM	100	NORM100	FIRST	FIRST	2
records100\00000\00648_lr	records500\00000\00648_hrm	0	648	5031	33	1	F	163	62	10	1	AT-6 6	20\04\1987 12:00:17	sinus rhythm. incomplete right bundle branch block. minor non-specific t wave flattening.	{'NORM': 80.0, 'IRBBB': 100.0, 'NT_': 0.0, 'SR': 0.0}				0	FALSE	FALSE	TRUE							5	NORM	80	NORM80	FIRST	FIRST	2
records100\00000\00653_lr	records500\00000\00653_hrm	0	653	2459	86	0	M	160	65	3	1	AT-6 6	23\04\1987 12:21:28	sinus rhythm. normal ecg.	{'NORM': 100.0, 'SR': 0.0}				0	FALSE	FALSE	TRUE							7	NORM	100	NORM100	FIRST	FIRST	2
records100\00000\00664_lr	records500\00000\00664_hrm	0	664	4480	39	0	M	167	83	9	1	AT-6 C 5.5	25\04\1987 10:52:18	sinus rhythm. normal ecg.	{'NORM': 100.0, 'SR': 0.0}				0	FALSE	FALSE	TRUE							5	NORM	100	NORM100	FIRST	FIRST	2
records100\00000\00684_lr	records500\00000\00684_hrm	0	684	3429	77	1	F	161	57	5	1	AT-6 C 5.5	27\04\1987 13:57:50	sinus rhythm. normal ecg.	{'NORM': 100.0, 'SR': 0.0}				7	FALSE	FALSE	TRUE							2	NORM	100	NORM100	FIRST	FIRST	2
records100\00000\00698_lr	records500\00000\00698_hrm	0	698	6923	64	0	M	185	70	7	1	AT-6 C 5.5	30\04\1987 12:01:27	sinus tachycardia. normal ecg.	{'NORM': 100.0, 'STACH': 0.0}				0	FALSE	FALSE	TRUE							8	NORM	100	NORM100	FIRST	FIRST	2
records100\00000\00736_lr	records500\00000\00736_hrm	0	736	3998	53	1	F	155	65	10	1	AT-6 C 5.5	06\05\1987 11:28:29	sinus rhythm. normal ecg.	{'NORM': 100.0, 'SR': 0.0}				0	FALSE	FALSE	TRUE							3	NORM	100	NORM100	FIRST	FIRST	2
records100\00000\00797_lr	records500\00000\00797_hrm	0	797	9196	54	0	M		104	2	0	CS-12 E	01\06\1987 08:54:07	sinusrhythmus normales ekg	{'NORM': 100.0, 'SR': 0.0}					FALSE	FALSE	TRUE							4	NORM	100	NORM100	FIRST	FIRST	2
records100\00000\00830_lr	records500\00000\00830_hrm	0	830	5123	69	0	M	173	76	1	1	AT-6 6	27\06\1987 14:22:09	sinus rhythm. normal ecg.	{'NORM': 100.0, 'SR': 0.0}				0	FALSE	FALSE	TRUE							7	NORM	100	NORM100	FIRST	FIRST	2
records100\00000\00838_lr	records500\00000\00838_hrm	0	838	17756	42	1	F		70	0	0	CS-12 E	28\06\1987 13:58:45	sinusrhythmus lagetyp normal normales ekg	{'NORM': 100.0, 'SR': 0.0}	MID				FALSE	FALSE	TRUE							7	NORM	100	NORM100	FIRST	FIRST	2
records100\00000\00881_lr	records500\00000\00881_hrm	0	881	2682	32	1	F	168	70	11	1	AT-6 6	04\07\1987 14:38:20	sinus arrhythmia. normal ecg.	{'NORM': 100.0, 'SARRH': 0.0}				0	FALSE	FALSE	TRUE							9	NORM	100	NORM100	FIRST	FIRST	2
records100\00000\00884_lr	records500\00000\00884_hrm	0	884	5604	83	1	F	155	60	9	1	AT-6 C 5.5	05\07\1987 10:04:56	sinus rhythm. prolonged pr interval. otherwise no definite pathology.	{'NORM': 100.0, 'LPR': 0.0, 'SR': 0.0}				0	FALSE	FALSE	TRUE							8	NORM	100	NORM100	FIRST	FIRST	2
records100\00000\00886_lr	records500\00000\00886_hrm	0	886	3744	79	1	F	155	65	7	1	AT-6 C 5.5	05\07\1987 14:36:56	sinus rhythm. normal ecg.	{'NORM': 100.0, 'SR': 0.0}				0	FALSE	FALSE	TRUE							10	NORM	100	NORM100	FIRST	FIRST	2
records100\00000\00901_lr	records500\00000\00901_hrm	0	901	5843	67	1	F	163	65	7	1	AT-6 6	10\07\1987 07:17:39	sinus rhythm. normal ecg. Edit: NORM 100, (NORM 100)	{'NORM': 100.0, 'SR': 0.0}				0	TRUE	FALSE	TRUE							9	NORM	100	NORM100	FIRST	FIRST	2
records100\00000\00902_lr	records500\00000\00902_hrm	0	902	8343	20	1	F		55	2	0	CS-12 E	10\07\1987 14:03:18	sinusrhythmus unspezifisches abnormales t	{'NORM': 100.0, 'SR': 0.0}					FALSE	FALSE	TRUE	, V3						9	NORM	100	NORM100	FIRST	FIRST	2
records100\00000\00916_lr	records500\00000\00916_hrm	0	916	7887	45	0	M	178	80	7	1	AT-6 C 5.5	15\07\1987 12:47:09	sinus rhythm. normal ecg.	{'NORM': 100.0, 'SR': 0.0}				0	FALSE	FALSE	TRUE							1	NORM	100	NORM100	FIRST	FIRST	2
records100\00000\00928_lr	records500\00000\00928_hrm	0	928	4709	56	1	F	170	80	7	1	AT-6 C 5.5	16\07\1987 14:26:28	sinus rhythm. normal ecg.	{'NORM': 100.0, 'SR': 0.0}				0	FALSE	FALSE	TRUE							10	NORM	100	NORM100	FIRST	FIRST	2
records100\00000\00999_lr	records500\00000\00999_hrm	0	999	1497	73	0	M	180	73	7	1	AT-6 C 5.5	29\07\1987 11:18:06	sinus rhythm. normal ecg.	{'NORM': 100.0, 'SR': 0.0}				0	FALSE	FALSE	TRUE							9	NORM	100	NORM100	FIRST	FIRST	2
records100\01000\01007_lr	records500\01000\01007_hrm	1000	1007	10526	39	0	M			1	2	CS-12	29\07\1987 20:22:59	sinusrhythmus lagetyp normal sonst normales ekg	{'NORM': 80.0, 'SR': 0.0}	MID			1	FALSE	FALSE	TRUE							9	NORM	80	NORM80	FIRST	FIRST	2
records100\01000\01031_lr	records500\01000\01031_hrm	1000	1031	1534	61	0	M	174	80		4	AT-6 6	01\08\1987 19:53:15	sinus rhythm. normal ecg.	{'NORM': 100.0, 'SR': 0.0}				2	FALSE	FALSE	TRUE							10	NORM	100	NORM100	FIRST	FIRST	2
records100\01000\01095_lr	records500\01000\01095_hrm	1000	1095	2563	42	1	F	170	95		35	AT-6 C 5.3	14\08\1987 08:05:31	sinus rhythm normal ecg	{'NORM': 100.0, 'SR': 0.0}				4	FALSE	FALSE	TRUE							1	NORM	100	NORM100	FIRST	FIRST	2
records100\01000\01098_lr	records500\01000\01098_hrm	1000	1098	3140	62	1	F	156	75		22	AT-6 C 5.5	14\08\1987 10:28:39	sinus rhythm small lateral q waves noted. no definite abnormality.	{'NORM': 100.0, 'QWAVE': 0.0, 'SR': 0.0}				4	FALSE	FALSE	TRUE							9	NORM	100	NORM100	FIRST	FIRST	2
records100\01000\01101_lr	records500\01000\01101_hrm	1000	1101	6198	53	1	F				28	AT-6 C 5.5	14\08\1987 13:25:17	sinus rhythm normal ecg	{'NORM': 100.0, 'SR': 0.0}				3	FALSE	FALSE	TRUE							10	NORM	100	NORM100	FIRST	FIRST	2
records100\01000\01113_lr	records500\01000\01113_hrm	1000	1113	16771	48	0	M		63	0	0	CS-12 E	19\08\1987 07:31:24	sinusrhythmus lagetyp normal normales ekg	{'NORM': 100.0, 'SR': 0.0}	MID				FALSE	FALSE	TRUE							10	NORM	100	NORM100	FIRST	FIRST	2
records100\01000\01117_lr	records500\01000\01117_hrm	1000	1117	14942	40	1	F		70	0	0	CS-12 E	27\08\1987 04:50:42	sinusrhythmus lagetyp normal normales ekg	{'NORM': 100.0, 'SR': 0.0}	MID				FALSE	FALSE	TRUE	, alles				2ES		1	NORM	100	NORM100	FIRST	FIRST	2
records100\01000\01163_lr	records500\01000\01163_hrm	1000	1163	5551	68	0	M	165	55	3	1	AT-6 C 5.5	11\09\1987 17:36:36	sinus rhythm. normal ecg. Edit: NORM 100, (NORM 100)	{'NORM': 100.0, 'SR': 0.0}				0	TRUE	FALSE	TRUE							1	NORM	100	NORM100	FIRST	FIRST	2
records100\01000\01195_lr	records500\01000\01195_hrm	1000	1195	5047	52	0	M	179	112	1	1	AT-6 C 5.5	20\09\1987 12:52:52	sinus rhythm. normal ecg.	{'NORM': 100.0, 'SR': 0.0}				0	FALSE	FALSE	TRUE							2	NORM	100	NORM100	FIRST	FIRST	2
records100\01000\01197_lr	records500\01000\01197_hrm	1000	1197	7417	35	1	F	168	53	3	1	AT-6 6	23\09\1987 17:46:17	sinus arrhythmia. normal ecg.	{'NORM': 100.0, 'SARRH': 0.0}				0	FALSE	FALSE	TRUE							10	NORM	100	NORM100	FIRST	FIRST	2
records100\01000\01217_lr	records500\01000\01217_hrm	1000	1217	1139	68	1	F	150	51	1	1	AT-6 6	01\10\1987 09:24:09	sinus rhythm. normal ecg. Edit: NORM 100, Muskelzittern, Tachykardie	{'NORM': 100.0, 'SR': 0.0}				0	TRUE	FALSE	TRUE		, noise,					1	NORM	100	NORM100	FIRST	FIRST	2
records100\01000\01223_lr	records500\01000\01223_hrm	1000	1223	983	87	0	M			3	1	AT-6 C 5.5	02\10\1987 08:39:59	trace only requested.	{'NORM': 80.0}				0	FALSE	FALSE	TRUE							4	NORM	80	NORM80	FIRST	FIRST	2
records100\01000\01265_lr	records500\01000\01265_hrm	1000	1265	21080	39	0	M		90	0	0	CS-12 E	18\11\1987 09:10:55	sinusrhythmus linkstyp sonst normales ekg	{'NORM': 80.0, 'SR': 0.0}	LAD				FALSE	FALSE	TRUE		, I-AVR,					7	NORM	80	NORM80	FIRST	FIRST	2
records100\01000\01271_lr	records500\01000\01271_hrm	1000	1271	13738	18	1	F		52	2	0	CS-12 E	06\12\1987 13:07:22	sinusrhythmus normales ekg	{'NORM': 100.0, 'SR': 0.0}					FALSE	FALSE	TRUE	, V2-V5						5	NORM	100	NORM100	FIRST	FIRST	2
records100\01000\01289_lr	records500\01000\01289_hrm	1000	1289	21532	21	1	F		60	0	0	CS-12 E	21\12\1987 07:46:50	sinus arrhythmie sonst normales ekg	{'NORM': 80.0, 'SARRH': 0.0}					FALSE	FALSE	TRUE							1	NORM	80	NORM80	FIRST	FIRST	2
records100\01000\01291_lr	records500\01000\01291_hrm	1000	1291	10745	70	0	M			0	0	CS-12 E	28\12\1987 14:21:24	sinusrhythmus normales ekg	{'NORM': 100.0, 'SR': 0.0}					FALSE	FALSE	TRUE							5	NORM	100	NORM100	SUBSEQ	FIRST	2
records100\01000\01294_lr	records500\01000\01294_hrm	1000	1294	12999	22	0	M		57	2	0	CS-12 E	05\01\1988 09:47:27	sinusrhythmus normales ekg	{'NORM': 100.0, 'SR': 0.0}					FALSE	FALSE	TRUE							2	NORM	100	NORM100	FIRST	FIRST	2
records100\01000\01305_lr	records500\01000\01305_hrm	1000	1305	10716	55	1	F		71	0	0	CS-12 E	19\01\1988 09:29:05	sinusrhythmus linkstyp sonst normales ekg	{'NORM': 80.0, 'SR': 0.0}	LAD				FALSE	FALSE	TRUE		, I-AVR,					5	NORM	80	NORM80	FIRST	FIRST	2
records100\01000\01312_lr	records500\01000\01312_hrm	1000	1312	18967	19	1	F		65	2	0	CS-12 E	24\01\1988 08:59:19	sinusrhythmus normales ekg	{'NORM': 100.0, 'SR': 0.0}					FALSE	FALSE	TRUE					1ES		5	NORM	100	NORM100	FIRST	FIRST	2
records100\01000\01323_lr	records500\01000\01323_hrm	1000	1323	1859	49	1	F	165	63	1	1	AT-6 C 5.5	29\01\1988 09:51:17	sinus rhythm. normal ecg.	{'NORM': 100.0, 'SR': 0.0}				0	FALSE	FALSE	TRUE							5	NORM	100	NORM100	FIRST	FIRST	2
records100\01000\01331_lr	records500\01000\01331_hrm	1000	1331	2991	74	1	F	151	74	5	1	AT-6 C 5.8	29\01\1988 18:03:04	sinus rhythm. normal ecg.	{'NORM': 100.0, 'SR': 0.0}				0	FALSE	FALSE	TRUE							4	NORM	100	NORM100	FIRST	FIRST	2
records100\01000\01345_lr	records500\01000\01345_hrm	1000	1345	14763	19	1	F		70	2	0	CS-12 E	02\02\1988 13:04:07	sinusrhythmus normales ekg	{'NORM': 100.0, 'SR': 0.0}					FALSE	FALSE	TRUE							1	NORM	100	NORM100	FIRST	FIRST	2
records100\01000\01348_lr	records500\01000\01348_hrm	1000	1348	4614	35	1	F	165	67	7	1	AT-6 C 5.5	04\02\1988 13:17:02	sinus rhythm. normal ecg.	{'NORM': 100.0, 'SR': 0.0}				0	FALSE	FALSE	TRUE							3	NORM	100	NORM100	FIRST	FIRST	2
records100\01000\01361_lr	records500\01000\01361_hrm	1000	1361	13804	53	0	M		90	0	0	CS-12 E	17\02\1988 14:12:05	sinusrhythmus lagetyp normal normales ekg	{'NORM': 100.0, 'SR': 0.0}	MID				FALSE	FALSE	TRUE		, I-AVR,					1	NORM	100	NORM100	FIRST	FIRST	2
records100\01000\01462_lr	records500\01000\01462_hrm	1000	1462	14046	46	0	M		78	0	0	CS-12 E	19\03\1988 08:28:37	sinusrhythmus lagetyp normal normales ekg	{'NORM': 100.0, 'SR': 0.0}	MID				FALSE	FALSE	TRUE							9	NORM	100	NORM100	FIRST	FIRST	2
records100\01000\01495_lr	records500\01000\01495_hrm	1000	1495	11568	60	1	F			1	2	CS-12	06\04\1988 14:28:53	sinusrhythmus mlt flaches t in iii,l,v1 normales ekg	{'NORM': 100.0, 'SR': 0.0}	MID			1	FALSE	FALSE	TRUE							3	NORM	100	NORM100	FIRST	FIRST	2
records100\01000\01501_lr	records500\01000\01501_hrm	1000	1501	10857	54	1	F		65	0	0	CS-12 E	09\04\1988 10:55:32	sinusrhythmus linkstyp sonst normales ekg	{'NORM': 80.0, 'SR': 0.0}	LAD				FALSE	FALSE	TRUE		, I-AVR,					2	NORM	80	NORM80	FIRST	FIRST	2
records100\01000\01510_lr	records500\01000\01510_hrm	1000	1510	1427	40	1	F	162	70	7	1	AT-6 C 5.5	10\04\1988 10:55:19	sinus rhythm. no definite pathology.	{'NORM': 50.0, 'SR': 0.0}				0	FALSE	FALSE	TRUE							1	NORM	50	NORM50	FIRST	FIRST	2
records100\01000\01523_lr	records500\01000\01523_hrm	1000	1523	2871	85	1	F	149		7	1	AT-6 6	12\04\1988 11:00:30	sinus bradycardia. otherwise normal ecg. the cause of the bradycardia is not evident.	{'NORM': 80.0, 'SBRAD': 0.0}				0	FALSE	FALSE	TRUE							4	NORM	80	NORM80	FIRST	FIRST	2
records100\01000\01538_lr	records500\01000\01538_hrm	1000	1538	7041	77	1	F	152	54	9	1	AT-6 6	15\04\1988 13:42:35	sinus rhythm. st segments are depressed in i, avl, v6. this may be due to lv strain or ischaemia.	{'NORM': 50.0, 'STD_': 0.0, 'SR': 0.0}				0	FALSE	FALSE	TRUE							8	NORM	50	NORM50	FIRST	FIRST	2
records100\01000\01607_lr	records500\01000\01607_hrm	1000	1607	12305	19	0	M		73	0	0	CS-12 E	26\04\1988 08:24:59	sinusrhythmus normales ekg	{'NORM': 100.0, 'SR': 0.0}					FALSE	FALSE	TRUE							5	NORM	100	NORM100	FIRST	FIRST	2
records100\01000\01610_lr	records500\01000\01610_hrm	1000	1610	3278	68	0	M	170	71	1	1	AT-6 C 5.8	27\04\1988 11:35:13	sinus rhythm. normal ecg.	{'NORM': 100.0, 'SR': 0.0}				0	FALSE	FALSE	TRUE							9	NORM	100	NORM100	FIRST	FIRST	2
records100\01000\01614_lr	records500\01000\01614_hrm	1000	1614	3354	58	0	M	170	104	11	1	AT-6 C 5.5	28\04\1988 08:20:32	sinus rhythm. normal ecg.	{'NORM': 100.0, 'SR': 0.0}				0	FALSE	FALSE	TRUE							8	NORM	100	NORM100	FIRST	FIRST	2
records100\01000\01618_lr	records500\01000\01618_hrm	1000	1618	17507	39	1	F		70	0	0	CS-12 E	28\04\1988 09:44:28	sinusrhythmus lagetyp normal normales ekg	{'NORM': 100.0, 'SR': 0.0}	MID				FALSE	FALSE	TRUE	, I-AVF	, alles,					10	NORM	100	NORM100	FIRST	FIRST	2
records100\01000\01620_lr	records500\01000\01620_hrm	1000	1620	1811	73	0	M	162	68	11	1	AT-6 C 5.5	28\04\1988 11:34:13	sinus rhythm. normal ecg.	{'NORM': 100.0, 'SR': 0.0}				0	FALSE	FALSE	TRUE							5	NORM	100	NORM100	FIRST	FIRST	2
records100\01000\01628_lr	records500\01000\01628_hrm	1000	1628	17828	57	1	F		65	0	0	CS-12 E	29\04\1988 11:33:17	sinustachykardie lagetyp normal sonst normales ekg Edit: NORM 80, Tachykardie, NORM 100	{'NORM': 80.0, 'STACH': 0.0}	MID				TRUE	FALSE	TRUE							9	NORM	80	NORM80	FIRST	FIRST	2
records100\01000\01643_lr	records500\01000\01643_hrm	1000	1643	16905	47	1	F		72	0	0	CS-12 E	30\04\1988 13:35:30	sinusrhythmus linkstyp sonst normales ekg	{'NORM': 80.0, 'SR': 0.0}	LAD				FALSE	FALSE	TRUE							2	NORM	80	NORM80	FIRST	FIRST	2
records100\01000\01648_lr	records500\01000\01648_hrm	1000	1648	1391	60	1	F	156	68	5	1	AT-6 C 5.5	01\05\1988 09:27:05	sinus rhythm. normal ecg.	{'NORM': 100.0, 'SR': 0.0}				0	FALSE	FALSE	TRUE							9	NORM	100	NORM100	FIRST	FIRST	2
records100\01000\01666_lr	records500\01000\01666_hrm	1000	1666	5086	34	0	M	175	73	4	1	AT-6 6	05\05\1988 10:15:11	sinus rhythm. normal ecg.	{'NORM': 100.0, 'SR': 0.0}				0	FALSE	FALSE	TRUE							2	NORM	100	NORM100	FIRST	FIRST	2
records100\01000\01697_lr	records500\01000\01697_hrm	1000	1697	9414	44	0	M		82	0	0	CS-12 E	13\05\1988 10:30:31	sinusrhythmus lagetyp normal unvollstÄndiger rechtsschenkelblock sonst normales ekg	{'NORM': 100.0, 'SR': 0.0}	MID				FALSE	FALSE	TRUE							10	NORM	100	NORM100	FIRST	FIRST	2
records100\01000\01749_lr	records500\01000\01749_hrm	1000	1749	10931	56	0	M		74	2	0	CS-12 E	19\06\1988 06:01:21	sinusrhythmus normales ekg	{'NORM': 100.0, 'SR': 0.0}					FALSE	FALSE	TRUE		, I-V2,					4	NORM	100	NORM100	FIRST	FIRST	2
records100\01000\01823_lr	records500\01000\01823_hrm	1000	1823	1068	77	0	M	174	55	5	1	AT-6 6	02\07\1988 08:35:00	sinus tachycardia. low limb lead voltage. otherwise normal ecg. Edit: NORM, NOISE, ASMI möglich	{'NORM': 80.0, 'LVOLT': 0.0, 'STACH': 0.0}				0	TRUE	FALSE	TRUE		, stark,					5	NORM	80	NORM80	FIRST	FIRST	2
records100\01000\01830_lr	records500\01000\01830_hrm	1000	1830	18139	44	1	F			1	2	CS-12	02\07\1988 14:32:37	sinusrhythmus mlt t insgesamt flach normales ekg	{'NORM': 100.0, 'SR': 0.0}	MID			1	FALSE	FALSE	TRUE							8	NORM	100	NORM100	FIRST	FIRST	2
records100\01000\01859_lr	records500\01000\01859_hrm	1000	1859	21565	54	1	F			1	2	CS-12	06\07\1988 12:22:25	sinusrhythmus lagetyp normal normales ekg	{'NORM': 100.0, 'SR': 0.0}	MID			1	FALSE	FALSE	TRUE							4	NORM	100	NORM100	FIRST	FIRST	2
records100\01000\01869_lr	records500\01000\01869_hrm	1000	1869	4461	31	0	M	180	84	8	1	AT-6 C 5.8	08\07\1988 12:52:12	sinus rhythm. normal ecg.	{'NORM': 100.0, 'SR': 0.0}				0	FALSE	FALSE	TRUE							6	NORM	100	NORM100	FIRST	FIRST	2
records100\01000\01893_lr	records500\01000\01893_hrm	1000	1893	9126	35	1	F			1	2	CS-12	14\07\1988 15:01:46	sinusbradykardie lagetyp normal normales ekg	{'NORM': 100.0, 'SBRAD': 0.0}	MID			1	FALSE	FALSE	TRUE							4	NORM	100	NORM100	FIRST	FIRST	2
records100\01000\01931_lr	records500\01000\01931_hrm	1000	1931	2535	24	0	M	188	83	7	1	AT-6 C 5.5	18\07\1988 10:47:34	sinus arrhythmia. normal ecg.	{'NORM': 100.0, 'SARRH': 0.0}				0	FALSE	FALSE	TRUE							3	NORM	100	NORM100	FIRST	FIRST	2
records100\01000\01943_lr	records500\01000\01943_hrm	1000	1943	7756	62	1	F	153	62	6	1	AT-6 6	20\07\1988 18:24:44	trace only requested.	{'NORM': 100.0}				0	FALSE	FALSE	TRUE							3	NORM	100	NORM100	FIRST	FIRST	2
records100\01000\01960_lr	records500\01000\01960_hrm	1000	1960	9155	20	1	F		57	0	0	CS-12 E	23\07\1988 03:33:14	sinusrhythmus lagetyp normal unspezifisches abnormales t	{'NORM': 100.0, 'SR': 0.0}	MID				FALSE	FALSE	TRUE							2	NORM	100	NORM100	FIRST	FIRST	2
records100\01000\01989_lr	records500\01000\01989_hrm	1000	1989	3139	48	0	M	180	65	5	1	AT-6 6	25\07\1988 10:40:08	sinus rhythm. normal ecg.	{'NORM': 100.0, 'SR': 0.0}				0	FALSE	FALSE	TRUE							8	NORM	100	NORM100	FIRST	FIRST	2
records100\01000\01997_lr	records500\01000\01997_hrm	1000	1997	768	63	0	M	186	95	11	1	AT-6 C 5.8	28\07\1988 08:04:36	sinus rhythm. normal ecg.	{'NORM': 100.0, 'SR': 0.0}				0	FALSE	FALSE	TRUE							7	NORM	100	NORM100	FIRST	FIRST	2
records100\01000\01999_lr	records500\01000\01999_hrm	1000	1999	3129	53	0	M	183	105	8	1	AT-6 C 5.5	28\07\1988 10:06:37	sinus rhythm. minor non-specific t wave flattening in v6. otherwise no definite pathology.	{'NORM': 80.0, 'NT_': 0.0, 'SR': 0.0}				0	FALSE	FALSE	TRUE							3	NORM	80	NORM80	FIRST	FIRST	2
records100\02000\02006_lr	records500\02000\02006_hrm	2000	2006	5815	74	1	F	150		7	1	AT-6 C 5.5	28\07\1988 17:02:11	sinus rhythm. normal ecg.	{'NORM': 100.0, 'SR': 0.0}				0	FALSE	FALSE	TRUE							3	NORM	100	NORM100	FIRST	FIRST	2
records100\02000\02009_lr	records500\02000\02009_hrm	2000	2009	1082	51	1	F	153	67	9	1	AT-6 C 5.5	29\07\1988 08:10:17	sinus rhythm. minor non-specific t wave flattening in i, avl, v6. otherwise normal ecg.	{'NORM': 80.0, 'NT_': 0.0, 'SR': 0.0}				0	FALSE	FALSE	TRUE							8	NORM	80	NORM80	FIRST	FIRST	2
records100\02000\02044_lr	records500\02000\02044_hrm	2000	2044	2237	49	1	F	158	65		6	AT-6 C 5.8	01\08\1988 07:35:01	sinus rhythm. normal ecg.	{'NORM': 100.0, 'SR': 0.0}				2	FALSE	FALSE	TRUE							8	NORM	100	NORM100	FIRST	FIRST	2
records100\02000\02078_lr	records500\02000\02078_hrm	2000	2078	4507	86	1	F	160	42		13	AT-6 6	05\08\1988 09:36:33	atrial fibrillation. otherwise no definite pathology.	{'NORM': 100.0, 'AFIB': 0.0}				2	FALSE	FALSE	TRUE							9	NORM	100	NORM100	FIRST	FIRST	2
records100\02000\02122_lr	records500\02000\02122_hrm	2000	2122	3263	65	1	F	164	80		4	AT-6 6	11\08\1988 17:05:19	sinus rhythm normal ecg	{'NORM': 100.0, 'SR': 0.0}				3	FALSE	FALSE	TRUE							1	NORM	100	NORM100	FIRST	FIRST	2
records100\02000\02144_lr	records500\02000\02144_hrm	2000	2144	2628	50	1	F	170	55		14	AT-6 6	14\08\1988 11:46:20	sinus rhythm normal ecg	{'NORM': 100.0, 'SR': 0.0}				3	FALSE	FALSE	TRUE							10	NORM	100	NORM100	FIRST	FIRST	2
records100\02000\02167_lr	records500\02000\02167_hrm	2000	2167	14971	31	1	F		51	0	0	CS-12 E	27\08\1988 03:38:47	sinusrhythmus lagetyp normal normales ekg	{'NORM': 100.0, 'SR': 0.0}	MID				FALSE	FALSE	TRUE	, I,III,AVL,V3	, I-AVF,					7	NORM	100	NORM100	FIRST	FIRST	2
records100\02000\02191_lr	records500\02000\02191_hrm	2000	2191	1760	50	0	M	175		7	1	AT-6 C 5.5	06\09\1988 07:14:49	sinus rhythm. incomplete right bundle branch block, this is probably a normal variant. otherwise normal ecg. Edit: NORM 80, IRBBB, (NORM 100, IRBBB)	{'NORM': 100.0, 'IRBBB': 100.0, 'SR': 0.0}				0	TRUE	FALSE	TRUE							5	NORM	100	NORM100	FIRST	FIRST	2
records100\02000\02224_lr	records500\02000\02224_hrm	2000	2224	6810	56	1	F	158	51	8	1	AT-6 C 5.5	12\09\1988 11:44:49	sinus rhythm. normal ecg.	{'NORM': 100.0, 'SR': 0.0}				0	FALSE	FALSE	TRUE							10	NORM	100	NORM100	FIRST	FIRST	2
records100\02000\02263_lr	records500\02000\02263_hrm	2000	2263	2941	60	0	M	176	77	4	1	AT-6 C 5.5	19\09\1988 15:08:08	sinus rhythm. normal ecg.	{'NORM': 100.0, 'SR': 0.0}				0	FALSE	FALSE	TRUE							7	NORM	100	NORM100	FIRST	FIRST	2
records100\02000\02270_lr	records500\02000\02270_hrm	2000	2270	1990	26	1	F	184	65	4	1	AT-6 C 5.5	25\09\1988 09:18:01	sinus rhythm. normal ecg.	{'NORM': 100.0, 'SR': 0.0}				0	FALSE	FALSE	TRUE	, V1						10	NORM	100	NORM100	FIRST	FIRST	2
records100\02000\02272_lr	records500\02000\02272_hrm	2000	2272	1687	42	1	F	156	55	11	1	AT-6 C 5.5	25\09\1988 10:26:01	sinus rhythm. normal ecg.	{'NORM': 100.0, 'SR': 0.0}				0	FALSE	FALSE	TRUE							8	NORM	100	NORM100	FIRST	FIRST	2
records100\02000\02294_lr	records500\02000\02294_hrm	2000	2294	4984	64	0	M	177	67	7	1	AT-6 6	01\10\1988 09:53:02	premature ventricular contraction(s). sinus tachycardia. otherwise normal ecg.	{'NORM': 100.0, 'PVC': 0.0, 'STACH': 0.0}				0	FALSE	FALSE	TRUE					1ES		2	NORM	100	NORM100	FIRST	FIRST	2
records100\02000\02301_lr	records500\02000\02301_hrm	2000	2301	2793	72	0	M	175	72	4	1	AT-6 6	02\10\1988 08:04:05	premature atrial contraction(s), bigeminy. sinus rhythm. normal ecg.	{'NORM': 100.0, 'PAC': 0.0, 'SR': 0.0, 'BIGU': 0.0}				0	FALSE	FALSE	TRUE							9	NORM	100	NORM100	FIRST	FIRST	2
records100\02000\02316_lr	records500\02000\02316_hrm	2000	2316	2452	60	1	F	152		3	1	AT-6 6	03\10\1988 11:16:50	sinus rhythm. normal ecg.	{'NORM': 100.0, 'SR': 0.0}				0	FALSE	FALSE	TRUE							7	NORM	100	NORM100	FIRST	FIRST	2
records100\02000\02355_lr	records500\02000\02355_hrm	2000	2355	19188	41	0	M		65	0	0	CS-12 E	22\11\1988 13:05:54	sinusrhythmus normales ekg	{'NORM': 100.0, 'SR': 0.0}					FALSE	FALSE	TRUE							10	NORM	100	NORM100	FIRST	FIRST	2
records100\02000\02361_lr	records500\02000\02361_hrm	2000	2361	13039	50	0	M			1	2	CS-12	24\11\1988 17:24:27	sinusrhythmus lagetyp normal normales ekg	{'NORM': 100.0, 'SR': 0.0}	MID			1	FALSE	FALSE	TRUE							9	NORM	100	NORM100	FIRST	FIRST	2
records100\02000\02372_lr	records500\02000\02372_hrm	2000	2372	13935	74	1	F			1	2	CS-12	01\12\1988 14:40:26	sinusrhythmus lagetyp normal verminderte r-progression wahrscheinlich normales ekg	{'NORM': 35.0, 'SR': 0.0}	MID			1	FALSE	FALSE	TRUE							5	NORM	35	NORM35	FIRST	FIRST	2
records100\02000\02391_lr	records500\02000\02391_hrm	2000	2391	13524	34	0	M		59	0	0	CS-12 E	10\12\1988 16:02:25	sinusrhythmus normales ekg	{'NORM': 100.0, 'SR': 0.0}					FALSE	FALSE	TRUE		, I-V2,					7	NORM	100	NORM100	FIRST	FIRST	2
records100\02000\02396_lr	records500\02000\02396_hrm	2000	2396	12280	18	1	F		65	2	0	CS-12 E	12\12\1988 08:58:10	sinusrhythmus normales ekg	{'NORM': 100.0, 'SR': 0.0}					FALSE	FALSE	TRUE		, I,II,					8	NORM	100	NORM100	FIRST	FIRST	2
records100\02000\02404_lr	records500\02000\02404_hrm	2000	2404	17377	52	1	F			1	2	CS-12	18\12\1988 08:17:50	sinusrhythmus lagetyp normal normales ekg	{'NORM': 100.0, 'SR': 0.0}	MID			1	FALSE	FALSE	TRUE							6	NORM	100	NORM100	FIRST	FIRST	2
records100\02000\02407_lr	records500\02000\02407_hrm	2000	2407	8539	41	1	F			1	2	CS-12	19\12\1988 08:27:27	sinusrhythmus lagetyp normal normales ekg	{'NORM': 100.0, 'SR': 0.0}	MID			1	FALSE	FALSE	TRUE							3	NORM	100	NORM100	FIRST	FIRST	2
records100\02000\02408_lr	records500\02000\02408_hrm	2000	2408	10899	39	1	F		64	2	0	CS-12 E	19\12\1988 08:53:51	sinusrhythmus normales ekg	{'NORM': 100.0, 'SR': 0.0}					FALSE	FALSE	TRUE							4	NORM	100	NORM100	FIRST	FIRST	2
records100\02000\02461_lr	records500\02000\02461_hrm	2000	2461	2139	84	0	M	179	73	9	1	AT-6 C 5.5	28\01\1989 10:24:28	sinus rhythm. no definite pathology. Edit: NORM 100, (NORM 100)	{'NORM': 100.0, 'SR': 0.0}				0	TRUE	FALSE	TRUE							1	NORM	100	NORM100	FIRST	FIRST	2
records100\02000\02474_lr	records500\02000\02474_hrm	2000	2474	16810	22	0	M		85	2	0	CS-12 E	31\01\1989 13:32:06	sinusrhythmus t abnormal, wahrscheinlich anteriorer myokardschaden	{'NORM': 100.0, 'SR': 0.0}					FALSE	FALSE	TRUE		, alles,					5	NORM	100	NORM100	FIRST	FIRST	2
records100\02000\02481_lr	records500\02000\02481_hrm	2000	2481	18254	18	1	F		45	2	0	CS-12 E	05\02\1989 13:22:13	sinusrhythmus normales ekg	{'NORM': 100.0, 'SR': 0.0}					FALSE	FALSE	TRUE							4	NORM	100	NORM100	FIRST	FIRST	2
records100\02000\02533_lr	records500\02000\02533_hrm	2000	2533	6653	69	0	M	160	58	6	1	AT-6 C 5.6	27\02\1989 12:03:39	sinus rhythm. no definite pathology.	{'NORM': 100.0, 'SR': 0.0}				0	FALSE	FALSE	TRUE							5	NORM	100	NORM100	FIRST	FIRST	2
records100\02000\02566_lr	records500\02000\02566_hrm	2000	2566	11477	54	1	F			0	0	CS-12 E	07\03\1989 11:11:39	sinusrhythmus lagetyp normal normales ekg	{'NORM': 100.0, 'SR': 0.0}	MID				FALSE	FALSE	TRUE	, II-AVF						7	NORM	100	NORM100	FIRST	FIRST	2
records100\02000\02579_lr	records500\02000\02579_hrm	2000	2579	17038	57	0	M		137	2	0	CS-12 E	12\03\1989 15:41:43	sinusrhythmus periphere niederspannung	{'NORM': 100.0, 'SR': 0.0}					FALSE	FALSE	TRUE	, V2	, I-AVR,					10	NORM	100	NORM100	FIRST	FIRST	2
records100\02000\02597_lr	records500\02000\02597_hrm	2000	2597	9725	40	1	F			1	2	CS-12	17\03\1989 18:54:53	sinusbradykardie lagetyp normal qrs(t) abnormal langsame r-progression wahrscheinlich normal	{'NORM': 50.0, 'ABQRS': 0.0, 'SBRAD': 0.0}	MID			1	FALSE	FALSE	TRUE							6	NORM	50	NORM50	FIRST	FIRST	2
records100\02000\02631_lr	records500\02000\02631_hrm	2000	2631	11919	43	0	M		57	2	0	CS-12 E	27\03\1989 11:22:20	sinusrhythmus normales ekg	{'NORM': 100.0, 'SR': 0.0}					FALSE	FALSE	TRUE							3	NORM	100	NORM100	FIRST	FIRST	2
records100\02000\02636_lr	records500\02000\02636_hrm	2000	2636	16875	64	1	F			0	0	CS-12 E	02\04\1989 10:56:54	sinusrhythmus lagetyp normal normales ekg	{'NORM': 100.0, 'SR': 0.0}	MID				FALSE	FALSE	TRUE		, I-AVF,					4	NORM	100	NORM100	FIRST	FIRST	2
records100\02000\02661_lr	records500\02000\02661_hrm	2000	2661	7205	75	1	F	158		1	1	AT-6 C 5.5	10\04\1989 09:22:42	sinus rhythm. no definite pathology.	{'NORM': 100.0, 'SR': 0.0}				0	FALSE	FALSE	TRUE							2	NORM	100	NORM100	FIRST	FIRST	2
records100\02000\02695_lr	records500\02000\02695_hrm	2000	2695	20546	19	0	M		68	0	0	CS-12 E	15\04\1989 07:23:33	sinusrhythmus lagetyp normal normales ekg	{'NORM': 100.0, 'SR': 0.0}	MID				FALSE	FALSE	TRUE							2	NORM	100	NORM100	FIRST	FIRST	2
records100\02000\02713_lr	records500\02000\02713_hrm	2000	2713	16671	55	1	F		75	0	0	CS-12 E	19\04\1989 11:32:29	sinusrhythmus verdacht auf p-sinistrocardiale lagetyp normal	{'NORM': 100.0, 'SR': 0.0}	MID				FALSE	FALSE	TRUE		, I-AVF,					1	NORM	100	NORM100	FIRST	FIRST	2
records100\02000\02726_lr	records500\02000\02726_hrm	2000	2726	5643	47	0	M	163	63	6	1	AT-6 6	22\04\1989 10:50:49	sinus rhythm. normal ecg.	{'NORM': 100.0, 'SR': 0.0}				0	FALSE	FALSE	TRUE							7	NORM	100	NORM100	FIRST	FIRST	2
records100\02000\02737_lr	records500\02000\02737_hrm	2000	2737	6920	41	1	F		165	4	1	AT-6 C 5.5	23\04\1989 11:52:35	sinus bradycardia. otherwise normal ecg. the cause of the bradycardia is not evident.	{'NORM': 80.0, 'SBRAD': 0.0}				0	FALSE	FALSE	TRUE							7	NORM	80	NORM80	FIRST	FIRST	2
records100\02000\02759_lr	records500\02000\02759_hrm	2000	2759	15339	32	1	F		53	2	0	CS-12 E	26\04\1989 12:29:12	sinusrhythmus unspezifisches abnormales t	{'NORM': 50.0, 'SR': 0.0}					FALSE	FALSE	TRUE							8	NORM	50	NORM50	FIRST	FIRST	2
records100\02000\02774_lr	records500\02000\02774_hrm	2000	2774	3704	80	1	F	164	63	3	1	AT-6 6	29\04\1989 12:15:44	sinus rhythm. no definite pathology.	{'NORM': 100.0, 'SR': 0.0}				0	FALSE	FALSE	TRUE							5	NORM	100	NORM100	FIRST	FIRST	2
records100\02000\02780_lr	records500\02000\02780_hrm	2000	2780	5009	37	0	M	181	106	5	1	AT-6 C 5.5	29\04\1989 18:35:22	sinus rhythm. normal ecg.	{'NORM': 100.0, 'SR': 0.0}				0	FALSE	FALSE	TRUE							8	NORM	100	NORM100	FIRST	FIRST	2
records100\02000\02789_lr	records500\02000\02789_hrm	2000	2789	6368	65	0	M		95	10	1	AT-6 C 5.5	30\04\1989 15:24:18	sinus rhythm. r-s transition zone in v leads displaced to the right. no definite pathology.	{'NORM': 80.0, 'SR': 0.0}				0	FALSE	FALSE	TRUE		, mittel,					10	NORM	80	NORM80	FIRST	FIRST	2
records100\02000\02801_lr	records500\02000\02801_hrm	2000	2801	9053	25	1	F			0	0	CS-12 E	01\05\1989 12:22:28	sinusrhythmus lagetyp normal normales ekg	{'NORM': 100.0, 'SR': 0.0}	MID				FALSE	FALSE	TRUE	, I-AVR						9	NORM	100	NORM100	FIRST	FIRST	2
records100\02000\02803_lr	records500\02000\02803_hrm	2000	2803	3468	63	1	F	170	68	9	1	AT-6 6	01\05\1989 13:26:09	sinus tachycardia. otherwise normal ecg.	{'NORM': 80.0, 'STACH': 0.0}				0	FALSE	FALSE	TRUE	v2,						2	NORM	80	NORM80	FIRST	FIRST	2
records100\02000\02852_lr	records500\02000\02852_hrm	2000	2852	1209	52	0	M	185	94	5	1	AT-6 6	08\05\1989 13:16:41	sinus tachycardia. otherwise normal ecg.	{'NORM': 80.0, 'STACH': 0.0}				0	FALSE	FALSE	TRUE							9	NORM	80	NORM80	FIRST	FIRST	2
records100\02000\02875_lr	records500\02000\02875_hrm	2000	2875	15931	44	1	F		69	0	0	CS-12 E	20\05\1989 09:43:06	sinusrhythmus lagetyp normal normales ekg	{'NORM': 100.0, 'SR': 0.0}	MID				FALSE	FALSE	TRUE							3	NORM	100	NORM100	FIRST	FIRST	2
records100\02000\02898_lr	records500\02000\02898_hrm	2000	2898	16812	72	0	M			1	2	CS-12	01\06\1989 16:11:11	sinusrhythmus lagetyp normal normales ekg	{'NORM': 100.0, 'SR': 0.0}	MID			1	FALSE	FALSE	TRUE							5	NORM	100	NORM100	FIRST	FIRST	2
records100\02000\02915_lr	records500\02000\02915_hrm	2000	2915	14285	51	1	F		88	0	0	CS-12 E	07\06\1989 07:17:19	sinusrhythmus normales ekg	{'NORM': 100.0, 'SR': 0.0}					FALSE	FALSE	TRUE			alles				4	NORM	100	NORM100	FIRST	FIRST	2
records100\02000\02933_lr	records500\02000\02933_hrm	2000	2933	13267	72	1	F			1	2	CS-12	16\06\1989 16:10:31	sinusrhythmus lagetyp normal normales ekg	{'NORM': 100.0, 'SR': 0.0}	MID			1	FALSE	FALSE	TRUE							9	NORM	100	NORM100	FIRST	FIRST	2
records100\02000\02965_lr	records500\02000\02965_hrm	2000	2965	21328	61	1	F			1	2	CS-12	25\06\1989 16:36:19	sinusrhythmus linkstyp sonst normales ekg	{'NORM': 80.0, 'SR': 0.0}	LAD			1	FALSE	FALSE	TRUE							10	NORM	80	NORM80	FIRST	FIRST	2
records100\02000\02981_lr	records500\02000\02981_hrm	2000	2981	11838	46	1	F		58	2	0	CS-12 E	27\06\1989 10:46:42	sinusrhythmus rechtstyp sonst normales ekg	{'NORM': 80.0, 'SR': 0.0}	RAD				FALSE	FALSE	TRUE							7	NORM	80	NORM80	FIRST	FIRST	2
records100\02000\02982_lr	records500\02000\02982_hrm	2000	2982	8203	27	0	M		78	2	0	CS-12 E	27\06\1989 11:33:33	sinusrhythmus normales ekg	{'NORM': 100.0, 'SR': 0.0}					FALSE	FALSE	TRUE							4	NORM	100	NORM100	FIRST	FIRST	2
records100\02000\02991_lr	records500\02000\02991_hrm	2000	2991	7785	52	0	M	173	80	4	1	AT-6 C 5.5	28\06\1989 11:30:48	sinus rhythm. normal ecg.	{'NORM': 100.0, 'SR': 0.0}				7	FALSE	FALSE	TRUE							2	NORM	100	NORM100	FIRST	FIRST	2
records100\03000\03003_lr	records500\03000\03003_hrm	3000	3003	20949	44	0	M			1	2	CS-12	30\06\1989 12:12:57	sinusrhythmus llt normales ekg	{'NORM': 100.0, 'SR': 0.0}	LAD			1	FALSE	FALSE	TRUE							9	NORM	100	NORM100	FIRST	FIRST	2
records100\03000\03020_lr	records500\03000\03020_hrm	3000	3020	6712	34	1	F	168	64	1	1	AT-6 6	02\07\1989 09:28:02	sinus rhythm. normal ecg.	{'NORM': 100.0, 'SR': 0.0}				0	FALSE	FALSE	TRUE							2	NORM	100	NORM100	FIRST	FIRST	2
records100\03000\03086_lr	records500\03000\03086_hrm	3000	3086	1032	70	1	F	150	70	1	1	AT-6 C 5.8	13\07\1989 14:49:34	sinus rhythm. normal ecg.	{'NORM': 100.0, 'SR': 0.0}				0	FALSE	FALSE	TRUE							3	NORM	100	NORM100	FIRST	FIRST	2
records100\03000\03094_lr	records500\03000\03094_hrm	3000	3094	1692	70	0	M	170	65	3	1	AT-6 C 5.5	14\07\1989 08:43:57	sinus rhythm. normal ecg.	{'NORM': 100.0, 'SR': 0.0}				0	FALSE	FALSE	TRUE							1	NORM	100	NORM100	FIRST	FIRST	2
records100\03000\03114_lr	records500\03000\03114_hrm	3000	3114	11219	24	1	F		81	0	0	CS-12 E	16\07\1989 02:43:04	sinusrhythmus lagetyp normal normales ekg	{'NORM': 100.0, 'SR': 0.0}	MID				FALSE	FALSE	TRUE		, I-AVR,					1	NORM	100	NORM100	FIRST	FIRST	2
records100\03000\03115_lr	records500\03000\03115_hrm	3000	3115	21296	36	0	M		69	0	0	CS-12 E	16\07\1989 06:22:03	sinusrhythmus verdacht auf p-sinistrocardiale lagetyp normal	{'NORM': 100.0, 'SR': 0.0}	MID				FALSE	FALSE	TRUE							4	NORM	100	NORM100	FIRST	FIRST	2
records100\03000\03130_lr	records500\03000\03130_hrm	3000	3130	7611	65	1	F	162	62	10	1	AT-6 C 5.5	17\07\1989 14:47:48	sinus rhythm. normal ecg.	{'NORM': 100.0, 'SR': 0.0}				0	FALSE	FALSE	TRUE							8	NORM	100	NORM100	FIRST	FIRST	2
records100\03000\03136_lr	records500\03000\03136_hrm	3000	3136	9594	56	1	F		80	0	0	CS-12 E	18\07\1989 09:41:17	sinustachykardie lagetyp normal sonst normales ekg	{'NORM': 80.0, 'STACH': 0.0}	MID				FALSE	FALSE	TRUE							3	NORM	80	NORM80	FIRST	FIRST	2
records100\03000\03138_lr	records500\03000\03138_hrm	3000	3138	5776	42	1	F	153	75	1	1	AT-6 6	18\07\1989 10:12:26	sinus rhythm. normal ecg.	{'NORM': 100.0, 'SR': 0.0}				0	FALSE	FALSE	TRUE							8	NORM	100	NORM100	FIRST	FIRST	2
records100\03000\03187_lr	records500\03000\03187_hrm	3000	3187	1309	52	0	M	165	78	1	1	AT-6 C 5.5	25\07\1989 08:30:59	trace only requested.	{'NORM': 100.0}				0	FALSE	FALSE	TRUE							2	NORM	100	NORM100	FIRST	FIRST	2
records100\03000\03207_lr	records500\03000\03207_hrm	3000	3207	20410	62	1	F			1	2	CS-12	27\07\1989 13:16:26	sinusbradykardie lagetyp normal periphere niederspannung unspezifisches abnormales t wahrscheinlich normal	{'NORM': 50.0, 'LVOLT': 0.0, 'SBRAD': 0.0}	MID			1	FALSE	FALSE	TRUE							4	NORM	50	NORM50	FIRST	FIRST	2
records100\03000\03328_lr	records500\03000\03328_hrm	3000	3328	5320	40	0	M	170	76		8	AT-6 C 5.5	11\08\1989 19:00:34	sinus rhythm normal ecg	{'NORM': 100.0, 'SR': 0.0}				3	FALSE	FALSE	TRUE							4	NORM	100	NORM100	FIRST	FIRST	2
records100\03000\03330_lr	records500\03000\03330_hrm	3000	3330	20754	35	1	F			1	2	CS-12	12\08\1989 10:04:14	sinus arrhythmie lagetyp normal mÄssige amplitudenkriterien f#r linkshypertrophie qrs(t) abnormal anterolateraler myokardschaden mÖglich st & t abnormal, wahrscheinlich inferolaterale ischÄmie oder linksbelastung	{'NORM': 100.0, 'ABQRS': 0.0, 'SARRH': 0.0}	MID			1	FALSE	FALSE	TRUE							7	NORM	100	NORM100	FIRST	FIRST	2
records100\03000\03358_lr	records500\03000\03358_hrm	3000	3358	21323	62	0	M			1	2	CS-12	23\08\1989 08:53:24	sinusrhythmus lagetyp normal normales ekg	{'NORM': 100.0, 'SR': 0.0}	MID			1	FALSE	FALSE	TRUE	, V6						5	NORM	100	NORM100	FIRST	FIRST	2
records100\03000\03366_lr	records500\03000\03366_hrm	3000	3366	20570	58	1	F		90	0	0	CS-12 E	02\09\1989 10:20:55	sinusrhythmus lagetyp normal qrs(t) abnorm inferiorer myokardschaden nicht auszuschliessen	{'NORM': 15.0, 'ABQRS': 0.0, 'SR': 0.0}	MID				FALSE	FALSE	TRUE							9	NORM	15	NORM15	FIRST	FIRST	2
records100\03000\03372_lr	records500\03000\03372_hrm	3000	3372	8416	23	1	F		52	0	0	CS-12 E	03\09\1989 09:43:24	sinusrhythmus lagetyp normal normales ekg	{'NORM': 100.0, 'SR': 0.0}	MID				FALSE	FALSE	TRUE		, I-V2,					5	NORM	100	NORM100	FIRST	FIRST	2
records100\03000\03395_lr	records500\03000\03395_hrm	3000	3395	1555	75	1	F	163	70	8	1	AT-6 C 5.5	09\09\1989 08:32:38	sinus rhythm. normal ecg.	{'NORM': 100.0, 'SR': 0.0}				0	FALSE	FALSE	TRUE							4	NORM	100	NORM100	FIRST	FIRST	2
records100\03000\03414_lr	records500\03000\03414_hrm	3000	3414	7118	65	1	F	147	70	3	1	AT-6 C 5.5	11\09\1989 08:20:31	sinus rhythm. normal ecg. Edit: NORM 80, qIII(NORM 50)	{'NORM': 50.0, 'SR': 0.0}				0	TRUE	FALSE	TRUE							10	NORM	50	NORM50	FIRST	FIRST	2
records100\03000\03450_lr	records500\03000\03450_hrm	3000	3450	571	44	1	F	158	61	1	1	AT-6 C 5.5	16\09\1989 11:14:37	sinus rhythm. normal ecg.	{'NORM': 100.0, 'SR': 0.0}				0	FALSE	FALSE	TRUE							5	NORM	100	NORM100	FIRST	FIRST	2
records100\03000\03459_lr	records500\03000\03459_hrm	3000	3459	12053	69	0	M			1	2	CS-12	17\09\1989 18:47:34	sinusrhythmus linkstyp sonst normales ekg	{'NORM': 80.0, 'SR': 0.0}	LAD			1	FALSE	FALSE	TRUE							7	NORM	80	NORM80	FIRST	FIRST	2
records100\03000\03475_lr	records500\03000\03475_hrm	3000	3475	10208	53	0	M			1	2	CS-12	22\09\1989 09:35:37	sinusrhythmus lagetyp normal normales ekg lage-q	{'NORM': 100.0, 'SR': 0.0}	MID			1	FALSE	FALSE	TRUE							9	NORM	100	NORM100	FIRST	FIRST	2
records100\03000\03478_lr	records500\03000\03478_hrm	3000	3478	9244	38	0	M		76	0	0	CS-12 E	24\09\1989 10:00:55	sinusrhythmus lagetyp normal normales ekg	{'NORM': 100.0, 'SR': 0.0}	MID				FALSE	FALSE	TRUE							3	NORM	100	NORM100	FIRST	FIRST	2
records100\03000\03485_lr	records500\03000\03485_hrm	3000	3485	1699	42	1	F	170	65	10	1	AT-6 C 5.5	25\09\1989 11:34:43	sinus rhythm. normal ecg.	{'NORM': 100.0, 'SR': 0.0}				0	FALSE	FALSE	TRUE							7	NORM	100	NORM100	FIRST	FIRST	2
records100\03000\03507_lr	records500\03000\03507_hrm	3000	3507	1960	72	0	M	164	58	6	1	AT-6 C 5.5	30\09\1989 11:48:26	sinus bradycardia. otherwise normal ecg. the cause of the bradycardia is not evident.	{'NORM': 80.0, 'SBRAD': 0.0}				0	FALSE	FALSE	TRUE							10	NORM	80	NORM80	FIRST	FIRST	2
records100\03000\03570_lr	records500\03000\03570_hrm	3000	3570	10776	44	0	M		85	0	0	CS-12 E	25\10\1989 08:37:26	sinusrhythmus normales ekg	{'NORM': 100.0, 'SR': 0.0}					FALSE	FALSE	TRUE	, II						9	NORM	100	NORM100	FIRST	FIRST	2
records100\03000\03592_lr	records500\03000\03592_hrm	3000	3592	8234	69	1	F			1	2	CS-12	06\11\1989 06:28:06	sinusrhythmus lagetyp normal normales ekg	{'NORM': 100.0, 'SR': 0.0}	MID			1	FALSE	FALSE	TRUE		, I,II,					7	NORM	100	NORM100	FIRST	FIRST	2
records100\03000\03648_lr	records500\03000\03648_hrm	3000	3648	12518	39	1	F		70	0	0	CS-12 E	04\12\1989 15:27:03	sinusrhythmus lagetyp normal unspezifisches abnormes t	{'NORM': 100.0, 'SR': 0.0}	MID				FALSE	FALSE	TRUE							8	NORM	100	NORM100	FIRST	FIRST	2
records100\03000\03671_lr	records500\03000\03671_hrm	3000	3671	17720	53	1	F			1	2	CS-12	14\12\1989 08:43:01	sinus arrhythmie lagetyp normal sonst normales ekg	{'NORM': 80.0, 'SARRH': 0.0}	MID			1	FALSE	FALSE	TRUE	, V6	, alles,					1	NORM	80	NORM80	FIRST	FIRST	2
records100\03000\03676_lr	records500\03000\03676_hrm	3000	3676	9471	69	0	M			1	2	CS-12	14\12\1989 17:31:43	sinustachykardie lagetyp normal sonst normales ekg	{'NORM': 80.0, 'STACH': 0.0}	MID			1	FALSE	FALSE	TRUE							2	NORM	80	NORM80	FIRST	FIRST	2
records100\03000\03711_lr	records500\03000\03711_hrm	3000	3711	19298	34	0	M		78	0	0	CS-12 E	11\01\1990 09:01:14	sinusrhythmus normales ekg	{'NORM': 100.0, 'SR': 0.0}					FALSE	FALSE	TRUE							7	NORM	100	NORM100	FIRST	FIRST	2
records100\03000\03716_lr	records500\03000\03716_hrm	3000	3716	8306	17	0	M		78	0	0	CS-12 E	12\01\1990 13:42:34	sinusrhythmus lagetyp normal normales ekg	{'NORM': 100.0, 'SR': 0.0}	MID				FALSE	FALSE	TRUE							7	NORM	100	NORM100	FIRST	FIRST	2
records100\03000\03722_lr	records500\03000\03722_hrm	3000	3722	10588	18	1	F		71	0	0	CS-12 E	14\01\1990 14:15:13	sinusrhythmus normales ekg	{'NORM': 100.0, 'SR': 0.0}					FALSE	FALSE	TRUE							2	NORM	100	NORM100	FIRST	FIRST	2
records100\03000\03742_lr	records500\03000\03742_hrm	3000	3742	5258	50	0	M	170	80	6	1	AT-6 C 5.5	25\01\1990 09:24:37	sinus rhythm. normal ecg. Edit: NORM 100, Sokolow 2,9(NORM 100)	{'NORM': 100.0, 'SR': 0.0}				0	TRUE	FALSE	TRUE							7	NORM	100	NORM100	FIRST	FIRST	2
records100\03000\03749_lr	records500\03000\03749_hrm	3000	3749	3548	72	1	F	160	51	4	1	AT-6 C 5.5	27\01\1990 17:17:46	sinus rhythm. normal ecg.	{'NORM': 100.0, 'SR': 0.0}				0	FALSE	FALSE	TRUE							3	NORM	100	NORM100	FIRST	FIRST	2
records100\03000\03758_lr	records500\03000\03758_hrm	3000	3758	2854	33	1	F	165	71	6	1	AT-6 C 5.5	29\01\1990 09:36:23	sinus rhythm. normal ecg.	{'NORM': 100.0, 'SR': 0.0}				0	FALSE	FALSE	TRUE							7	NORM	100	NORM100	FIRST	FIRST	2
records100\03000\03822_lr	records500\03000\03822_hrm	3000	3822	10436	28	1	F		64	0	0	CS-12 E	26\02\1990 08:05:50	sinusrhythmus lagetyp normal normales ekg	{'NORM': 100.0, 'SR': 0.0}	MID				FALSE	FALSE	TRUE							6	NORM	100	NORM100	FIRST	FIRST	2
records100\03000\03847_lr	records500\03000\03847_hrm	3000	3847	15042	46	1	F	165	53		3	CS-12 E	01\03\1990 11:54:32	sinusrytm normalt ekg	{'NORM': 100.0, 'SR': 0.0}					FALSE	FALSE	TRUE							4	NORM	100	NORM100	FIRST	FIRST	2
records100\03000\03871_lr	records500\03000\03871_hrm	3000	3871	15694	50	1	F		60	0	0	CS-12 E	09\03\1990 11:19:30	sinusrhythmus p-verbreiterung lagetyp normal	{'NORM': 100.0, 'SR': 0.0}	MID				FALSE	FALSE	TRUE		, I,II,					6	NORM	100	NORM100	FIRST	FIRST	2
records100\03000\03898_lr	records500\03000\03898_hrm	3000	3898	15119	45	0	M		78	2	0	CS-12 E	16\03\1990 10:53:35	sinusrhythmus normales ekg	{'NORM': 100.0, 'SR': 0.0}					FALSE	FALSE	TRUE							2	NORM	100	NORM100	FIRST	FIRST	2
records100\03000\03912_lr	records500\03000\03912_hrm	3000	3912	9133	19	1	F		59	2	0	CS-12 E	19\03\1990 14:32:24	sinusrhythmus normales ekg	{'NORM': 100.0, 'SR': 0.0}					FALSE	FALSE	TRUE							6	NORM	100	NORM100	FIRST	FIRST	2
records100\03000\03918_lr	records500\03000\03918_hrm	3000	3918	6737	27	0	M	182	98	6	0	AT-6 C 5.5	22\03\1990 11:05:43	sinus rhythm normal ecg	{'NORM': 100.0, 'SR': 0.0}				9	FALSE	FALSE	TRUE	V2,						10	NORM	100	NORM100	FIRST	FIRST	2
records100\03000\03920_lr	records500\03000\03920_hrm	3000	3920	17258	60	0	M		111	2	0	CS-12 E	23\03\1990 07:32:29	sinusrhythmus normales ekg	{'NORM': 100.0, 'SR': 0.0}					FALSE	FALSE	TRUE		, I-AVL,					4	NORM	100	NORM100	FIRST	FIRST	2
records100\03000\03927_lr	records500\03000\03927_hrm	3000	3927	6104	90	1	F	152	36	5	1	AT-6 C 5.5	24\03\1990 09:59:43	sinus rhythm. normal ecg. Edit: NORM 100, Muskelzittern, 0-Linienwanderung	{'NORM': 100.0, 'SR': 0.0}				0	TRUE	FALSE	TRUE		, noise,					1	NORM	100	NORM100	FIRST	FIRST	2
records100\03000\03929_lr	records500\03000\03929_hrm	3000	3929	12365	74	0	M			1	2	CS-12	24\03\1990 17:21:53	sinusbradykardie lagetyp normal periphere niederspannung	{'NORM': 100.0, 'LVOLT': 0.0, 'SBRAD': 0.0}	MID			1	FALSE	FALSE	TRUE							4	NORM	100	NORM100	FIRST	FIRST	2
records100\03000\03977_lr	records500\03000\03977_hrm	3000	3977	4333	50	0	M	180	85	7	1	AT-6 C 5.5	12\04\1990 07:27:25	sinus rhythm. incomplete right bundle branch block. no definite pathology. Edit: NORM 80, IRBBB, (NORM 100, IRBBB)	{'NORM': 100.0, 'IRBBB': 100.0, 'SR': 0.0}				0	TRUE	FALSE	TRUE							6	NORM	100	NORM100	FIRST	FIRST	2
records100\03000\03988_lr	records500\03000\03988_hrm	3000	3988	7929	64	1	F	151	60	11	1	AT-6 C 5.5	15\04\1990 13:56:20	sinus rhythm. normal ecg.	{'NORM': 100.0, 'SR': 0.0}				0	FALSE	FALSE	TRUE							4	NORM	100	NORM100	FIRST	FIRST	2
records100\04000\04000_lr	records500\04000\04000_hrm	4000	4000	5410	37	0	M	172	75	1	1	AT-6 C 5.3	16\04\1990 11:37:28	sinus rhythm. normal ecg.	{'NORM': 100.0, 'SR': 0.0}				0	FALSE	FALSE	TRUE							7	NORM	100	NORM100	FIRST	FIRST	2
records100\04000\04030_lr	records500\04000\04030_hrm	4000	4030	6768	72	1	F	164	95	5	1	AT-6 C 5.5	23\04\1990 08:24:47	sinus rhythm. normal ecg.	{'NORM': 100.0, 'SR': 0.0}				0	FALSE	FALSE	TRUE							6	NORM	100	NORM100	FIRST	FIRST	2
records100\04000\04037_lr	records500\04000\04037_hrm	4000	4037	5656	45	1	F	160	58	4	1	AT-6 6	23\04\1990 14:34:51	sinus rhythm. normal ecg.	{'NORM': 100.0, 'SR': 0.0}				0	FALSE	FALSE	TRUE							7	NORM	100	NORM100	FIRST	FIRST	2
records100\04000\04071_lr	records500\04000\04071_hrm	4000	4071	15477	39	1	F			1	2	CS-12	28\04\1990 13:48:06	sinusrhythmus slt hohes t in v1-3 st-hebung in v1-3 pq-zeit verkÜrzt, fragl. lgl	{'NORM': 100.0, 'STE_': 0.0, 'SR': 0.0}	AXR			1	FALSE	FALSE	TRUE							3	NORM	100	NORM100	FIRST	FIRST	2
records100\04000\04079_lr	records500\04000\04079_hrm	4000	4079	4492	69	0	M	174	95	7	1	AT-6 6	28\04\1990 17:45:45	premature ventricular contraction(s), bigeminy. sinus rhythm. otherwise no definite pathology. lead v2 shows artifact.	{'NORM': 80.0, 'SR': 0.0, 'BIGU': 0.0}				0	FALSE	FALSE	TRUE					5ES		10	NORM	80	NORM80	FIRST	FIRST	2
records100\04000\04096_lr	records500\04000\04096_hrm	4000	4096	5164	79	1	F	168	55	10	1	AT-6 C 5.0	30\04\1990 10:18:00	sinus rhythm. st segments are slightly elevated in ii, iii, avf, this is probably a normal variant. otherwise normal ecg.	{'NORM': 80.0, 'SR': 0.0}				0	FALSE	FALSE	TRUE							9	NORM	80	NORM80	FIRST	FIRST	2
records100\04000\04104_lr	records500\04000\04104_hrm	4000	4104	4969	64	0	M	170	65	6	1	AT-6 C 5.8	30\04\1990 19:06:57	sinus rhythm. non-specific t wave flattening in i, avl, v6.	{'NORM': 100.0, 'NT_': 0.0, 'SR': 0.0}				0	FALSE	FALSE	TRUE		, mittel,					2	NORM	100	NORM100	FIRST	FIRST	2
records100\04000\04120_lr	records500\04000\04120_hrm	4000	4120	7599	52	1	F	165	66	1	1	AT-6 6	05\05\1990 09:30:04	sinus rhythm. normal ecg.	{'NORM': 100.0, 'SR': 0.0}				0	FALSE	FALSE	TRUE							2	NORM	100	NORM100	FIRST	FIRST	2
records100\04000\04125_lr	records500\04000\04125_hrm	4000	4125	4337	49	0	M	165	95	4	1	AT-6 C 5.5	05\05\1990 12:22:30	sinus rhythm. normal ecg.	{'NORM': 100.0, 'SR': 0.0}				0	FALSE	FALSE	TRUE							4	NORM	100	NORM100	FIRST	FIRST	2
records100\04000\04178_lr	records500\04000\04178_hrm	4000	4178	9403	43	1	F			1	2	CS-12	25\05\1990 07:10:05	sinusrhythmus lagetyp normal normales ekg ruhe-ekg zum holter	{'NORM': 100.0, 'SR': 0.0}	MID			1	FALSE	FALSE	TRUE							1	NORM	100	NORM100	FIRST	FIRST	2
records100\04000\04184_lr	records500\04000\04184_hrm	4000	4184	13873	33	0	M			1	2	CS-12	28\05\1990 14:11:06	sinusrhythmus linkstyp sonst normales ekg	{'NORM': 80.0, 'SR': 0.0}	LAD			1	FALSE	FALSE	TRUE							1	NORM	80	NORM80	FIRST	FIRST	2
records100\04000\04186_lr	records500\04000\04186_hrm	4000	4186	21008	56	0	M		80	0	0	CS-12 E	29\05\1990 12:12:11	sinusbradykardie sonst normales ekg	{'NORM': 80.0, 'SBRAD': 0.0}					FALSE	FALSE	TRUE	, II,III.AVF,V3	, alles,					6	NORM	80	NORM80	FIRST	FIRST	2
records100\04000\04201_lr	records500\04000\04201_hrm	4000	4201	21043	81	0	M			1	2	CS-12	05\06\1990 10:26:25	sinus arrhythmie linkstyp sves	{'NORM': 100.0, 'SARRH': 0.0}	LAD			1	FALSE	FALSE	TRUE							1	NORM	100	NORM100	FIRST	FIRST	2
records100\04000\04266_lr	records500\04000\04266_hrm	4000	4266	8493	64	1	F			1	2	CS-12	24\06\1990 06:19:54	sinusrhythmus linkstyp sonst normales ekg	{'NORM': 80.0, 'SR': 0.0}	LAD			1	FALSE	FALSE	TRUE	, V6						10	NORM	80	NORM80	FIRST	FIRST	2
records100\04000\04287_lr	records500\04000\04287_hrm	4000	4287	7328	23	1	F	170	95	10	1	AT-6 C 5.5	26\06\1990 06:48:24	sinus rhythm. normal ecg.	{'NORM': 100.0, 'SR': 0.0}				0	FALSE	FALSE	TRUE							2	NORM	100	NORM100	FIRST	FIRST	2
records100\04000\04290_lr	records500\04000\04290_hrm	4000	4290	12753	54	1	F		62	2	0	CS-12 E	26\06\1990 11:30:43	sinusrhythmus normales ekg	{'NORM': 100.0, 'SR': 0.0}					FALSE	FALSE	TRUE							5	NORM	100	NORM100	FIRST	FIRST	2
records100\04000\04321_lr	records500\04000\04321_hrm	4000	4321	319	60	1	F	152	56	11	1	AT-6 6	30\06\1990 17:43:09	sinus rhythm. normal ecg.	{'NORM': 100.0, 'SR': 0.0}				0	FALSE	FALSE	TRUE							2	NORM	100	NORM100	FIRST	FIRST	2
records100\04000\04383_lr	records500\04000\04383_hrm	4000	4383	466	84	1	F	162	49	8	1	AT-6 C 5.8	05\07\1990 14:00:15	sinus rhythm. normal ecg.	{'NORM': 100.0, 'SR': 0.0}				0	FALSE	FALSE	TRUE							2	NORM	100	NORM100	FIRST	FIRST	2
records100\04000\04411_lr	records500\04000\04411_hrm	4000	4411	4911	73	1	F	158	65	11	1	AT-6 C 5.5	09\07\1990 09:42:21	sinus rhythm. normal ecg.	{'NORM': 100.0, 'SR': 0.0}				0	FALSE	FALSE	TRUE							4	NORM	100	NORM100	FIRST	FIRST	2
records100\04000\04417_lr	records500\04000\04417_hrm	4000	4417	8745	62	0	M			1	2	CS-12	09\07\1990 13:59:15	sinusrhythmus llt hohes r in v2 wahrscheinlich normales ekg	{'NORM': 50.0, 'SR': 0.0}	LAD			1	FALSE	FALSE	TRUE							10	NORM	50	NORM50	FIRST	FIRST	2
records100\04000\04454_lr	records500\04000\04454_hrm	4000	4454	18843	62	1	F			0	0	CS100 3	14\07\1990 11:21:55	sinusrhythmus lagetyp normal normales ekg 4.46 unbestÄtigter bericht	{'NORM': 100.0, 'SR': 0.0}	MID				FALSE	TRUE	FALSE			alles				2	NORM	100	NORM100	FIRST	FIRST	2
records100\04000\04471_lr	records500\04000\04471_hrm	4000	4471	5426	49	1	F	166	63	3	1	AT-6 C 5.5	15\07\1990 11:41:12	sinus rhythm. normal ecg.	{'NORM': 100.0, 'SR': 0.0}				0	FALSE	FALSE	TRUE							5	NORM	100	NORM100	FIRST	FIRST	2
records100\04000\04477_lr	records500\04000\04477_hrm	4000	4477	2361	76	0	M	170	67	1	1	AT-6 6	15\07\1990 17:15:14	sinus rhythm. pr interval is at upper limit of normal. r-s transition zone in v leads displaced to the right. no definite pathology.	{'NORM': 80.0, 'SR': 0.0}				0	FALSE	FALSE	TRUE							6	NORM	80	NORM80	FIRST	FIRST	2
records100\04000\04482_lr	records500\04000\04482_hrm	4000	4482	851	54	1	F	160	60	1	1	AT-6 C 5.8	17\07\1990 00:42:47	sinus rhythm. normal ecg.	{'NORM': 100.0, 'SR': 0.0}				0	FALSE	FALSE	TRUE							3	NORM	100	NORM100	FIRST	FIRST	2
records100\04000\04515_lr	records500\04000\04515_hrm	4000	4515	10272	37	1	F			1	2	CS-12	20\07\1990 19:54:00	sinusrhythmus lagetyp normal st-hebung wahrscheinlich normal	{'NORM': 50.0, 'SR': 0.0}	MID			1	FALSE	FALSE	TRUE							6	NORM	50	NORM50	FIRST	FIRST	2
records100\04000\04549_lr	records500\04000\04549_hrm	4000	4549	1858	50	0	M	155	72	8	1	AT-6 C 5.5	23\07\1990 12:01:02	sinus rhythm. low limb lead voltage. otherwise normal ecg.	{'NORM': 80.0, 'LVOLT': 0.0, 'SR': 0.0}				0	FALSE	FALSE	TRUE							2	NORM	80	NORM80	FIRST	FIRST	2
records100\04000\04573_lr	records500\04000\04573_hrm	4000	4573	4087	49	0	M	182	83	10	1	AT-6 6	24\07\1990 16:04:53	sinus rhythm. normal ecg.	{'NORM': 100.0, 'SR': 0.0}				0	FALSE	FALSE	TRUE							4	NORM	100	NORM100	FIRST	FIRST	2
records100\04000\04613_lr	records500\04000\04613_hrm	4000	4613	18154	44	0	M			0	0	CS100 3	29\07\1990 09:22:00	sinusrhythmus lagetyp normal normales ekg 4.46 unbestÄtigter bericht	{'NORM': 100.0, 'SR': 0.0}	MID				FALSE	TRUE	FALSE							7	NORM	100	NORM100	FIRST	FIRST	2
records100\04000\04620_lr	records500\04000\04620_hrm	4000	4620	3729	66	0	M	176	86	7	1	AT-6 6	29\07\1990 13:29:43	sinus rhythm. normal ecg.	{'NORM': 100.0, 'SR': 0.0}				0	FALSE	FALSE	TRUE							8	NORM	100	NORM100	FIRST	FIRST	2
records100\04000\04633_lr	records500\04000\04633_hrm	4000	4633	13498	38	0	M		71	0	0	CS-12 E	31\07\1990 08:09:15	sinus arrhythmie lagetyp normal sonst normales ekg	{'NORM': 80.0, 'SARRH': 0.0}	MID				FALSE	FALSE	TRUE							2	NORM	80	NORM80	FIRST	FIRST	2
records100\04000\04642_lr	records500\04000\04642_hrm	4000	4642	2346	27	0	M	180	76		9	AT-6 C 5.5	31\07\1990 15:16:08	sinus rhythm. no definite pathology.	{'NORM': 100.0, 'SR': 0.0}				2	FALSE	FALSE	TRUE							8	NORM	100	NORM100	FIRST	FIRST	2
records100\04000\04671_lr	records500\04000\04671_hrm	4000	4671	11518	37	1	F			0	0	CS100 3	04\08\1990 07:01:36	sinusrhythmus lagetyp normal normales ekg 4.46 unbestÄtigter bericht	{'NORM': 100.0, 'SR': 0.0}	MID				FALSE	TRUE	FALSE		, I,II,					5	NORM	100	NORM100	FIRST	FIRST	2
records100\04000\04704_lr	records500\04000\04704_hrm	4000	4704	11334	73	1	F			1	2	CS-12	05\08\1990 13:45:14	sinusrhythmus linkstyp sonst normales ekg	{'NORM': 80.0, 'SR': 0.0}	LAD			1	FALSE	FALSE	TRUE							10	NORM	80	NORM80	FIRST	FIRST	2
records100\04000\04719_lr	records500\04000\04719_hrm	4000	4719	18268	43	1	F		65	0	0	CS-12 E	07\08\1990 11:12:06	sinus arrhythmie lagetyp normal sonst normales ekg	{'NORM': 80.0, 'SARRH': 0.0}	MID				FALSE	FALSE	TRUE							10	NORM	80	NORM80	FIRST	FIRST	2
records100\04000\04736_lr	records500\04000\04736_hrm	4000	4736	17031	55	1	F			0	0	CS100 3	09\08\1990 06:51:32	sinusrhythmus lagetyp normal normales ekg 4.46 unbestÄtigter bericht	{'NORM': 100.0, 'SR': 0.0}	MID				FALSE	TRUE	FALSE							1	NORM	100	NORM100	FIRST	FIRST	2
records100\04000\04770_lr	records500\04000\04770_hrm	4000	4770	1883	51	1	F	152	50		9	AT-6 C 5.5	13\08\1990 07:13:23	sinus rhythm normal ecg	{'NORM': 100.0, 'SR': 0.0}				3	FALSE	FALSE	TRUE							4	NORM	100	NORM100	FIRST	FIRST	2
records100\04000\04808_lr	records500\04000\04808_hrm	4000	4808	19584	57	0	M			1	2	CS-12	18\08\1990 17:00:50	sinusbradykardie lagetyp normal	{'NORM': 100.0, 'SBRAD': 0.0}	MID			1	FALSE	FALSE	TRUE							8	NORM	100	NORM100	FIRST	FIRST	2
records100\04000\04854_lr	records500\04000\04854_hrm	4000	4854	21649	23	1	F		57	0	0	CS-12 E	29\08\1990 11:50:03	sinustachykardie sonst normales ekg	{'NORM': 80.0, 'STACH': 0.0}					FALSE	FALSE	TRUE							1	NORM	80	NORM80	FIRST	FIRST	2
records100\04000\04932_lr	records500\04000\04932_hrm	4000	4932	8099	59	0	M			1	2	CS-12	09\09\1990 13:03:06	supraventrikulÄre extrasystole(n) sinustachykardie lagetyp normal st-hebung in v1-3	{'NORM': 15.0, 'STACH': 0.0}	MID			1	FALSE	FALSE	TRUE		, I,II,AVL,V5;V6,			SVES		9	NORM	15	NORM15	FIRST	FIRST	2
records100\04000\04933_lr	records500\04000\04933_hrm	4000	4933	12382	24	1	F			0	0	CS100 3	09\09\1990 13:10:23	sinusrhythmus lagetyp normal normales ekg 4.46 unbestÄtigter bericht	{'NORM': 100.0, 'SR': 0.0}	MID				FALSE	TRUE	FALSE							6	NORM	100	NORM100	FIRST	FIRST	2
records100\04000\04936_lr	records500\04000\04936_hrm	4000	4936	20119	37	1	F		56	0	0	CS-12 E	10\09\1990 06:20:25	sinus arrhythmie lagetyp normal sonst normales ekg	{'NORM': 80.0, 'SARRH': 0.0}	MID				FALSE	FALSE	TRUE							6	NORM	80	NORM80	FIRST	FIRST	2
records100\04000\04944_lr	records500\04000\04944_hrm	4000	4944	8709	41	0	M			1	2	CS-12	11\09\1990 01:00:15	sinusrhythmus lagetyp normal normales ekg	{'NORM': 100.0, 'SR': 0.0}	MID			1	FALSE	FALSE	TRUE	, alles						3	NORM	100	NORM100	FIRST	FIRST	2
records100\04000\04951_lr	records500\04000\04951_hrm	4000	4951	6726	68	1	F	158	77	9	1	AT-6 C 5.5	11\09\1990 11:55:16	sinus rhythm. non-specific t wave flattening in v3-6. Edit: NDT, (NDT)	{'NORM': 100.0, 'NT_': 0.0, 'SR': 0.0}				0	TRUE	FALSE	TRUE							10	NORM	100	NORM100	FIRST	FIRST	2
records100\04000\04980_lr	records500\04000\04980_hrm	4000	4980	10381	64	0	M			1	2	CS-12	13\09\1990 17:47:21	sinusrhythmus linkstyp sonst normales ekg	{'NORM': 80.0, 'SR': 0.0}	LAD			1	FALSE	FALSE	TRUE	, V4						7	NORM	80	NORM80	FIRST	FIRST	2
records100\05000\05014_lr	records500\05000\05014_hrm	5000	5014	1206	72	1	F	167	76	10	1	AT-6 C 5.5	19\09\1990 09:21:31	sinus rhythm. minor, non-specific t wave changes in i, avl, of doubtful significance.	{'NORM': 100.0, 'SR': 0.0}				0	FALSE	FALSE	TRUE							1	NORM	100	NORM100	FIRST	FIRST	2
records100\05000\05067_lr	records500\05000\05067_hrm	5000	5067	16979	38	0	M			0	0	CS100 3	27\09\1990 11:35:24	sinusrhythmus linkstyp sonst normales ekg 4.46 unbestÄtigter bericht Edit: NORM 80, (m,38), IMI durch rSrIII und rS mit Knotung vorgetäuscht(NORM 100)	{'NORM': 100.0, 'SR': 0.0}	LAD				TRUE	TRUE	TRUE							10	NORM	100	NORM100	FIRST	FIRST	2
records100\05000\05178_lr	records500\05000\05178_hrm	5000	5178	18823	66	0	M			0	0	CS100 3	17\10\1990 16:38:02	sinusrhythmus lagetyp normal normales ekg 4.46 unbestÄtigter bericht	{'NORM': 100.0, 'SR': 0.0}	MID				FALSE	TRUE	FALSE							8	NORM	100	NORM100	FIRST	FIRST	2
records100\05000\05214_lr	records500\05000\05214_hrm	5000	5214	10367	52	0	M			0	0	CS100 3	24\10\1990 11:27:42	sinusrhythmus lagetyp normal normales ekg 4.46 unbestÄtigter bericht	{'NORM': 100.0, 'SR': 0.0}	MID				FALSE	TRUE	FALSE		, I-AVF,					1	NORM	100	NORM100	FIRST	FIRST	2
records100\05000\05223_lr	records500\05000\05223_hrm	5000	5223	12496	40	0	M			0	0	CS100 3	25\10\1990 09:18:45	sinusrhythmus lagetyp normal normales ekg 4.46 unbestÄtigter bericht	{'NORM': 100.0, 'SR': 0.0}	MID				FALSE	TRUE	FALSE							7	NORM	100	NORM100	FIRST	FIRST	2
records100\05000\05227_lr	records500\05000\05227_hrm	5000	5227	14592	35	0	M			0	0	CS100 3	25\10\1990 11:11:15	sinusrhythmus lagetyp normal normales ekg 4.46 unbestÄtigter bericht	{'NORM': 100.0, 'SR': 0.0}	MID				FALSE	TRUE	FALSE							5	NORM	100	NORM100	FIRST	FIRST	2
records100\05000\05230_lr	records500\05000\05230_hrm	5000	5230	15484	49	1	F			1	2	CS-12	25\10\1990 14:28:15	sinusrhythmus lagetyp normal normales ekg	{'NORM': 100.0, 'SR': 0.0}	MID			1	FALSE	FALSE	TRUE							8	NORM	100	NORM100	FIRST	FIRST	2
records100\05000\05243_lr	records500\05000\05243_hrm	5000	5243	12088	17	0	M			0	0	CS100 3	26\10\1990 10:04:55	sinusrhythmus lagetyp normal lagetyp in anbetracht des alters normal rechtsschenkelblock 4.46 unbestÄtigter bericht	{'NORM': 100.0, 'SR': 0.0}	MID				FALSE	TRUE	FALSE							6	NORM	100	NORM100	FIRST	FIRST	2
records100\05000\05250_lr	records500\05000\05250_hrm	5000	5250	10386	52	1	F			1	2	CS100 3	26\10\1990 16:46:18	sinusrhythmus linkstyp unvollstÄndiger rechtsschenkelblock sonst normales ekg 4.46 unbestÄtigter bericht	{'NORM': 80.0, 'IRBBB': 100.0, 'SR': 0.0}	LAD			1	FALSE	TRUE	TRUE							4	NORM	80	NORM80	FIRST	FIRST	2
records100\05000\05324_lr	records500\05000\05324_hrm	5000	5324	17222	58	0	M			1	2	CS-12	08\11\1990 17:43:32	sinusrhythmus lagetyp normal normales ekg	{'NORM': 100.0, 'SR': 0.0}	MID			1	FALSE	FALSE	TRUE		, I-AVR,					9	NORM	100	NORM100	FIRST	FIRST	2
records100\05000\05427_lr	records500\05000\05427_hrm	5000	5427	14119	40	0	M		69	2	0	CS-12 E	29\11\1990 09:33:52	sinusrhythmus normales ekg	{'NORM': 100.0, 'SR': 0.0}					FALSE	FALSE	TRUE		, I-AVR,					9	NORM	100	NORM100	FIRST	FIRST	2
records100\05000\05440_lr	records500\05000\05440_hrm	5000	5440	14872	18	0	M		61	0	0	CS-12 E	01\12\1990 09:35:57	regelmÄssiger rhythmus, keine p-welle erkannt lagetyp normal unspezifisch abnormes st-t (hebung)	{'NORM': 100.0, 'SR': 0.0}	MID				FALSE	FALSE	TRUE							6	NORM	100	NORM100	FIRST	FIRST	2
records100\05000\05448_lr	records500\05000\05448_hrm	5000	5448	15890	37	1	F			1	2	CS-12	02\12\1990 12:55:01	sinusrhythmus st normales ekg	{'NORM': 100.0, 'SR': 0.0}				1	FALSE	FALSE	TRUE							9	NORM	100	NORM100	FIRST	FIRST	2
records100\05000\05468_lr	records500\05000\05468_hrm	5000	5468	8311	50	1	F			0	0	CS100 3	05\12\1990 13:52:37	sinusrhythmus lagetyp normal normales ekg 4.46 unbestÄtigter bericht	{'NORM': 100.0, 'SR': 0.0}	MID				FALSE	TRUE	FALSE		, I-AVF,					3	NORM	100	NORM100	FIRST	FIRST	2
records100\05000\05477_lr	records500\05000\05477_hrm	5000	5477	10085	53	0	M			0	0	CS100 3	06\12\1990 12:19:54	sinusrhythmus linkstyp sonst normales ekg 4.46 unbestÄtigter bericht	{'NORM': 80.0, 'SR': 0.0}	LAD				FALSE	TRUE	FALSE							3	NORM	80	NORM80	FIRST	FIRST	2
records100\05000\05519_lr	records500\05000\05519_hrm	5000	5519	9168	18	1	F		72	2	0	CS-12 E	13\12\1990 09:39:49	sinusrhythmus normales ekg	{'NORM': 100.0, 'SR': 0.0}					FALSE	FALSE	TRUE							10	NORM	100	NORM100	FIRST	FIRST	2
records100\05000\05552_lr	records500\05000\05552_hrm	5000	5552	9890	75	1	F			1	2	CS-12	20\12\1990 09:38:08	sinusrhythmus lagetyp normal diskrete vorhofsÜberlastung links	{'NORM': 100.0, 'SR': 0.0}	MID			1	FALSE	FALSE	TRUE							7	NORM	100	NORM100	FIRST	FIRST	2
records100\05000\05581_lr	records500\05000\05581_hrm	5000	5581	16731	31	0	M		81	2	0	CS-12 E	02\01\1991 09:45:01	sinusrhythmus normales ekg	{'NORM': 100.0, 'SR': 0.0}					FALSE	FALSE	TRUE							8	NORM	100	NORM100	FIRST	FIRST	2
records100\05000\05585_lr	records500\05000\05585_hrm	5000	5585	16473	80	1	F			1	2	CS-12	04\01\1991 08:43:57	sinusrhythmus linkstyp intraventr. leitungsstÖrung in ii, avf st-senkung in v2,v3 wahrscheinlich normales ekg	{'NORM': 50.0, 'SR': 0.0}	LAD			1	FALSE	FALSE	TRUE		, I-AVR,					1	NORM	50	NORM50	FIRST	FIRST	2
records100\05000\05587_lr	records500\05000\05587_hrm	5000	5587	21282	41	1	F			0	0	CS100 3	04\01\1991 12:46:38	ventrikulÄre extrasystole(n) sinusrhythmus lagetyp normal 4.46 unbestÄtigter bericht	{'NORM': 50.0, 'PVC': 100.0, 'SR': 0.0}	MID				FALSE	TRUE	FALSE					VES1,alles		5	NORM	50	NORM50	FIRST	FIRST	2
records100\05000\05592_lr	records500\05000\05592_hrm	5000	5592	17714	53	1	F			1	2	CS-12	05\01\1991 10:08:56	sinusrhythmus lagetyp normal normales ekg	{'NORM': 100.0, 'SR': 0.0}	MID			1	FALSE	FALSE	TRUE		, V6,					2	NORM	100	NORM100	FIRST	FIRST	2
records100\05000\05596_lr	records500\05000\05596_hrm	5000	5596	13129	65	0	M			1	2	AT-60 3	05\01\1991 15:03:51	sinusrhythmus linkstyp sonst normales ekg 4.46 unbestÄtigter bericht	{'NORM': 80.0, 'SR': 0.0}	LAD			1	FALSE	TRUE	TRUE							9	NORM	80	NORM80	FIRST	FIRST	2
records100\05000\05605_lr	records500\05000\05605_hrm	5000	5605	20469	55	0	M			1	2	CS-12	06\01\1991 15:28:09	sinusrhythmus lagetyp normal intraventr. leitungsstÖrung in iii,avl diskrete st-hebung in v1-v3 t spitz in v2-v4 wahrscheinlich normales ekg	{'NORM': 35.0, 'SR': 0.0}	MID			1	FALSE	FALSE	TRUE							10	NORM	35	NORM35	FIRST	FIRST	2
records100\05000\05621_lr	records500\05000\05621_hrm	5000	5621	16080	65	1	F			1	2	AT-60 3	10\01\1991 08:16:28	sinusrhythmus lagetyp normal normales ekg 4.46 unbestÄtigter bericht	{'NORM': 100.0, 'SR': 0.0}	MID			1	FALSE	TRUE	TRUE							9	NORM	100	NORM100	FIRST	FIRST	2
records100\05000\05711_lr	records500\05000\05711_hrm	5000	5711	13292	67	0	M			0	0	CS100 3	26\01\1991 10:47:19	sinusrhythmus linkstyp unvollstÄndiger rechtsschenkelblock sonst normales ekg 4.46 unbestÄtigter bericht	{'NORM': 15.0, 'IRBBB': 100.0, 'SR': 0.0}	LAD				FALSE	TRUE	FALSE			I-V1				7	NORM	15	NORM15	FIRST	FIRST	2
records100\05000\05767_lr	records500\05000\05767_hrm	5000	5767	18787	61	1	F			0	0	CS100 3	01\02\1991 11:26:56	sinusrhythmus lagetyp normal normales ekg 4.46 unbestÄtigter bericht	{'NORM': 100.0, 'SR': 0.0}	MID				FALSE	TRUE	FALSE		, I-AVR,	V1				6	NORM	100	NORM100	FIRST	FIRST	2
records100\05000\05778_lr	records500\05000\05778_hrm	5000	5778	15084	18	1	F		72	0	0	CS-12 E	04\02\1991 10:28:08	sinus arrhythmie lagetyp normal sonst normales ekg	{'NORM': 80.0, 'SARRH': 0.0}	MID				FALSE	FALSE	TRUE							7	NORM	80	NORM80	FIRST	FIRST	2
records100\05000\05829_lr	records500\05000\05829_hrm	5000	5829	18584	41	1	F		55	0	0	CS-12 E	25\02\1991 13:55:58	sinusrhythmus lagetyp normal normales ekg	{'NORM': 100.0, 'SR': 0.0}	MID				FALSE	FALSE	TRUE	, II-V2	, AVL,V2,					6	NORM	100	NORM100	FIRST	FIRST	2
records100\05000\05849_lr	records500\05000\05849_hrm	5000	5849	4691	33	1	F	179	88	10	1	AT-6 C 5.5	28\02\1991 10:29:44	sinus rhythm. normal ecg.	{'NORM': 100.0, 'SR': 0.0}				0	FALSE	FALSE	TRUE							5	NORM	100	NORM100	FIRST	FIRST	2
records100\05000\05900_lr	records500\05000\05900_hrm	5000	5900	13771	64	0	M				3	AT-6 C	11\03\1991 11:07:41	sinusrytm vÄnster el-axel normalt ekg	{'NORM': 80.0, 'SR': 0.0}				5	FALSE	FALSE	TRUE		, I-AVF,					9	NORM	80	NORM80	FIRST	FIRST	2
records100\05000\05917_lr	records500\05000\05917_hrm	5000	5917	10421	23	1	F		62	0	0	CS-12 E	17\03\1991 12:45:51	sinusrhythmus lagetyp normal normales ekg	{'NORM': 100.0, 'SR': 0.0}	MID				FALSE	FALSE	TRUE							8	NORM	100	NORM100	FIRST	FIRST	2
records100\05000\05931_lr	records500\05000\05931_hrm	5000	5931	18658	21	0	M		72	0	0	CS-12 E	20\03\1991 09:10:50	sinusrhythmus normales ekg	{'NORM': 100.0, 'SR': 0.0}					FALSE	FALSE	TRUE							2	NORM	100	NORM100	FIRST	FIRST	2
records100\05000\05946_lr	records500\05000\05946_hrm	5000	5946	20739	56	1	F			1	2	CS-12	24\03\1991 16:17:33	sinusrhythmus lagetyp normal	{'NORM': 100.0, 'SR': 0.0}	MID			1	FALSE	FALSE	TRUE							10	NORM	100	NORM100	FIRST	FIRST	2
records100\05000\05947_lr	records500\05000\05947_hrm	5000	5947	872	55	0	M	165	74	7	1	AT-6 C 5.5	25\03\1991 10:50:45	sinus rhythm. low limb lead voltage. no definite pathology. Edit: NORM 100, (NORM 100)	{'NORM': 100.0, 'LVOLT': 0.0, 'SR': 0.0}				0	TRUE	FALSE	TRUE							10	NORM	100	NORM100	FIRST	FIRST	2
records100\05000\05959_lr	records500\05000\05959_hrm	5000	5959	13863	68	1	F			1	2	CS-12	30\03\1991 12:36:46	sinusrhythmus linkstyp hohes t in v3-4 normales ekg	{'NORM': 100.0, 'SR': 0.0}	LAD			1	FALSE	FALSE	TRUE							2	NORM	100	NORM100	FIRST	FIRST	2
records100\05000\05989_lr	records500\05000\05989_hrm	5000	5989	3527	38	1	F	153	49	3	1	AT-6 C 5.5	10\04\1991 11:05:42	sinus rhythm. normal ecg.	{'NORM': 100.0, 'SR': 0.0}				0	FALSE	FALSE	TRUE							5	NORM	100	NORM100	FIRST	FIRST	2
records100\06000\06012_lr	records500\06000\06012_hrm	6000	6012	2845	53	0	M	180	70	9	1	AT-6 C 5.5	15\04\1991 12:17:55	premature ventricular contraction(s). sinus rhythm. otherwise no definite pathology.	{'NORM': 100.0, 'PVC': 100.0, 'SR': 0.0}				0	FALSE	FALSE	TRUE					2ES		1	NORM	100	NORM100	FIRST	FIRST	2
records100\06000\06040_lr	records500\06000\06040_hrm	6000	6040	18448	51	1	F			1	2	CS-12	21\04\1991 13:35:13	sinusbradykardie lagetyp normal intraventr. leitungsstoerung iii, l , v3 schlechte r- progression v1 -v3 t- veraenderungen neg. t in v1, hoch in iii	{'NORM': 50.0, 'IVCD': 100.0, 'TAB_': 0.0, 'SBRAD': 0.0}	MID			1	FALSE	FALSE	TRUE							7	NORM	50	NORM50	FIRST	FIRST	2
records100\06000\06041_lr	records500\06000\06041_hrm	6000	6041	8584	61	0	M			1	2	CS-12	21\04\1991 14:33:21	sinusrhythmus linkstyp intraventr. leitungsstoerung ii, iii, l, f, v1 st- senkung diskret in iii t- veraenderungen neg. t in iii ekg wahrscheinlich normal	{'NORM': 50.0, 'IVCD': 100.0, 'STD_': 0.0, 'TAB_': 0.0, 'SR': 0.0}	LAD			1	FALSE	FALSE	TRUE							1	NORM	50	NORM50	FIRST	FIRST	2
records100\06000\06092_lr	records500\06000\06092_hrm	6000	6092	688	49	0	M	176	75	8	1	AT-6 C 5.5	29\04\1991 10:00:34	sinus rhythm. non-specific intraventricular delay. otherwise no definite pathology.	{'NORM': 80.0, 'IVCD': 100.0, 'SR': 0.0}				0	FALSE	FALSE	TRUE							5	NORM	80	NORM80	FIRST	FIRST	2
records100\06000\06093_lr	records500\06000\06093_hrm	6000	6093	4032	85	0	M	173		7	1	AT-6 C 5.5	29\04\1991 10:03:54	sinus rhythm. normal ecg.	{'NORM': 100.0, 'SR': 0.0}				0	FALSE	FALSE	TRUE							1	NORM	100	NORM100	FIRST	FIRST	2
records100\06000\06109_lr	records500\06000\06109_hrm	6000	6109	7594	45	0	M	178	80	10	1	AT-6 C 5.5	30\04\1991 13:53:27	sinus rhythm. incomplete right bundle branch block, this is probably a normal variant. otherwise normal ecg.	{'NORM': 80.0, 'IRBBB': 100.0, 'SR': 0.0}				0	FALSE	FALSE	TRUE							9	NORM	80	NORM80	FIRST	FIRST	2
records100\06000\06138_lr	records500\06000\06138_hrm	6000	6138	2806	78	1	F	163	70	7	1	AT-6 6	05\05\1991 12:18:10	atrial fibrillation. low limb lead voltage. otherwise no definite pathology.	{'NORM': 35.0, 'IRBBB': 100.0, 'AFIB': 0.0}				0	FALSE	FALSE	TRUE							3	NORM	35	NORM35	FIRST	FIRST	2
records100\06000\06152_lr	records500\06000\06152_hrm	6000	6152	4119	72	0	M	165	62	6	1	AT-6 6	06\05\1991 11:31:21	atrial fibrillation. otherwise no definite pathology.	{'NORM': 35.0, 'AFIB': 0.0}				0	FALSE	FALSE	TRUE							3	NORM	35	NORM35	FIRST	FIRST	2
records100\06000\06160_lr	records500\06000\06160_hrm	6000	6160	21796	43	1	F	166	53	1	2	CS-12	07\05\1991 08:05:01	ruhe-ekg zum holter ekg sr selten sves asymptomatische sv-tachykardie	{'NORM': 100.0, 'SR': 0.0}				1	FALSE	FALSE	TRUE							4	NORM	100	NORM100	FIRST	FIRST	2
records100\06000\06188_lr	records500\06000\06188_hrm	6000	6188	10619	22	1	F		57	0	0	CS-12 E	11\05\1991 12:45:52	sinusrhythmus lagetyp normal normales ekg	{'NORM': 100.0, 'SR': 0.0}	MID				FALSE	FALSE	TRUE							10	NORM	100	NORM100	FIRST	FIRST	2
records100\06000\06217_lr	records500\06000\06217_hrm	6000	6217	19604	67	1	F			1	2	CS-12	27\05\1991 15:00:39	sinusrhythmus linkstyp sonst normales ekg	{'NORM': 80.0, 'SR': 0.0}	LAD			1	FALSE	FALSE	TRUE							6	NORM	80	NORM80	FIRST	FIRST	2
records100\06000\06220_lr	records500\06000\06220_hrm	6000	6220	19822	36	1	F		61	2	0	CS-12 E	30\05\1991 09:46:19	sinusrhythmus unspezifisches abnormales t	{'NORM': 100.0, 'SR': 0.0}					FALSE	FALSE	TRUE							5	NORM	100	NORM100	FIRST	FIRST	2
records100\06000\06239_lr	records500\06000\06239_hrm	6000	6239	17799	56	0	M			1	2	AT-60 3	04\06\1991 17:25:10	sinusrhythmus lagetyp normal normales ekg 4.46 unbestÄtigter bericht	{'NORM': 100.0, 'SR': 0.0}	MID			1	FALSE	TRUE	TRUE							10	NORM	100	NORM100	FIRST	FIRST	2
records100\06000\06243_lr	records500\06000\06243_hrm	6000	6243	10699	47	1	F			1	2	CS-12	07\06\1991 16:21:58	sinusrhythmus lagetyp normal qt-verlÄngerung	{'NORM': 100.0, 'SR': 0.0}	MID			1	FALSE	FALSE	TRUE							6	NORM	100	NORM100	FIRST	FIRST	2
records100\06000\06312_lr	records500\06000\06312_hrm	6000	6312	11448	21	0	M		80	2	0	CS-12 E	26\06\1991 08:28:48	sinus arrhythmie sonst normales ekg	{'NORM': 80.0, 'SARRH': 0.0}					FALSE	FALSE	TRUE		, I-AVF,					10	NORM	80	NORM80	FIRST	FIRST	2
records100\06000\06321_lr	records500\06000\06321_hrm	6000	6321	10821	37	0	M		80	0	0	CS-12 E	27\06\1991 09:00:51	sinusrhythmus lagetyp normal normales ekg	{'NORM': 100.0, 'SR': 0.0}	MID				FALSE	FALSE	TRUE							8	NORM	100	NORM100	FIRST	FIRST	2
records100\06000\06324_lr	records500\06000\06324_hrm	6000	6324	6862	68	0	M	180	108	4	1	AT-6 C 5.8	27\06\1991 09:30:10	sinus rhythm. normal ecg.	{'NORM': 100.0, 'SR': 0.0}				0	FALSE	FALSE	TRUE							4	NORM	100	NORM100	FIRST	FIRST	2
records100\06000\06340_lr	records500\06000\06340_hrm	6000	6340	1348	19	1	F	163	60	4	1	AT-6 C 5.8	30\06\1991 08:16:05	sinus rhythm. normal ecg.	{'NORM': 100.0, 'SR': 0.0}				0	FALSE	FALSE	TRUE							6	NORM	100	NORM100	FIRST	FIRST	2
records100\06000\06348_lr	records500\06000\06348_hrm	6000	6348	21245	68	1	F			1	2	CS-12	30\06\1991 13:31:45	sinusrhythmus lagetyp normal periphere niederspannung	{'NORM': 100.0, 'LVOLT': 0.0, 'SR': 0.0}	MID			1	FALSE	FALSE	TRUE	, III,AVF						6	NORM	100	NORM100	FIRST	FIRST	2
records100\06000\06393_lr	records500\06000\06393_hrm	6000	6393	7223	45	0	M	182	84	6	1	AT-6 6	04\07\1991 20:18:33	sinus rhythm. normal ecg.	{'NORM': 100.0, 'SR': 0.0}				0	FALSE	FALSE	TRUE							1	NORM	100	NORM100	FIRST	FIRST	2
records100\06000\06399_lr	records500\06000\06399_hrm	6000	6399	16896	40	0	M			0	0	CS100 3	05\07\1991 14:59:31	sinusrhythmus verdacht auf p-sinistrocardiale lagetyp normal 4.46 unbestÄtigter bericht	{'NORM': 100.0, 'SR': 0.0}	MID				FALSE	TRUE	FALSE							7	NORM	100	NORM100	FIRST	FIRST	2
records100\06000\06430_lr	records500\06000\06430_hrm	6000	6430	4070	46	1	F	67		4	1	AT-6 6	09\07\1991 08:39:29	sinus rhythm. normal ecg.	{'NORM': 100.0, 'SR': 0.0}				0	FALSE	FALSE	TRUE							8	NORM	100	NORM100	FIRST	FIRST	2
records100\06000\06440_lr	records500\06000\06440_hrm	6000	6440	12657	42	0	M		77	0	0	CS-12 E	10\07\1991 10:54:41	sinusrhythmus lagetyp normal normales ekg	{'NORM': 100.0, 'SR': 0.0}	MID				FALSE	FALSE	TRUE	, I,AVL,V3	, I-AVR,			1ES		5	NORM	100	NORM100	FIRST	FIRST	2
records100\06000\06463_lr	records500\06000\06463_hrm	6000	6463	15197	83	1	F			1	2	CS-12	12\07\1991 14:14:08	sinusrhythmus linkstyp periphere niederspannung	{'NORM': 50.0, 'SR': 0.0}	LAD			1	FALSE	FALSE	TRUE							7	NORM	50	NORM50	FIRST	FIRST	2
records100\06000\06493_lr	records500\06000\06493_hrm	6000	6493	15171	54	0	M		84	0	0	CS-12 E	16\07\1991 03:32:42	sinusrhythmus linkstyp sonst normales ekg	{'NORM': 100.0, 'SR': 0.0}	LAD				FALSE	FALSE	TRUE							9	NORM	100	NORM100	FIRST	FIRST	2
records100\06000\06497_lr	records500\06000\06497_hrm	6000	6497	3193	77	0	M	180	75	5	1	AT-6 C 5.5	16\07\1991 11:13:30	premature atrial contraction(s). sinus rhythm. otherwise normal ecg.	{'NORM': 80.0, 'PAC': 0.0, 'SR': 0.0}				0	FALSE	FALSE	TRUE		, leicht,					5	NORM	80	NORM80	FIRST	FIRST	2
records100\06000\06535_lr	records500\06000\06535_hrm	6000	6535	7666	79	1	F	159	63	9	1	AT-6 C 5.5	20\07\1991 18:21:50	sinus rhythm. normal ecg.	{'NORM': 100.0, 'SR': 0.0}				0	FALSE	FALSE	TRUE							4	NORM	100	NORM100	FIRST	FIRST	2
records100\06000\06549_lr	records500\06000\06549_hrm	6000	6549	12475	57	1	F			1	2	AT-60 3	21\07\1991 15:10:07	sinusbradykardie linkstyp sonst normales ekg 4.46 unbestÄtigter bericht	{'NORM': 80.0, 'SBRAD': 0.0}	LAD			1	FALSE	TRUE	TRUE							4	NORM	80	NORM80	FIRST	FIRST	2
records100\06000\06570_lr	records500\06000\06570_hrm	6000	6570	404	64	0	M	160	67	5	1	AT-6 6	23\07\1991 07:33:12	sinus rhythm. normal ecg.	{'NORM': 100.0, 'SR': 0.0}				0	FALSE	FALSE	TRUE							7	NORM	100	NORM100	FIRST	FIRST	2
records100\06000\06571_lr	records500\06000\06571_hrm	6000	6571	6972	60	1	F	155	60	9	1	AT-6 6	23\07\1991 07:39:01	sinus rhythm. normal ecg.	{'NORM': 100.0, 'SR': 0.0}				0	FALSE	FALSE	TRUE							3	NORM	100	NORM100	FIRST	FIRST	2
records100\06000\06593_lr	records500\06000\06593_hrm	6000	6593	12222	37	1	F		61	0	0	CS-12 E	25\07\1991 00:53:33	sinusrhythmus lagetyp normal normales ekg	{'NORM': 100.0, 'SR': 0.0}	MID				FALSE	FALSE	TRUE							4	NORM	100	NORM100	FIRST	FIRST	2
records100\06000\06622_lr	records500\06000\06622_hrm	6000	6622	18569	52	0	M			0	0	CS100 3	27\07\1991 13:46:52	sinusrhythmus lagetyp normal normales ekg 4.46 unbestÄtigter bericht	{'NORM': 100.0, 'SR': 0.0}	MID				FALSE	TRUE	FALSE							7	NORM	100	NORM100	FIRST	FIRST	2
records100\06000\06758_lr	records500\06000\06758_hrm	6000	6758	12198	51	0	M		81	0	0	CS-12 E	09\08\1991 11:25:07	sinusrhythmus normales ekg	{'NORM': 100.0, 'SR': 0.0}					FALSE	FALSE	TRUE		, I-V2,					9	NORM	100	NORM100	FIRST	FIRST	2
records100\06000\06782_lr	records500\06000\06782_hrm	6000	6782	1251	81	1	F	152	70		18	AT-6 C 5.5	13\08\1991 13:26:14	sinus rhythm left ventricular hypertrophy on voltage. otherwise normal ecg.	{'NORM': 100.0, 'VCLVH': 0.0, 'SR': 0.0}				4	FALSE	FALSE	TRUE							4	NORM	100	NORM100	FIRST	FIRST	2
records100\06000\06811_lr	records500\06000\06811_hrm	6000	6811	11362	42	0	M			1	2	CS-12	19\08\1991 15:49:06	sinusrhythmus lagetyp normal st & t abnormal, mÖglicherweise neuer anteroseptaler myokard- oder perikardschaden	{'NORM': 100.0, 'SR': 0.0}	MID			1	FALSE	FALSE	TRUE							6	NORM	100	NORM100	FIRST	FIRST	2
records100\06000\06845_lr	records500\06000\06845_hrm	6000	6845	19845	70	1	F			1	2	CS-12	25\08\1991 17:01:31	sinusrhythmus lagetyp normal normales ekg	{'NORM': 100.0, 'SR': 0.0}	MID			1	FALSE	FALSE	TRUE							3	NORM	100	NORM100	FIRST	FIRST	2
records100\06000\06855_lr	records500\06000\06855_hrm	6000	6855	18408	32	0	M			1	2	CS-12	28\08\1991 19:27:14	sinusrhythmus lagetyp normal st-hebung aszendierend in v2-v4 normales ekg	{'NORM': 100.0, 'SR': 0.0}	MID			1	FALSE	FALSE	TRUE							4	NORM	100	NORM100	FIRST	FIRST	2
records100\06000\06869_lr	records500\06000\06869_hrm	6000	6869	8902	51	1	F			1	2	CS-12	31\08\1991 14:31:18	sinus arrhythmie linkstyp periphere niederspannung	{'NORM': 50.0, 'IRBBB': 100.0, 'SARRH': 0.0}	LAD			1	FALSE	FALSE	TRUE							6	NORM	50	NORM50	FIRST	FIRST	2
records100\06000\06886_lr	records500\06000\06886_hrm	6000	6886	4300	61	0	M	193	85	1	1	AT-6 C 5.5	05\09\1991 06:23:44	sinus rhythm. rightward axis. otherwise normal ecg.	{'NORM': 80.0, 'SR': 0.0}	RAD			0	FALSE	FALSE	TRUE							1	NORM	80	NORM80	FIRST	FIRST	2
records100\06000\06888_lr	records500\06000\06888_hrm	6000	6888	5032	50	0	M	175	88	3	1	AT-6 C 5.5	05\09\1991 08:45:23	sinus rhythm. normal ecg.	{'NORM': 100.0, 'SR': 0.0}				0	FALSE	FALSE	TRUE							1	NORM	100	NORM100	FIRST	FIRST	2
records100\06000\06896_lr	records500\06000\06896_hrm	6000	6896	2955	66	1	F	152	63	3	1	AT-6 C 5.5	06\09\1991 10:19:05	sinus rhythm. normal ecg.	{'NORM': 100.0, 'SR': 0.0}				0	FALSE	FALSE	TRUE							2	NORM	100	NORM100	FIRST	FIRST	2
records100\06000\06946_lr	records500\06000\06946_hrm	6000	6946	12439	85	0	M			1	2	CS-12	11\09\1991 08:34:38	sinusrhythmus lagetyp normal	{'NORM': 100.0, 'SR': 0.0}	MID			1	FALSE	FALSE	TRUE							4	NORM	100	NORM100	FIRST	FIRST	2
records100\06000\06948_lr	records500\06000\06948_hrm	6000	6948	780	23	1	F	173	56	6	1	AT-6 C 5.8	11\09\1991 10:06:45	sinus rhythm. normal ecg.	{'NORM': 100.0, 'SR': 0.0}				0	FALSE	FALSE	TRUE							2	NORM	100	NORM100	FIRST	FIRST	2
records100\06000\06964_lr	records500\06000\06964_hrm	6000	6964	20125	52	1	F			0	0	CS100 3	12\09\1991 14:42:06	sinusrhythmus lagetyp normal normales ekg 4.46 unbestÄtigter bericht	{'NORM': 100.0, 'SR': 0.0}	MID				FALSE	TRUE	FALSE							1	NORM	100	NORM100	FIRST	FIRST	2
records100\06000\06982_lr	records500\06000\06982_hrm	6000	6982	19390	46	1	F			1	2	CS-12	14\09\1991 11:55:21	sinusrhythmus lagetyp normal normales ekg	{'NORM': 100.0, 'SR': 0.0}	MID			1	FALSE	FALSE	TRUE	, V4-V6						4	NORM	100	NORM100	FIRST	FIRST	2
records100\07000\07053_lr	records500\07000\07053_hrm	7000	7053	10498	77	0	M			1	2	CS-12	27\09\1991 16:28:21	sinusrhythmus linkstyp sonst normales ekg	{'NORM': 80.0, 'SR': 0.0}	LAD			1	FALSE	FALSE	TRUE		, I-AVF,					10	NORM	80	NORM80	FIRST	FIRST	2
records100\07000\07089_lr	records500\07000\07089_hrm	7000	7089	3610	69	1	F	158	65	4	1	AT-6 C 5.8	01\10\1991 16:18:33	sinus rhythm. normal ecg.	{'NORM': 100.0, 'SR': 0.0}				0	FALSE	FALSE	TRUE							8	NORM	100	NORM100	FIRST	FIRST	2
records100\07000\07092_lr	records500\07000\07092_hrm	7000	7092	6651	45	0	M	173	73	10	1	AT-6 C 5.5	02\10\1991 12:22:32	premature atrial contraction(s). sinus rhythm. incomplete right bundle branch block. otherwise normal ecg. Edit: NORM 80, IRBBB, (NORM 100, IRBBB)	{'NORM': 100.0, 'IRBBB': 100.0, 'PAC': 0.0, 'SR': 0.0}				0	TRUE	FALSE	TRUE							7	NORM	100	NORM100	FIRST	FIRST	2
records100\07000\07108_lr	records500\07000\07108_hrm	7000	7108	16241	55	0	M	176	80	1	2	CS-12	04\10\1991 22:30:15	sinusrhythmus lagetyp normal normales ekg	{'NORM': 100.0, 'SR': 0.0}	MID			1	FALSE	FALSE	TRUE							9	NORM	100	NORM100	FIRST	FIRST	2
records100\07000\07128_lr	records500\07000\07128_hrm	7000	7128	5478	39	1	F	150	58	3	1	AT-6 C 5.5	08\10\1991 14:13:38	sinus rhythm. incomplete right bundle branch block. otherwise normal ecg.	{'NORM': 80.0, 'IRBBB': 100.0, 'SR': 0.0}				0	FALSE	FALSE	TRUE							9	NORM	80	NORM80	FIRST	FIRST	2
records100\07000\07173_lr	records500\07000\07173_hrm	7000	7173	9912	36	0	M			0	0	CS100 3	19\10\1991 09:09:28	sinusrhythmus lagetyp normal normales ekg 4.46 unbestÄtigter bericht	{'NORM': 100.0, 'SR': 0.0}	MID				FALSE	TRUE	FALSE		, I-AVF,					6	NORM	100	NORM100	FIRST	FIRST	2
records100\07000\07197_lr	records500\07000\07197_hrm	7000	7197	20182	75	1	F			0	0	CS100 3	24\10\1991 10:19:59	sinusrhythmus linkstyp sonst normales ekg 4.46 unbestÄtigter bericht	{'NORM': 80.0, 'SR': 0.0}	LAD				FALSE	TRUE	FALSE							3	NORM	80	NORM80	FIRST	FIRST	2
records100\07000\07218_lr	records500\07000\07218_hrm	7000	7218	14158	52	1	F			1	2	CS-12	27\10\1991 08:17:34	sinusrhythmus lagetyp normal st-senkung iii,v4 slt, linksventr. hypertrophie	{'NORM': 80.0, 'SR': 0.0}	MID			1	FALSE	FALSE	TRUE							5	NORM	80	NORM80	FIRST	FIRST	2
records100\07000\07236_lr	records500\07000\07236_hrm	7000	7236	10167	53	0	M			0	0	CS100 3	31\10\1991 18:17:27	sinusrhythmus linkstyp sonst normales ekg 4.46 unbestÄtigter bericht	{'NORM': 80.0, 'SR': 0.0}	LAD				FALSE	TRUE	FALSE							1	NORM	80	NORM80	FIRST	FIRST	2
records100\07000\07245_lr	records500\07000\07245_hrm	7000	7245	10190	82	1	F			1	2	CS-12	02\11\1991 22:56:32	supraventrikulÄre extrasystole(n) sinusrhythmus lagetyp normal sonst normales ekg	{'NORM': 80.0, 'SR': 0.0}	MID			1	FALSE	FALSE	TRUE					SVES		9	NORM	80	NORM80	FIRST	FIRST	2
records100\07000\07294_lr	records500\07000\07294_hrm	7000	7294	15815	74	1	F			1	2	CS-12	12\11\1991 11:04:03	sinusrhythmus linkstyp st & t abnormal, wahrscheinlich hochlaterale ischÄmie oder linksbelastung Edit: ISCIN 50, (f,74) ,(NORM 50)	{'NORM': 50.0, 'SR': 0.0}	LAD			1	TRUE	FALSE	TRUE							7	NORM	50	NORM50	FIRST	FIRST	2
records100\07000\07305_lr	records500\07000\07305_hrm	7000	7305	20681	67	0	M			0	0	CS100 3	14\11\1991 12:12:30	sinus arrhythmie linkstyp sonst normales ekg 4.46 unbestÄtigter bericht	{'NORM': 80.0, 'SARRH': 0.0}	LAD				FALSE	TRUE	FALSE							6	NORM	80	NORM80	FIRST	FIRST	2
records100\07000\07329_lr	records500\07000\07329_hrm	7000	7329	13562	45	1	F			1	2	CS-12	18\11\1991 12:22:57	sinusbradykardie lagetyp normal st-senkung in ii (diskret) normales ekg	{'NORM': 100.0, 'SBRAD': 0.0}	MID			1	FALSE	FALSE	TRUE	, III,AVL,AVF						3	NORM	100	NORM100	FIRST	FIRST	2
records100\07000\07344_lr	records500\07000\07344_hrm	7000	7344	11000	45	1	F			0	0	CS100 3	22\11\1991 12:22:01	sinusrhythmus lagetyp normal normales ekg 4.46 unbestÄtigter bericht	{'NORM': 100.0, 'SR': 0.0}	MID				FALSE	TRUE	FALSE							8	NORM	100	NORM100	FIRST	FIRST	2
records100\07000\07371_lr	records500\07000\07371_hrm	7000	7371	10284	18	0	M		63	0	0	CS-12 E	26\11\1991 10:40:26	sinus arrhythmie unvollstÄndiger rechtsschenkelblock qrs(t) abnormal septaler myokardschaden nicht auszuschliessen	{'NORM': 100.0, 'ABQRS': 0.0, 'SARRH': 0.0}					FALSE	FALSE	TRUE							4	NORM	100	NORM100	FIRST	FIRST	2
records100\07000\07381_lr	records500\07000\07381_hrm	7000	7381	11607	54	1	F			0	0	CS100 3	28\11\1991 08:47:17	sinusrhythmus lagetyp normal normales ekg 4.46 unbestÄtigter bericht	{'NORM': 100.0, 'SR': 0.0}	MID				FALSE	TRUE	FALSE		, I-AVF,					8	NORM	100	NORM100	FIRST	FIRST	2
records100\07000\07396_lr	records500\07000\07396_hrm	7000	7396	9208	55	1	F			1	2	CS-12	30\11\1991 10:17:32	sinusrhythmus lagetyp normal flache t in iii,avf neg t in v1-3 pathologisches ekg	{'NORM': 100.0, 'SR': 0.0}	MID			1	FALSE	FALSE	TRUE							7	NORM	100	NORM100	FIRST	FIRST	2
records100\07000\07406_lr	records500\07000\07406_hrm	7000	7406	8856	63	0	M			1	2	AT-60 3	01\12\1991 12:38:41	sinusrhythmus lagetyp normal normales ekg 4.46 unbestÄtigter bericht	{'NORM': 100.0, 'SR': 0.0}	MID			1	FALSE	TRUE	TRUE							7	NORM	100	NORM100	FIRST	FIRST	2
records100\07000\07476_lr	records500\07000\07476_hrm	7000	7476	11502	61	1	F			1	2	AT-60 3	15\12\1991 10:36:50	sinusrhythmus linkstyp sonst normales ekg 4.46 unbestÄtigter bericht	{'NORM': 80.0, 'SR': 0.0}	LAD			1	FALSE	TRUE	TRUE					1ES		7	NORM	80	NORM80	FIRST	FIRST	2
records100\07000\07532_lr	records500\07000\07532_hrm	7000	7532	15794	65	1	F			1	2	CS-12	01\01\1992 10:03:02	sinusrhythmus lagetyp normal normales ekg	{'NORM': 100.0, 'SR': 0.0}	MID			1	FALSE	FALSE	TRUE	, V6						1	NORM	100	NORM100	FIRST	FIRST	2
records100\07000\07561_lr	records500\07000\07561_hrm	7000	7561	16752	18	1	F		61	0	0	CS-12 E	08\01\1992 08:34:07	sinus arrhythmie sonst normales ekg	{'NORM': 80.0, 'SARRH': 0.0}					FALSE	FALSE	TRUE		, I-AVR,					10	NORM	80	NORM80	FIRST	FIRST	2
records100\07000\07632_lr	records500\07000\07632_hrm	7000	7632	14978	29	0	M		80	0	0	CS-12 E	19\01\1992 08:47:02	sinusbradykardie lagetyp normal unspezifische intraventrikulÄre leitungsstÖrung qrs(t) abnorm inferiorer myokardschaden mÖglich	{'NORM': 50.0, 'ABQRS': 0.0, 'SBRAD': 0.0}	MID				FALSE	FALSE	TRUE							2	NORM	50	NORM50	FIRST	FIRST	2
records100\07000\07641_lr	records500\07000\07641_hrm	7000	7641	14576	59	0	M			0	0	CS100 3	20\01\1992 10:17:04	sinusrhythmus lagetyp normal normales ekg 4.46 unbestÄtigter bericht	{'NORM': 100.0, 'SR': 0.0}	MID				FALSE	TRUE	FALSE		, I-AVR,					3	NORM	100	NORM100	FIRST	FIRST	2
records100\07000\07663_lr	records500\07000\07663_hrm	7000	7663	3702	30	1	F	164	46	3		AT-6 C 5.5	25\01\1992 06:41:28	sinus rhythm non-specific st-t wave changes. motion artefact in v6	{'NORM': 50.0, 'NST_': 0.0, 'SR': 0.0}					FALSE	FALSE	TRUE	V6, V6						7	NORM	50	NORM50	FIRST	FIRST	2
records100\07000\07689_lr	records500\07000\07689_hrm	7000	7689	7942	54	0	M		76	0	0	CS-12 E	28\01\1992 12:52:45	sinusrhythmus lagetyp normal normales ekg	{'NORM': 100.0, 'SR': 0.0}	MID				FALSE	FALSE	TRUE		, I-V1,					1	NORM	100	NORM100	FIRST	FIRST	2
records100\07000\07698_lr	records500\07000\07698_hrm	7000	7698	6469	46	0	M	165	74	9	1	AT-6 C 5.5	29\01\1992 10:39:30	sinus rhythm. prolonged pr interval. otherwise normal ecg.	{'NORM': 80.0, 'LPR': 0.0, 'SR': 0.0}				0	FALSE	FALSE	TRUE							7	NORM	80	NORM80	FIRST	FIRST	2
records100\07000\07704_lr	records500\07000\07704_hrm	7000	7704	1993	77	1	F	161	52	10	1	AT-6 C 5.5	29\01\1992 17:27:42	premature atrial contraction(s). sinus rhythm. otherwise normal ecg.	{'NORM': 80.0, 'PAC': 0.0, 'SR': 0.0}				0	FALSE	FALSE	TRUE							2	NORM	80	NORM80	FIRST	FIRST	2
records100\07000\07740_lr	records500\07000\07740_hrm	7000	7740	20429	41	1	F			1	2	AT-60 3	04\02\1992 09:22:36	sinusrhythmus lagetyp normal normales ekg 4.46 unbestÄtigter bericht	{'NORM': 100.0, 'SR': 0.0}	MID			1	FALSE	TRUE	TRUE							4	NORM	100	NORM100	FIRST	FIRST	2
records100\07000\07766_lr	records500\07000\07766_hrm	7000	7766	14111	34	0	M		85	0	0	CS-12 E	16\02\1992 13:56:07	sinusrhythmus lagetyp normal normales ekg	{'NORM': 100.0, 'SR': 0.0}	MID				FALSE	FALSE	TRUE							9	NORM	100	NORM100	FIRST	FIRST	2
records100\07000\07771_lr	records500\07000\07771_hrm	7000	7771	14938	55	1	F				3	AT-6 C	20\02\1992 14:21:23	sinusrytm normalt ekg	{'NORM': 100.0, 'SR': 0.0}					FALSE	FALSE	TRUE	, V1,V5,V6						9	NORM	100	NORM100	FIRST	FIRST	2
records100\07000\07836_lr	records500\07000\07836_hrm	7000	7836	17981	19	1	F		60	2	0	CS-12 E	29\02\1992 09:06:18	sinusrhythmus normales ekg	{'NORM': 100.0, 'SR': 0.0}					FALSE	FALSE	TRUE							5	NORM	100	NORM100	FIRST	FIRST	2
records100\07000\07839_lr	records500\07000\07839_hrm	7000	7839	10550	60	1	F				3	AT-6 C	01\03\1992 08:46:07	sinusrytm brÖstavledningarnas r-s transition fÖrskjuten Åt hÖger eljest normalt ekg	{'NORM': 80.0, 'SR': 0.0}					FALSE	FALSE	TRUE							9	NORM	80	NORM80	FIRST	FIRST	2
records100\07000\07872_lr	records500\07000\07872_hrm	7000	7872	21510	24	1	F		58	0	0	CS-12 E	16\03\1992 15:50:43	sinus arrhythmie lagetyp normal sonst normales ekg	{'NORM': 80.0, 'SARRH': 0.0}	MID				FALSE	FALSE	TRUE	, V2,V3	, I-AVR,					7	NORM	80	NORM80	FIRST	FIRST	2
records100\07000\07900_lr	records500\07000\07900_hrm	7000	7900	606	67	0	M	180	74	10	1	AT-6 C 5.5	23\03\1992 08:21:49	sinus rhythm. voltages are high in chest leads suggesting lvh.	{'NORM': 80.0, 'VCLVH': 0.0, 'SR': 0.0}				0	FALSE	FALSE	TRUE	, V5						4	NORM	80	NORM80	FIRST	FIRST	2
records100\07000\07918_lr	records500\07000\07918_hrm	7000	7918	16667	47	1	F		59	0	0	CS-12 E	02\04\1992 10:01:11	sinusrhythmus normales ekg	{'NORM': 100.0, 'SR': 0.0}					FALSE	FALSE	TRUE							6	NORM	100	NORM100	FIRST	FIRST	2
records100\07000\07929_lr	records500\07000\07929_hrm	7000	7929	7687	73	0	M	180	86	5	1	AT-6 C 5.5	08\04\1992 09:05:46	sinus rhythm. normal ecg.	{'NORM': 100.0, 'SR': 0.0}				0	FALSE	FALSE	TRUE							7	NORM	100	NORM100	FIRST	FIRST	2
records100\07000\07938_lr	records500\07000\07938_hrm	7000	7938	1031	56	0	M	178	76	9	1	AT-6 6	09\04\1992 15:02:31	sinus rhythm. no definite pathology.	{'NORM': 100.0, 'SR': 0.0}				0	FALSE	FALSE	TRUE							1	NORM	100	NORM100	FIRST	FIRST	2
records100\07000\07948_lr	records500\07000\07948_hrm	7000	7948	1806	54	1	F	155		9	1	AT-6 C 5.5	13\04\1992 10:51:52	sinus rhythm. normal ecg.	{'NORM': 100.0, 'SR': 0.0}				0	FALSE	FALSE	TRUE							8	NORM	100	NORM100	FIRST	FIRST	2
records100\07000\07980_lr	records500\07000\07980_hrm	7000	7980	20777	79	1	F			1	2	CS-12	20\04\1992 16:07:00	sinusrhythmus llt wahrscheinlich normales ekg	{'NORM': 50.0, 'SR': 0.0}	LAD			1	FALSE	FALSE	TRUE							3	NORM	50	NORM50	FIRST	FIRST	2
records100\07000\07995_lr	records500\07000\07995_hrm	7000	7995	3753	35	1	F	158	40	8	1	AT-6 C 5.5	22\04\1992 09:24:30	sinus rhythm. no definite pathology.	{'NORM': 100.0, 'SR': 0.0}				0	FALSE	FALSE	TRUE							8	NORM	100	NORM100	FIRST	FIRST	2
records100\08000\08014_lr	records500\08000\08014_hrm	8000	8014	13630	49	0	M			1	2	CS-12	23\04\1992 12:39:43	sinusrhythmus intraventr. leitungsstoerung i, avl st- hebung v1, v2 ekg normal	{'NORM': 100.0, 'IVCD': 100.0, 'SR': 0.0}				1	FALSE	FALSE	TRUE							6	NORM	100	NORM100	FIRST	FIRST	2
records100\08000\08023_lr	records500\08000\08023_hrm	8000	8023	16336	86	1	F			1	2	CS-12	27\04\1992 11:33:42	sinusrhythmus llt rechts flaches t in iii,avl wahrscheinlich normales ekg	{'NORM': 50.0, 'SR': 0.0}	LAD			1	FALSE	FALSE	TRUE							6	NORM	50	NORM50	FIRST	FIRST	2
records100\08000\08080_lr	records500\08000\08080_hrm	8000	8080	4201	72	1	F	159	52	1	1	AT-6 6	04\05\1992 10:00:38	sinus rhythm. normal ecg.	{'NORM': 100.0, 'SR': 0.0}				0	FALSE	FALSE	TRUE							4	NORM	100	NORM100	FIRST	FIRST	2
records100\08000\08107_lr	records500\08000\08107_hrm	8000	8107	6926	69	1	F	172	70	6	1	AT-6 6	05\05\1992 14:41:08	sinus rhythm. normal ecg.	{'NORM': 100.0, 'SR': 0.0}				0	FALSE	FALSE	TRUE							1	NORM	100	NORM100	FIRST	FIRST	2
records100\08000\08115_lr	records500\08000\08115_hrm	8000	8115	1135	58	0	M	187	87	4	1	AT-6 C 5.8	06\05\1992 11:52:08	sinus rhythm. normal ecg.	{'NORM': 100.0, 'SR': 0.0}				0	FALSE	FALSE	TRUE							1	NORM	100	NORM100	FIRST	FIRST	2
records100\08000\08137_lr	records500\08000\08137_hrm	8000	8137	9169	49	1	F		57	0	0	CS-12 E	10\05\1992 06:23:34	sinusrhythmus lagetyp normal normales ekg	{'NORM': 100.0, 'SR': 0.0}	MID				FALSE	FALSE	TRUE		, alles,	alles				1	NORM	100	NORM100	FIRST	FIRST	2
records100\08000\08142_lr	records500\08000\08142_hrm	8000	8142	21537	39	0	M		80	0	0	CS-12 E	13\05\1992 08:10:24	sinusrhythmus periphere niederspannung	{'NORM': 100.0, 'SR': 0.0}					FALSE	FALSE	TRUE							4	NORM	100	NORM100	FIRST	FIRST	2
records100\08000\08149_lr	records500\08000\08149_hrm	8000	8149	10423	37	1	F		70	0	0	CS-12 E	18\05\1992 07:58:59	sinus arrhythmie lagetyp normal sonst normales ekg	{'NORM': 80.0, 'SARRH': 0.0}	MID				FALSE	FALSE	TRUE							3	NORM	80	NORM80	FIRST	FIRST	2
records100\08000\08167_lr	records500\08000\08167_hrm	8000	8167	12417	28	0	M		81	2	0	CS-12 E	27\05\1992 12:41:52	sinusrhythmus normales ekg	{'NORM': 100.0, 'SR': 0.0}					FALSE	FALSE	TRUE		, I-V2,					5	NORM	100	NORM100	FIRST	FIRST	2
records100\08000\08235_lr	records500\08000\08235_hrm	8000	8235	3500	65	0	M	180	70	6	1	AT-6 C 5.5	19\06\1992 14:23:24	sinus rhythm. normal ecg.	{'NORM': 100.0, 'SR': 0.0}				0	FALSE	FALSE	TRUE							9	NORM	100	NORM100	FIRST	FIRST	2
records100\08000\08239_lr	records500\08000\08239_hrm	8000	8239	6112	53	0	M	170	70	5	1	AT-6 C 5.5	19\06\1992 15:12:55	sinus rhythm. normal ecg.	{'NORM': 100.0, 'SR': 0.0}				0	FALSE	FALSE	TRUE							3	NORM	100	NORM100	FIRST	FIRST	2
records100\08000\08255_lr	records500\08000\08255_hrm	8000	8255	11256	78	1	F			1	2	CS-12	22\06\1992 18:14:34	supraventrikulÄre extrasystole(n) sinusrhythmus lagetyp normal sonst normales ekg	{'NORM': 80.0, 'SR': 0.0}	MID			1	FALSE	FALSE	TRUE	, V5,V6				SVES		9	NORM	80	NORM80	FIRST	FIRST	2
records100\08000\08286_lr	records500\08000\08286_hrm	8000	8286	4230	46	0	M	175	95	9	1	AT-6 6	26\06\1992 11:36:45	sinus rhythm. rightward axis. otherwise normal ecg.	{'NORM': 80.0, 'SR': 0.0}	AXR			0	FALSE	FALSE	TRUE							5	NORM	80	NORM80	FIRST	FIRST	2
records100\08000\08287_lr	records500\08000\08287_hrm	8000	8287	4947	57	1	F	155	67	5	1	AT-6 C 5.8	26\06\1992 11:59:40	sinus rhythm. normal ecg.	{'NORM': 100.0, 'SR': 0.0}				0	FALSE	FALSE	TRUE							3	NORM	100	NORM100	FIRST	FIRST	2
records100\08000\08309_lr	records500\08000\08309_hrm	8000	8309	1201	49	1	F	162	65	10	1	AT-6 C 5.5	29\06\1992 13:18:46	sinus tachycardia. minor non-specific st segment depression in i, avl. otherwise no definite pathology. pr interval is noted to be short. Edit: V2 Totalausfall	{'NORM': 80.0, 'STD_': 0.0, 'STACH': 0.0}				0	TRUE	FALSE	TRUE	v6,		v6				2	NORM	80	NORM80	FIRST	FIRST	2
records100\08000\08396_lr	records500\08000\08396_hrm	8000	8396	486	70	1	F	155	56	5	1	AT-6 C 5.8	09\07\1992 12:30:47	sinus rhythm. normal ecg.	{'NORM': 100.0, 'SR': 0.0}				0	FALSE	FALSE	TRUE							4	NORM	100	NORM100	FIRST	FIRST	2
records100\08000\08412_lr	records500\08000\08412_hrm	8000	8412	19378	20	1	F		69	2	0	CS-12 E	11\07\1992 09:52:46	sinusrhythmus t abnormal, wahrscheinlich hochlateraler myokardschaden qt-verlÄngerung	{'NORM': 100.0, 'SR': 0.0}					FALSE	FALSE	TRUE		, alles,			2ES		8	NORM	100	NORM100	FIRST	FIRST	2
records100\08000\08417_lr	records500\08000\08417_hrm	8000	8417	16742	56	1	F			0	0	CS100 3	12\07\1992 10:33:15	supraventrikulÄre arrhythmie lagetyp normal sonst normales ekg 4.46 unbestÄtigter bericht	{'NORM': 80.0, 'SVARR': 0.0}	MID				FALSE	TRUE	FALSE							5	NORM	80	NORM80	FIRST	FIRST	2
records100\08000\08424_lr	records500\08000\08424_hrm	8000	8424	6187	61	1	F	160	65	1	1	AT-6 C 5.8	12\07\1992 15:21:36	sinus rhythm. minor non-specific t wave flattening in v3. otherwise normal ecg.	{'NORM': 80.0, 'NT_': 0.0, 'SR': 0.0}				0	FALSE	FALSE	TRUE							5	NORM	80	NORM80	FIRST	FIRST	2
records100\08000\08426_lr	records500\08000\08426_hrm	8000	8426	3705	79	0	M	177	70	11	1	AT-6 C 5.5	12\07\1992 17:29:19	sinus rhythm. normal ecg.	{'NORM': 100.0, 'SR': 0.0}				0	FALSE	FALSE	TRUE							7	NORM	100	NORM100	FIRST	FIRST	2
records100\08000\08437_lr	records500\08000\08437_hrm	8000	8437	16945	24	1	F		61	0	0	CS-12 E	13\07\1992 13:00:21	sinusrhythmus lagetyp normal unvollstÄndiger rechtsschenkelblock sonst normales ekg	{'NORM': 80.0, 'IRBBB': 100.0, 'SR': 0.0}	MID				FALSE	FALSE	TRUE							8	NORM	80	NORM80	FIRST	FIRST	2
records100\08000\08500_lr	records500\08000\08500_hrm	8000	8500	18129	66	0	M			0	0	CS100 3	20\07\1992 07:04:31	sinusrhythmus lagetyp normal normales ekg 4.46 unbestÄtigter bericht	{'NORM': 100.0, 'SR': 0.0}	MID				FALSE	TRUE	FALSE							3	NORM	100	NORM100	FIRST	FIRST	2
records100\08000\08538_lr	records500\08000\08538_hrm	8000	8538	7344	30	0	M	170	85	8	1	AT-6 6	22\07\1992 12:10:48	sinus rhythm. normal ecg.	{'NORM': 100.0, 'SR': 0.0}				0	FALSE	FALSE	TRUE							10	NORM	100	NORM100	FIRST	FIRST	2
records100\08000\08548_lr	records500\08000\08548_hrm	8000	8548	2920	64	0	M	165	64	3	1	AT-6 6	23\07\1992 10:13:06	sinus rhythm. normal ecg.	{'NORM': 100.0, 'SR': 0.0}				0	FALSE	FALSE	TRUE	, v5-6						9	NORM	100	NORM100	FIRST	FIRST	2
records100\08000\08569_lr	records500\08000\08569_hrm	8000	8569	5798	87	0	M			8	1	AT-6 C 5.5	24\07\1992 09:36:04	trace only requested.	{'NORM': 50.0, 'PVC': 100.0}				0	FALSE	FALSE	TRUE					3ES		4	NORM	50	NORM50	FIRST	FIRST	2
records100\08000\08607_lr	records500\08000\08607_hrm	8000	8607	8634	37	0	M			0	0	CS100 3	27\07\1992 13:18:39	sinusrhythmus lagetyp normal normales ekg 4.46 unbestÄtigter bericht	{'NORM': 100.0, 'SR': 0.0}	MID				FALSE	TRUE	FALSE							3	NORM	100	NORM100	FIRST	FIRST	2
records100\08000\08642_lr	records500\08000\08642_hrm	8000	8642	2422	83	1	F	163	52	7	1	AT-6 6	30\07\1992 09:52:21	sinus rhythm. normal ecg.	{'NORM': 100.0, 'SR': 0.0}				0	FALSE	FALSE	TRUE		, mittel,					6	NORM	100	NORM100	FIRST	FIRST	2
records100\08000\08649_lr	records500\08000\08649_hrm	8000	8649	14288	52	1	F		88	0	0	CS-12 E	31\07\1992 09:26:33	sinusrhythmus lagetyp normal normales ekg	{'NORM': 100.0, 'SR': 0.0}	MID				FALSE	FALSE	TRUE							3	NORM	100	NORM100	FIRST	FIRST	2
records100\08000\08660_lr	records500\08000\08660_hrm	8000	8660	7284	63	1	F	163	58		18	AT-6 C 5.5	31\07\1992 15:21:36	premature ventricular contraction(s). sinus rhythm. minor non-specific st segment depression in v4,5,6. otherwise normal ecg.	{'NORM': 80.0, 'STD_': 0.0, 'PVC': 0.0, 'SR': 0.0}				2	FALSE	FALSE	TRUE					2ES		6	NORM	80	NORM80	FIRST	FIRST	2
records100\08000\08663_lr	records500\08000\08663_hrm	8000	8663	801	40	0	M	173	70		36	AT-6 C 5.5	01\08\1992 06:27:50	sinus rhythm. r-s transition zone in v leads displaced to the right. nonspecific st elevation v2-v4 is almost certainly a normal variant of repolarization.	{'NORM': 100.0, 'SR': 0.0}				4	FALSE	FALSE	TRUE							10	NORM	100	NORM100	FIRST	FIRST	2
records100\08000\08705_lr	records500\08000\08705_hrm	8000	8705	6664	56	0	M	158	90		8	AT-6 C 5.5	05\08\1992 08:06:27	sinus rhythm. normal ecg.	{'NORM': 100.0, 'SR': 0.0}				2	FALSE	FALSE	TRUE							7	NORM	100	NORM100	FIRST	FIRST	2
records100\08000\08727_lr	records500\08000\08727_hrm	8000	8727	7896	67	1	F	170	70		32	AT-6 C 5.8	08\08\1992 12:08:53	sinus rhythm normal ecg.	{'NORM': 100.0, 'SR': 0.0}				4	FALSE	FALSE	TRUE							10	NORM	100	NORM100	FIRST	FIRST	2
records100\08000\08771_lr	records500\08000\08771_hrm	8000	8771	2152	79	0	M	184	68		16	AT-6 6	13\08\1992 09:52:38	sinus rhythm. normal ecg.	{'NORM': 100.0, 'SR': 0.0}				4	FALSE	FALSE	TRUE	, v1-v4						7	NORM	100	NORM100	FIRST	FIRST	2
records100\08000\08776_lr	records500\08000\08776_hrm	8000	8776	7762	75	1	F	152	50		23	AT-6 C 5.8	13\08\1992 11:57:30	sinus rhythm borderline precordial voltages of left ventricular hypertrophy. normal ecg.	{'NORM': 80.0, 'VCLVH': 0.0, 'SR': 0.0}				3	FALSE	FALSE	TRUE							7	NORM	80	NORM80	FIRST	FIRST	2
records100\08000\08829_lr	records500\08000\08829_hrm	8000	8829	21355	55	0	M			0	0	CS100 3	25\08\1992 13:32:35	sinusrhythmus lagetyp normal normales ekg 4.46 unbestÄtigter bericht	{'NORM': 100.0, 'SR': 0.0}	MID				FALSE	TRUE	FALSE							6	NORM	100	NORM100	FIRST	FIRST	2
records100\08000\08874_lr	records500\08000\08874_hrm	8000	8874	4877	63	0	M	178	87	4	1	AT-6 C 5.5	04\09\1992 13:35:32	sinus rhythm. normal ecg.	{'NORM': 100.0, 'SR': 0.0}				0	FALSE	FALSE	TRUE							3	NORM	100	NORM100	FIRST	FIRST	2
records100\08000\08926_lr	records500\08000\08926_hrm	8000	8926	4740	35	1	F	160	57	1	1	AT-6 C 5.5	08\09\1992 14:20:57	sinus rhythm. minor non-specific st segment depression in iii, avf, of doubtful significance.	{'NORM': 100.0, 'STD_': 0.0, 'SR': 0.0}				0	FALSE	FALSE	TRUE		, mittel,	v6				9	NORM	100	NORM100	FIRST	FIRST	2
records100\08000\08933_lr	records500\08000\08933_hrm	8000	8933	473	68	1	F	154	74	3	1	AT-6 C 5.5	09\09\1992 10:26:43	sinus rhythm. normal ecg.	{'NORM': 100.0, 'SR': 0.0}				0	FALSE	FALSE	TRUE							6	NORM	100	NORM100	FIRST	FIRST	2
records100\09000\09057_lr	records500\09000\09057_hrm	9000	9057	7336	43	0	M	170	63	9	1	AT-6 C 5.5	24\09\1992 10:05:14	sinus rhythm. normal ecg.	{'NORM': 100.0, 'SR': 0.0}				0	FALSE	FALSE	TRUE							1	NORM	100	NORM100	FIRST	FIRST	2
records100\09000\09076_lr	records500\09000\09076_hrm	9000	9076	18863	74	1	F			1	2	CS-12	27\09\1992 10:02:44	sinusrhythmus linkstyp sonst normales ekg	{'NORM': 80.0, 'SR': 0.0}	LAD			1	FALSE	FALSE	TRUE							3	NORM	80	NORM80	FIRST	FIRST	2
records100\09000\09078_lr	records500\09000\09078_hrm	9000	9078	11873	60	0	M			1	2	CS-12	27\09\1992 13:23:05	sinusrhythmus lagetyp normal normales ekg	{'NORM': 100.0, 'SR': 0.0}	MID			1	FALSE	FALSE	TRUE							2	NORM	100	NORM100	FIRST	FIRST	2
records100\09000\09080_lr	records500\09000\09080_hrm	9000	9080	21547	49	1	F			1	2	CS-12	27\09\1992 14:46:18	sinusbradykardie lagetyp normal normales ekg	{'NORM': 100.0, 'SBRAD': 0.0}	MID			1	FALSE	FALSE	TRUE							3	NORM	100	NORM100	FIRST	FIRST	2
records100\09000\09082_lr	records500\09000\09082_hrm	9000	9082	19203	82	0	M			1	2	CS-12	27\09\1992 19:27:35	sinusrhythmus a-v block i linkstyp linksschenkelblock	{'NORM': 50.0, '1AVB': 100.0, 'SR': 0.0}	LAD			1	FALSE	FALSE	TRUE		, alles,					9	NORM	50	NORM50	FIRST	FIRST	2
records100\09000\09103_lr	records500\09000\09103_hrm	9000	9103	8303	23	1	F		70	0	0	CS-12 E	30\09\1992 10:05:44	sinusrhythmus verdacht auf p-sinistrocardiale lagetyp normal	{'NORM': 100.0, 'SR': 0.0}	MID				FALSE	FALSE	TRUE		, I,II,					7	NORM	100	NORM100	FIRST	FIRST	2
records100\09000\09155_lr	records500\09000\09155_hrm	9000	9155	15982	59	0	M			1	2	CS-12	05\10\1992 17:42:49	sinusrhythmus lagetyp normal qrs(t) abnormal inferiorer myokardschaden nicht auszuschliessen	{'NORM': 50.0, 'ABQRS': 0.0, 'SR': 0.0}	MID			1	FALSE	FALSE	TRUE							9	NORM	50	NORM50	FIRST	FIRST	2
records100\09000\09208_lr	records500\09000\09208_hrm	9000	9208	19990	62	0	M			0	0	CS100 3	17\10\1992 13:19:42	sinusrhythmus lagetyp normal periphere niederspannung t abnorm in hochlateralen ableitungen 4.46 unbestÄtigter bericht	{'NORM': 100.0, 'SR': 0.0}	MID				FALSE	TRUE	FALSE							1	NORM	100	NORM100	FIRST	FIRST	2
records100\09000\09249_lr	records500\09000\09249_hrm	9000	9249	12054	53	1	F			1	2	CS-12	29\10\1992 07:12:42	sinusrhythmus lagetyp normal unspezifisches abnormales t	{'NORM': 100.0, 'SR': 0.0}	MID			1	FALSE	FALSE	TRUE							8	NORM	100	NORM100	FIRST	FIRST	2
records100\09000\09278_lr	records500\09000\09278_hrm	9000	9278	19350	60	1	F			0	0	CS100 3	03\11\1992 12:04:22	sinusrhythmus linkstyp sonst normales ekg 4.46 unbestÄtigter bericht	{'NORM': 80.0, 'SR': 0.0}	LAD				FALSE	TRUE	FALSE							7	NORM	80	NORM80	FIRST	FIRST	2
records100\09000\09303_lr	records500\09000\09303_hrm	9000	9303	10703	17	0	M		65	2	0	CS-12 E	08\11\1992 10:07:58	sinusrhythmus normales ekg	{'NORM': 100.0, 'SR': 0.0}					FALSE	FALSE	TRUE							10	NORM	100	NORM100	FIRST	FIRST	2
records100\09000\09309_lr	records500\09000\09309_hrm	9000	9309	16850	37	0	M			1	2	AT-60 3	08\11\1992 23:12:17	sinusrhythmus lagetyp normal normales ekg 4.46 unbestÄtigter bericht	{'NORM': 100.0, 'SR': 0.0}	MID			1	FALSE	TRUE	TRUE							3	NORM	100	NORM100	FIRST	FIRST	2
records100\09000\09314_lr	records500\09000\09314_hrm	9000	9314	11135	61	1	F			1	2	CS-12	09\11\1992 09:40:36	sinusrhythmus lagetyp normal normales ekg intraventr. leitungsstÖrung in iii,avl, i	{'NORM': 100.0, 'IVCD': 100.0, 'SR': 0.0}	MID			1	FALSE	FALSE	TRUE							8	NORM	100	NORM100	FIRST	FIRST	2
records100\09000\09343_lr	records500\09000\09343_hrm	9000	9343	14229	48	0	M		81	0	0	CS-12 E	16\11\1992 13:13:03	sinusrhythmus linkstyp sonst normales ekg	{'NORM': 80.0, 'SR': 0.0}	LAD				FALSE	FALSE	TRUE	, III,AVF						4	NORM	80	NORM80	FIRST	FIRST	2
records100\09000\09352_lr	records500\09000\09352_hrm	9000	9352	18285	49	1	F			1	2	CS-12	18\11\1992 14:48:51	sinusrhythmus linkstyp verzÖgerte r-progression v1-3 wahrscheinlich normales ekg	{'NORM': 50.0, 'SR': 0.0}	LAD			1	FALSE	FALSE	TRUE							5	NORM	50	NORM50	FIRST	FIRST	2
records100\09000\09363_lr	records500\09000\09363_hrm	9000	9363	8657	32	1	F			0	0	CS100 3	21\11\1992 07:53:32	sinus arrhythmie lagetyp normal sonst normales ekg 4.46 unbestÄtigter bericht	{'NORM': 80.0, 'SARRH': 0.0}	MID				FALSE	TRUE	FALSE							1	NORM	80	NORM80	FIRST	FIRST	2
records100\09000\09414_lr	records500\09000\09414_hrm	9000	9414	20272	80	1	F			1	2	CS-12	29\11\1992 13:46:32	sr linkstyp sonst normales ekg	{'NORM': 80.0, 'SR': 0.0}	LAD			1	FALSE	FALSE	TRUE							2	NORM	80	NORM80	FIRST	FIRST	2
records100\09000\09426_lr	records500\09000\09426_hrm	9000	9426	19184	54	1	F		106	0	0	CS-12 E	01\12\1992 12:46:11	sinusrhythmus linkstyp sonst normales ekg	{'NORM': 80.0, 'SR': 0.0}	LAD				FALSE	FALSE	TRUE							1	NORM	80	NORM80	FIRST	FIRST	2
records100\09000\09464_lr	records500\09000\09464_hrm	9000	9464	8764	20	0	M		93	0	0	CS-12 E	09\12\1992 10:56:37	sinusrhythmus lagetyp normal normales ekg	{'NORM': 100.0, 'SR': 0.0}	MID				FALSE	FALSE	TRUE							1	NORM	100	NORM100	FIRST	FIRST	2
records100\09000\09476_lr	records500\09000\09476_hrm	9000	9476	14105	51	0	M		90	0	0	CS-12 E	12\12\1992 09:56:19	sinusrhythmus normales ekg	{'NORM': 100.0, 'SR': 0.0}					FALSE	FALSE	TRUE	, V5,V6						4	NORM	100	NORM100	FIRST	FIRST	2
records100\09000\09499_lr	records500\09000\09499_hrm	9000	9499	16610	62	0	M			0	0	CS100 3	14\12\1992 10:11:03	sinusrhythmus lagetyp normal normales ekg 4.46 unbestÄtigter bericht	{'NORM': 100.0, 'SR': 0.0}	MID				FALSE	TRUE	FALSE							6	NORM	100	NORM100	FIRST	FIRST	2
records100\09000\09504_lr	records500\09000\09504_hrm	9000	9504	13728	61	0	M			1	2	CS-12	15\12\1992 01:38:27	sinusrhythmus lagetyp normal normales ekg	{'NORM': 100.0, 'SR': 0.0}	MID			1	FALSE	FALSE	TRUE							3	NORM	100	NORM100	FIRST	FIRST	2
records100\09000\09547_lr	records500\09000\09547_hrm	9000	9547	17797	55	1	F			0	0	CS100 3	22\12\1992 10:24:51	sinusrhythmus lagetyp normal unspezifisches abnormes t 4.46 unbestÄtigter bericht	{'NORM': 100.0, 'SR': 0.0}	MID				FALSE	TRUE	FALSE							1	NORM	100	NORM100	FIRST	FIRST	2
records100\09000\09601_lr	records500\09000\09601_hrm	9000	9601	20197	27	1	F			0	0	CS100 3	09\01\1993 10:57:22	sinusrhythmus lagetyp normal normales ekg 4.46 unbestÄtigter bericht	{'NORM': 100.0, 'SR': 0.0}	MID				FALSE	TRUE	FALSE							8	NORM	100	NORM100	FIRST	FIRST	2
records100\09000\09604_lr	records500\09000\09604_hrm	9000	9604	14719	38	1	F		56	0	0	CS-12 E	09\01\1993 12:26:38	supraventrikulÄre extrasystole(n) sinusrhythmus sonst normales ekg	{'NORM': 80.0, 'SR': 0.0}					FALSE	FALSE	TRUE		, alles,			SVES		4	NORM	80	NORM80	FIRST	FIRST	2
records100\09000\09618_lr	records500\09000\09618_hrm	9000	9618	11746	19	1	F		58	0	0	CS-12 E	11\01\1993 09:47:38	sinustachykardie lagetyp normal sonst normales ekg	{'NORM': 80.0, 'STACH': 0.0}	MID				FALSE	FALSE	TRUE							1	NORM	80	NORM80	FIRST	FIRST	2
records100\09000\09646_lr	records500\09000\09646_hrm	9000	9646	14241	36	0	M			0	0	CS100 3	16\01\1993 07:39:34	sinusrhythmus lagetyp normal normales ekg 4.46 unbestÄtigter bericht	{'NORM': 100.0, 'SR': 0.0}	MID				FALSE	TRUE	FALSE	, V6						2	NORM	100	NORM100	FIRST	FIRST	2
records100\09000\09680_lr	records500\09000\09680_hrm	9000	9680	12932	42	1	F		56	0	0	CS-12 E	22\01\1993 09:59:57	sinusrhythmus normales ekg	{'NORM': 100.0, 'SR': 0.0}					FALSE	FALSE	TRUE							7	NORM	100	NORM100	FIRST	FIRST	2
records100\09000\09695_lr	records500\09000\09695_hrm	9000	9695	13496	57	0	M			0	0	CS100 3	24\01\1993 09:54:39	sinusrhythmus linkstyp sonst normales ekg 4.46 unbestÄtigter bericht	{'NORM': 80.0, 'SR': 0.0}	LAD				FALSE	TRUE	FALSE		, I-AVF,					8	NORM	80	NORM80	FIRST	FIRST	2
records100\09000\09723_lr	records500\09000\09723_hrm	9000	9723	1742	41	0	M	173	96	1	1	AT-6 C 5.5	27\01\1993 13:28:55	sinus rhythm. st segments are slightly elevated in v1-4, this is probably a normal variant. no definite pathology. suggest repeat if clinically indicated.	{'NORM': 80.0, 'SR': 0.0}				0	FALSE	FALSE	TRUE							3	NORM	80	NORM80	FIRST	FIRST	2
records100\09000\09725_lr	records500\09000\09725_hrm	9000	9725	3158	67	1	F			10	1	AT-6 C 5.5	27\01\1993 15:30:52	trace only requested.	{'NORM': 100.0}				0	FALSE	FALSE	TRUE							2	NORM	100	NORM100	FIRST	FIRST	2
records100\09000\09776_lr	records500\09000\09776_hrm	9000	9776	4222	56	1	F	159	63	5	1	AT-6 C 5.5	03\02\1993 06:56:07	sinus rhythm. q waves in ii, iii, avf are probably normal. no definite pathology.	{'NORM': 100.0, 'QWAVE': 0.0, 'SR': 0.0}				0	FALSE	FALSE	TRUE							2	NORM	100	NORM100	FIRST	FIRST	2
records100\09000\09802_lr	records500\09000\09802_hrm	9000	9802	6321	34	1	F	163	56	6	1	AT-6 C 5.6	09\02\1993 11:14:45	sinus rhythm. normal ecg.	{'NORM': 100.0, 'SR': 0.0}				0	FALSE	FALSE	TRUE							7	NORM	100	NORM100	FIRST	FIRST	2
records100\09000\09808_lr	records500\09000\09808_hrm	9000	9808	8834	54	0	M		75	0	0	CS-12 E	14\02\1993 11:48:13	sinusrhythmus normales ekg	{'NORM': 100.0, 'SR': 0.0}					FALSE	FALSE	TRUE		, alles,	alles				9	NORM	100	NORM100	FIRST	FIRST	2
records100\09000\09850_lr	records500\09000\09850_hrm	9000	9850	14941	79	0	M				3	AT-6 C	25\02\1993 14:00:35	sinusrytm horisontalstÄlld el-axel normalt ekg	{'NORM': 80.0, 'SR': 0.0}				5	FALSE	FALSE	TRUE							10	NORM	80	NORM80	FIRST	FIRST	2
records100\09000\09864_lr	records500\09000\09864_hrm	9000	9864	4635	77	1	F	172	60	1	1	AT-6 C 5.5	27\02\1993 12:49:36	sinus rhythm. no definite pathology.	{'NORM': 100.0, 'SR': 0.0}				0	FALSE	FALSE	TRUE	, v6						9	NORM	100	NORM100	FIRST	FIRST	2
records100\09000\09868_lr	records500\09000\09868_hrm	9000	9868	20299	19	1	F		60	2	0	CS-12 E	28\02\1993 09:11:19	sinusrhythmus normales ekg	{'NORM': 100.0, 'SR': 0.0}					FALSE	FALSE	TRUE							3	NORM	100	NORM100	FIRST	FIRST	2
records100\09000\09882_lr	records500\09000\09882_hrm	9000	9882	17481	22	1	F		51	0	0	CS-12 E	04\03\1993 11:18:51	sinusrhythmus lagetyp normal normales ekg	{'NORM': 100.0, 'SR': 0.0}	MID				FALSE	FALSE	TRUE							2	NORM	100	NORM100	FIRST	FIRST	2
records100\09000\09884_lr	records500\09000\09884_hrm	9000	9884	17789	31	0	M		75	0	0	CS-12 E	05\03\1993 08:56:20	sinusrhythmus normales ekg	{'NORM': 100.0, 'SR': 0.0}					FALSE	FALSE	TRUE		, I-AVR,					1	NORM	100	NORM100	FIRST	FIRST	2
records100\09000\09961_lr	records500\09000\09961_hrm	9000	9961	15375	57	1	F			0	0	CS-12 E	25\03\1993 10:12:07	sinusrhythmus lagetyp normal normales ekg	{'NORM': 100.0, 'SR': 0.0}	MID				FALSE	FALSE	TRUE							2	NORM	100	NORM100	FIRST	FIRST	2
records100\09000\09963_lr	records500\09000\09963_hrm	9000	9963	15875	66	0	M			1	2	CS-12	25\03\1993 16:14:00	sinusrhythmus lagetyp normal hohes t in v2-4 normales ekg	{'NORM': 100.0, 'SR': 0.0}	MID			1	FALSE	FALSE	TRUE							2	NORM	100	NORM100	FIRST	FIRST	2
records100\09000\09970_lr	records500\09000\09970_hrm	9000	9970	9416	32	1	F			1	2	CS-12	30\03\1993 09:11:10	sinusrhythmus lagetyp normal normales ekg	{'NORM': 100.0, 'SR': 0.0}	MID			1	FALSE	FALSE	TRUE							3	NORM	100	NORM100	FIRST	FIRST	2
records100\09000\09984_lr	records500\09000\09984_hrm	9000	9984	15362	45	1	F		56	0	0	CS-12 E	08\04\1993 11:46:21	sinusrhythmus lagetyp normal normales ekg	{'NORM': 100.0, 'SR': 0.0}	MID				FALSE	FALSE	TRUE	, V1						4	NORM	100	NORM100	FIRST	FIRST	2
records100\10000\10028_lr	records500\10000\10028_hrm	10000	10028	15445	18	0	M		63	0	0	CS-12 E	15\04\1993 13:24:40	sinusrhythmus normales ekg	{'NORM': 100.0, 'SR': 0.0}					FALSE	FALSE	TRUE							8	NORM	100	NORM100	FIRST	FIRST	2
records100\10000\10033_lr	records500\10000\10033_hrm	10000	10033	1939	65	1	F	152		8	1	AT-6 6	16\04\1993 10:01:34	sinus rhythm. normal ecg.	{'NORM': 100.0, 'SR': 0.0}				0	FALSE	FALSE	TRUE							2	NORM	100	NORM100	FIRST	FIRST	2
records100\10000\10113_lr	records500\10000\10113_hrm	10000	10113	6009	35	0	M	170	61	3	1	AT-6 C 5.5	30\04\1993 16:40:48	sinus rhythm. normal ecg.	{'NORM': 100.0, 'SR': 0.0}				0	FALSE	FALSE	TRUE							8	NORM	100	NORM100	FIRST	FIRST	2
records100\10000\10116_lr	records500\10000\10116_hrm	10000	10116	20795	25	1	F		56	0	0	CS-12 E	01\05\1993 09:57:06	sinusrhythmus normales ekg	{'NORM': 100.0, 'SR': 0.0}					FALSE	FALSE	TRUE							3	NORM	100	NORM100	FIRST	FIRST	2
records100\10000\10155_lr	records500\10000\10155_hrm	10000	10155	4993	77	1	F	155	55	1	1	AT-6 C 5.8	05\05\1993 17:07:53	sinus rhythm. minor non-specific st segment depression in v5,6.	{'NORM': 100.0, 'STD_': 0.0, 'SR': 0.0}				0	FALSE	FALSE	TRUE							9	NORM	100	NORM100	FIRST	FIRST	2
records100\10000\10163_lr	records500\10000\10163_hrm	10000	10163	4033	48	0	M	163	57	10	1	AT-6 6	06\05\1993 14:47:40	sinus rhythm. normal ecg.	{'NORM': 100.0, 'SR': 0.0}				0	FALSE	FALSE	TRUE							6	NORM	100	NORM100	FIRST	FIRST	2
records100\10000\10164_lr	records500\10000\10164_hrm	10000	10164	1881	63	0	M	170	60	7	1	AT-6 6	06\05\1993 19:51:53	sinus rhythm. normal ecg.	{'NORM': 100.0, 'SR': 0.0}				0	FALSE	FALSE	TRUE							9	NORM	100	NORM100	FIRST	FIRST	2
records100\10000\10174_lr	records500\10000\10174_hrm	10000	10174	666	49	1	F	158	84	3	1	AT-6 C 5.8	08\05\1993 05:39:32	sinus rhythm. normal ecg.	{'NORM': 100.0, 'SR': 0.0}				0	FALSE	FALSE	TRUE							3	NORM	100	NORM100	FIRST	FIRST	2
records100\10000\10188_lr	records500\10000\10188_hrm	10000	10188	9452	58	1	F			1	2	AT-60 3	10\05\1993 20:58:27	sinusrhythmus lagetyp normal normales ekg 4.46 unbestÄtigter bericht	{'NORM': 100.0, 'SR': 0.0}	MID			1	FALSE	TRUE	TRUE		, I-AVR,					2	NORM	100	NORM100	FIRST	FIRST	2
records100\10000\10189_lr	records500\10000\10189_hrm	10000	10189	16285	84	1	F			1	2	AT-60 3	11\05\1993 16:14:54	sinus arrhythmie verdacht auf p-sinistrocardiale lagetyp normal 4.46 unbestÄtigter bericht	{'NORM': 100.0, 'SARRH': 0.0}	MID			1	FALSE	TRUE	TRUE		, I-V2,					1	NORM	100	NORM100	FIRST	FIRST	2
records100\10000\10217_lr	records500\10000\10217_hrm	10000	10217	9238	60	0	M		77	0	0	CS-12 E	26\05\1993 07:44:38	interponierte ventrikulÄre extrasystole(n) sinusrhythmus sonst normales ekg	{'NORM': 80.0}					FALSE	FALSE	TRUE	, V 4				2ES		9	NORM	80	NORM80	FIRST	FIRST	2
records100\10000\10227_lr	records500\10000\10227_hrm	10000	10227	18936	32	1	F		57	0	0	CS-12 E	01\06\1993 07:56:27	av-knotenrhythmus lagetyp normal unspezifisches abnormes t	{'NORM': 100.0}	MID				FALSE	FALSE	TRUE							8	NORM	100	NORM100	FIRST	FIRST	2
records100\10000\10256_lr	records500\10000\10256_hrm	10000	10256	16864	68	1	F			1	2	CS-12	11\06\1993 01:02:13	sinusrhythmus mlt wahrscheinlich normales ekg	{'NORM': 100.0, 'SR': 0.0}	MID			1	FALSE	FALSE	TRUE							6	NORM	100	NORM100	FIRST	FIRST	2
records100\10000\10280_lr	records500\10000\10280_hrm	10000	10280	10768	67	0	M			1	2	CS-12	17\06\1993 13:43:34	sinusrhythmus lagetyp normal normales ekg	{'NORM': 100.0, 'SR': 0.0}	MID			1	FALSE	FALSE	TRUE							8	NORM	100	NORM100	FIRST	FIRST	2
records100\10000\10326_lr	records500\10000\10326_hrm	10000	10326	6154	29	1	F			7	1	AT-6 6	25\06\1993 07:41:48	trace only requested.	{'NORM': 100.0}				0	FALSE	FALSE	TRUE							7	NORM	100	NORM100	FIRST	FIRST	2
records100\10000\10329_lr	records500\10000\10329_hrm	10000	10329	3351	79	0	M	175	63	1	1	AT-6 C 5.5	25\06\1993 13:54:00	sinus rhythm. normal ecg.	{'NORM': 100.0, 'SR': 0.0}				0	FALSE	FALSE	TRUE							5	NORM	100	NORM100	FIRST	FIRST	2
records100\10000\10369_lr	records500\10000\10369_hrm	10000	10369	20586	28	0	M			1	2	CS-12	30\06\1993 09:03:43	sinusrhythmus lagetyp normal normales ekg	{'NORM': 100.0, 'SR': 0.0}	MID			1	FALSE	FALSE	TRUE		, I-AVR,					2	NORM	100	NORM100	FIRST	FIRST	2
records100\10000\10380_lr	records500\10000\10380_hrm	10000	10380	11701	51	0	M			1	2	CS-12	30\06\1993 17:18:18	sinusrhythmus lagetyp normal vollstÄndiger linksschenkelblock pathologische repolarisation linke kammerhypertrophie mÖglich	{'NORM': 50.0, 'SR': 0.0}	MID			1	FALSE	FALSE	TRUE							10	NORM	50	NORM50	FIRST	FIRST	2
records100\10000\10393_lr	records500\10000\10393_hrm	10000	10393	3854	39	0	M			7	1	AT-6 6	01\07\1993 18:47:00	sinus rhythm. normal ecg.	{'NORM': 100.0, 'SR': 0.0}				0	FALSE	FALSE	TRUE							3	NORM	100	NORM100	FIRST	FIRST	2
records100\10000\10418_lr	records500\10000\10418_hrm	10000	10418	14415	68	0	M			1	2	CS-12	04\07\1993 12:45:17	sinusrhythmus lagetyp normal normales ekg	{'NORM': 100.0, 'SR': 0.0}	MID			1	FALSE	FALSE	TRUE							3	NORM	100	NORM100	FIRST	FIRST	2
records100\10000\10434_lr	records500\10000\10434_hrm	10000	10434	6703	58	1	F	170	66	5	1	AT-6 6	06\07\1993 11:07:14	sinus arrhythmia. otherwise normal ecg.	{'NORM': 80.0, 'SARRH': 0.0}				0	FALSE	FALSE	TRUE							2	NORM	80	NORM80	FIRST	FIRST	2
records100\10000\10440_lr	records500\10000\10440_hrm	10000	10440	5422	74	1	F	170	60	8	1	AT-6 C 5.5	06\07\1993 12:41:29	sinus rhythm. normal ecg.	{'NORM': 100.0, 'SR': 0.0}				0	FALSE	FALSE	TRUE							7	NORM	100	NORM100	FIRST	FIRST	2
records100\10000\10441_lr	records500\10000\10441_hrm	10000	10441	837	46	1	F	163	70	4	1	AT-6 6	06\07\1993 12:50:03	sinus rhythm. normal ecg.	{'NORM': 100.0, 'SR': 0.0}				0	FALSE	FALSE	TRUE							5	NORM	100	NORM100	FIRST	FIRST	2
records100\10000\10460_lr	records500\10000\10460_hrm	10000	10460	931	46	0	M	180	80	4	1	AT-6 6	09\07\1993 19:11:37	sinus rhythm. normal ecg.	{'NORM': 100.0, 'SR': 0.0}				0	FALSE	FALSE	TRUE							7	NORM	100	NORM100	FIRST	FIRST	2
records100\10000\10475_lr	records500\10000\10475_hrm	10000	10475	12348	63	1	F			1	2	CS-12	11\07\1993 08:02:24	sinusrhythmus mlt atriale leitungsstÖrung st-hebung Über avl st-senkung Über avf,v1 grenzbefund	{'NORM': 50.0, 'SR': 0.0}	MID			1	FALSE	FALSE	TRUE							1	NORM	50	NORM50	FIRST	FIRST	2
records100\10000\10524_lr	records500\10000\10524_hrm	10000	10524	18120	83	0	M			0	0	CS100 3	14\07\1993 13:33:18	sinusrhythmus lagetyp normal normales ekg 4.46 unbestÄtigter bericht Edit: NORM 100, (NORM 100)	{'NORM': 100.0, 'SR': 0.0}	MID				TRUE	TRUE	TRUE							2	NORM	100	NORM100	FIRST	FIRST	2
records100\10000\10534_lr	records500\10000\10534_hrm	10000	10534	18931	70	0	M			1	2	CS-12	15\07\1993 13:29:02	supraventrikulÄre extrasystole(n) sinusrhythmus lagetyp normal amplitudenkriterien f#r linkshypertrophie	{'NORM': 80.0, 'VCLVH': 0.0, 'SR': 0.0}	MID			1	FALSE	FALSE	TRUE					SVES		9	NORM	80	NORM80	FIRST	FIRST	2
records100\10000\10593_lr	records500\10000\10593_hrm	10000	10593	551	54	1	F	170	60	1	1	AT-6 6	20\07\1993 16:39:24	sinus rhythm. normal ecg.	{'NORM': 100.0, 'SR': 0.0}				0	FALSE	FALSE	TRUE							1	NORM	100	NORM100	FIRST	FIRST	2
records100\10000\10617_lr	records500\10000\10617_hrm	10000	10617	5398	35	1	F	161	48	10	1	AT-6 C 5.5	23\07\1993 08:43:00	sinus rhythm. normal ecg.	{'NORM': 100.0, 'SR': 0.0}				0	FALSE	FALSE	TRUE							2	NORM	100	NORM100	FIRST	FIRST	2
records100\10000\10666_lr	records500\10000\10666_hrm	10000	10666	15706	52	0	M			1	2	CS-12	26\07\1993 16:27:42	sinusrhythmus lagetyp normal periphere niederspannung qrs(t) abnormal fehlende r-progression v1,2 wahrscheinlich normal	{'NORM': 50.0, 'ABQRS': 0.0, 'SR': 0.0}	MID			1	FALSE	FALSE	TRUE							10	NORM	50	NORM50	FIRST	FIRST	2
records100\10000\10687_lr	records500\10000\10687_hrm	10000	10687	8805	35	0	M			0	0	CS-12 E	28\07\1993 13:00:42	sinusrhythmus lagetyp normal normales ekg	{'NORM': 100.0, 'SR': 0.0}	MID				FALSE	FALSE	TRUE							10	NORM	100	NORM100	FIRST	FIRST	2
records100\10000\10732_lr	records500\10000\10732_hrm	10000	10732	3722	80	1	F	163	60		28	AT-6 C 5.5	03\08\1993 07:18:01	premature atrial contraction(s). sinus rhythm. otherwise normal ecg.	{'NORM': 80.0, 'PAC': 0.0, 'SR': 0.0}				2	FALSE	FALSE	TRUE							8	NORM	80	NORM80	FIRST	FIRST	2
records100\10000\10759_lr	records500\10000\10759_hrm	10000	10759	1060	75	0	M	163	70		5	AT-6 C 5.5	05\08\1993 11:47:53	sinus rhythm. no definite pathology.	{'NORM': 100.0, 'SR': 0.0}				2	FALSE	FALSE	TRUE							1	NORM	100	NORM100	FIRST	FIRST	2
records100\10000\10768_lr	records500\10000\10768_hrm	10000	10768	5044	77	1	F	165	70		4	AT-6 6	06\08\1993 10:52:58	sinus rhythm. prolonged pr interval. otherwise normal ecg. holter monitor may be helpful.	{'NORM': 80.0, 'LPR': 0.0, 'SR': 0.0}				2	FALSE	FALSE	TRUE							4	NORM	80	NORM80	FIRST	FIRST	2
records100\10000\10770_lr	records500\10000\10770_hrm	10000	10770	881	44	1	F	180	83		10	AT-6 6	06\08\1993 11:19:32	sinus rhythm. normal ecg.	{'NORM': 100.0, 'SR': 0.0}				2	FALSE	FALSE	TRUE							9	NORM	100	NORM100	FIRST	FIRST	2
records100\10000\10773_lr	records500\10000\10773_hrm	10000	10773	6936	63	1	F	150	51		7	AT-6 6	06\08\1993 14:32:45	sinus rhythm. non-specific t wave inversion in v2. otherwise normal ecg.	{'NORM': 80.0, 'SR': 0.0}				2	FALSE	FALSE	TRUE							4	NORM	80	NORM80	FIRST	FIRST	2
records100\10000\10781_lr	records500\10000\10781_hrm	10000	10781	4991	43	0	M	166	70		36	AT-6 C 5.5	07\08\1993 09:49:43	sinus rhythm. normal ecg.	{'NORM': 100.0, 'SR': 0.0}				2	FALSE	FALSE	TRUE							6	NORM	100	NORM100	FIRST	FIRST	2
records100\10000\10787_lr	records500\10000\10787_hrm	10000	10787	15849	51	1	F		56	0	0	CS-12 E	07\08\1993 12:34:41	sinusrhythmus normales ekg	{'NORM': 100.0, 'SR': 0.0}					FALSE	FALSE	TRUE							3	NORM	100	NORM100	FIRST	FIRST	2
records100\10000\10830_lr	records500\10000\10830_hrm	10000	10830	15764	22	1	F		54	0	0	CS-12 E	14\08\1993 03:03:16	sinusrhythmus lagetyp normal normales ekg	{'NORM': 100.0, 'SR': 0.0}	MID				FALSE	FALSE	TRUE	, V5,V6						3	NORM	100	NORM100	FIRST	FIRST	2
records100\10000\10833_lr	records500\10000\10833_hrm	10000	10833	10117	49	0	M			0	0	CS100 3	14\08\1993 11:07:51	sinusbradykardie lagetyp normal qrs(t) abnorm anterolateraler myokardschaden mÖglich 4.46 unbestÄtigter bericht	{'NORM': 100.0, 'ABQRS': 0.0, 'SBRAD': 0.0}	MID				FALSE	TRUE	FALSE							2	NORM	100	NORM100	SUBSEQ	FIRST	2
records100\10000\10836_lr	records500\10000\10836_hrm	10000	10836	15909	43	1	F			0	0	CS100 3	15\08\1993 09:25:15	sinusrhythmus lagetyp normal normales ekg 4.46 unbestÄtigter bericht	{'NORM': 100.0, 'SR': 0.0}	MID				FALSE	TRUE	FALSE							5	NORM	100	NORM100	FIRST	FIRST	2
records100\10000\10887_lr	records500\10000\10887_hrm	10000	10887	18151	47	1	F			1	2	CS-12	28\08\1993 08:49:37	sinusrhythmus lagetyp normal qrs(t) abnormal inferiorer myokardschaden nicht auszuschliessen	{'NORM': 100.0, 'ABQRS': 0.0, 'SR': 0.0}	MID			1	FALSE	FALSE	TRUE							10	NORM	100	NORM100	FIRST	FIRST	2
records100\10000\10920_lr	records500\10000\10920_hrm	10000	10920	891	61	0	M	190	95	8	1	AT-6 C 5.5	04\09\1993 13:05:05	sinus rhythm. normal ecg.	{'NORM': 100.0, 'SR': 0.0}				0	FALSE	FALSE	TRUE							1	NORM	100	NORM100	FIRST	FIRST	2
records100\10000\10956_lr	records500\10000\10956_hrm	10000	10956	1294	41	0	M	183	88	10	1	AT-6 C 5.5	08\09\1993 08:45:41	sinus bradycardia. otherwise normal ecg. the cause of the bradycardia is not evident. the bradycardia may be physiological.	{'NORM': 80.0, 'SBRAD': 0.0}				0	FALSE	FALSE	TRUE							3	NORM	80	NORM80	FIRST	FIRST	2
records100\10000\10970_lr	records500\10000\10970_hrm	10000	10970	2072	46	0	M	172	75	6	1	AT-6 C 5.5	09\09\1993 10:18:07	sinus rhythm. normal ecg.	{'NORM': 100.0, 'SR': 0.0}				0	FALSE	FALSE	TRUE							10	NORM	100	NORM100	FIRST	FIRST	2
records100\10000\10993_lr	records500\10000\10993_hrm	10000	10993	9511	57	1	F			0	0	CS100 3	11\09\1993 12:20:00	sinusrhythmus lagetyp normal normales ekg 4.46 unbestÄtigter bericht	{'NORM': 100.0, 'SR': 0.0}	MID				FALSE	TRUE	FALSE		, I-AVF,					4	NORM	100	NORM100	FIRST	FIRST	2
records100\11000\11012_lr	records500\11000\11012_hrm	11000	11012	19452	66	0	M			0	0	CS100 3	13\09\1993 11:16:50	sinusrhythmus lagetyp normal normales ekg 4.46 unbestÄtigter bericht	{'NORM': 100.0, 'SR': 0.0}	MID				FALSE	TRUE	FALSE		, I-AVR,					7	NORM	100	NORM100	FIRST	FIRST	2
records100\11000\11064_lr	records500\11000\11064_hrm	11000	11064	21644	54	0	M			1	2	CS-12	21\09\1993 18:15:30	sinusrhythmus lagetyp normal t- veraenderungen neg in iii ekg wahrscheinÖlich normal	{'NORM': 50.0, 'SR': 0.0}	MID			1	FALSE	FALSE	TRUE							9	NORM	50	NORM50	FIRST	FIRST	2
records100\11000\11065_lr	records500\11000\11065_hrm	11000	11065	16618	53	1	F		76	0	0	CS-12 E	22\09\1993 09:32:21	sinusrhythmus verdacht auf p-sinistrocardiale lagetyp normal Edit: LAO, qsaVL(NORM 100)	{'NORM': 100.0, 'SR': 0.0}	MID				TRUE	FALSE	TRUE							1	NORM	100	NORM100	FIRST	FIRST	2
records100\11000\11087_lr	records500\11000\11087_hrm	11000	11087	1141	41	0	M	167	80	1	1	AT-6 C 5.5	24\09\1993 16:54:41	sinus rhythm. normal ecg.	{'NORM': 100.0, 'SR': 0.0}				0	FALSE	FALSE	TRUE							5	NORM	100	NORM100	FIRST	FIRST	2
records100\11000\11113_lr	records500\11000\11113_hrm	11000	11113	3147	51	0	M	163	72	11	1	AT-6 6	28\09\1993 19:24:23	premature atrial contraction(s). sinus rhythm. otherwise normal ecg.	{'NORM': 80.0, 'PAC': 0.0, 'SR': 0.0}				0	FALSE	FALSE	TRUE	, V6						10	NORM	80	NORM80	FIRST	FIRST	2
records100\11000\11184_lr	records500\11000\11184_hrm	11000	11184	17110	62	1	F			0	0	CS100 3	09\10\1993 08:16:26	sinusrhythmus lagetyp normal normales ekg 4.46 unbestÄtigter bericht	{'NORM': 100.0, 'SR': 0.0}	MID				FALSE	TRUE	FALSE							6	NORM	100	NORM100	FIRST	FIRST	2
records100\11000\11195_lr	records500\11000\11195_hrm	11000	11195	18434	21	0	M			0	0	CS100 3	10\10\1993 14:32:12	sinusrhythmus lagetyp normal normales ekg 4.46 unbestÄtigter bericht	{'NORM': 100.0, 'SR': 0.0}	MID				FALSE	TRUE	FALSE							6	NORM	100	NORM100	FIRST	FIRST	2
records100\11000\11240_lr	records500\11000\11240_hrm	11000	11240	11906	30	1	F		55	0	0	CS-12 E	22\10\1993 07:01:53	sinusrhythmus lagetyp normal normales ekg	{'NORM': 100.0, 'SR': 0.0}	MID				FALSE	FALSE	TRUE							5	NORM	100	NORM100	FIRST	FIRST	2
records100\11000\11249_lr	records500\11000\11249_hrm	11000	11249	19826	55	0	M			0	0	CS100 3	24\10\1993 10:54:52	sinusrhythmus linkstyp sonst normales ekg 4.46 unbestÄtigter bericht	{'NORM': 80.0, 'SR': 0.0}	LAD				FALSE	TRUE	FALSE							7	NORM	80	NORM80	FIRST	FIRST	2
records100\11000\11294_lr	records500\11000\11294_hrm	11000	11294	13081	68	1	F			1	2	CS100 3	31\10\1993 13:41:40	sinusrhythmus linkstyp sonst normales ekg 4.46 unbestÄtigter bericht	{'NORM': 80.0, 'SR': 0.0}	LAD			1	FALSE	TRUE	TRUE							7	NORM	80	NORM80	FIRST	FIRST	2
records100\11000\11298_lr	records500\11000\11298_hrm	11000	11298	15520	73	1	F			1	2	CS-12	01\11\1993 14:14:20	sinusrhythmus lagetyp normal t abnormal in hochlateralen ableitungen	{'NORM': 50.0, 'SR': 0.0}	MID			1	FALSE	FALSE	TRUE		, I-AVR,					9	NORM	50	NORM50	FIRST	FIRST	2
records100\11000\11321_lr	records500\11000\11321_hrm	11000	11321	12049	53	1	F			1	2	CS-12	04\11\1993 23:35:52	sinusrhythmus lagetyp normal unspezifisches abnormales t	{'NORM': 100.0, 'SR': 0.0}	MID			1	FALSE	FALSE	TRUE							2	NORM	100	NORM100	FIRST	FIRST	2
records100\11000\11385_lr	records500\11000\11385_hrm	11000	11385	20303	75	0	M			0	0	CS100 3	16\11\1993 11:22:58	sinusrhythmus lagetyp normal normales ekg 4.46 unbestÄtigter bericht	{'NORM': 100.0, 'SR': 0.0}	MID				FALSE	TRUE	FALSE							3	NORM	100	NORM100	FIRST	FIRST	2
records100\11000\11421_lr	records500\11000\11421_hrm	11000	11421	21240	41	1	F			1	2	CS-12	25\11\1993 16:29:52	sinusrhythmus lagetyp normal normales ekg	{'NORM': 100.0, 'SR': 0.0}	MID			1	FALSE	FALSE	TRUE							3	NORM	100	NORM100	FIRST	FIRST	2
records100\11000\11448_lr	records500\11000\11448_hrm	11000	11448	18776	46	0	M			0	0	CS100 3	01\12\1993 12:24:14	sinusrhythmus lagetyp normal normales ekg 4.46 unbestÄtigter bericht	{'NORM': 100.0, 'SR': 0.0}	MID				FALSE	TRUE	FALSE							4	NORM	100	NORM100	FIRST	FIRST	2
records100\11000\11454_lr	records500\11000\11454_hrm	11000	11454	20226	42	0	M		75	2	0	CS-12 E	03\12\1993 10:08:04	sinusrhythmus unvollstÄndiger rechtsschenkelblock sonst normales ekg	{'NORM': 80.0, 'IRBBB': 100.0, 'SR': 0.0}					FALSE	FALSE	TRUE							3	NORM	80	NORM80	FIRST	FIRST	2
records100\11000\11489_lr	records500\11000\11489_hrm	11000	11489	11408	67	0	M			0	0	AT-6 C 5.0	10\12\1993 10:38:07		{'NORM': 100.0}					FALSE	FALSE	TRUE							10	NORM	100	NORM100	FIRST	FIRST	2
records100\11000\11497_lr	records500\11000\11497_hrm	11000	11497	9171	55	1	F			0	0	CS100 3	11\12\1993 11:56:30	sinusrhythmus lagetyp normal normales ekg 4.46 unbestÄtigter bericht	{'NORM': 100.0, 'SR': 0.0}	MID				FALSE	TRUE	FALSE							5	NORM	100	NORM100	SUBSEQ	FIRST	2
records100\11000\11532_lr	records500\11000\11532_hrm	11000	11532	10387	19	1	F		55	0	0	CS-12 E	17\12\1993 12:31:18	sinusrhythmus normales ekg	{'NORM': 100.0, 'SR': 0.0}					FALSE	FALSE	TRUE	, V4						10	NORM	100	NORM100	FIRST	FIRST	2
records100\11000\11558_lr	records500\11000\11558_hrm	11000	11558	20781	70	1	F	165	65	1	2	CS-12	21\12\1993 14:56:39	ventrikulÄre extrasystole(n) sinusrhythmus lagetyp normal	{'NORM': 50.0, 'PVC': 100.0, 'SR': 0.0}	MID			1	FALSE	FALSE	TRUE					1ES		9	NORM	50	NORM50	FIRST	FIRST	2
records100\11000\11666_lr	records500\11000\11666_hrm	11000	11666	17916	80	1	F			1	2	CS-12	16\01\1994 13:00:53	sinusbradykardie lagetyp normal sonst normales ekg	{'NORM': 80.0, 'SBRAD': 0.0}	MID			1	FALSE	FALSE	TRUE		, I,AVL,					9	NORM	80	NORM80	FIRST	FIRST	2
records100\11000\11704_lr	records500\11000\11704_hrm	11000	11704	14387	20	0	M		73	0	0	CS-12 E	22\01\1994 13:41:51	sinusrhythmus unspezifische intraventrikulÄre leitungsstÖrung	{'NORM': 100.0, 'SR': 0.0}					FALSE	FALSE	TRUE	, III,AVF						9	NORM	100	NORM100	FIRST	FIRST	2
records100\11000\11736_lr	records500\11000\11736_hrm	11000	11736	14621	19	1	F		60	0	0	CS-12 E	27\01\1994 08:32:57	sinusrhythmus lagetyp normal normales ekg	{'NORM': 100.0, 'SR': 0.0}	MID				FALSE	FALSE	TRUE							9	NORM	100	NORM100	FIRST	FIRST	2
records100\11000\11765_lr	records500\11000\11765_hrm	11000	11765	16129	60	0	M			0	0	CS100 3	30\01\1994 10:33:09	sinusrhythmus lagetyp normal normales ekg 4.46 unbestÄtigter bericht	{'NORM': 100.0, 'SR': 0.0}	MID				FALSE	TRUE	FALSE							3	NORM	100	NORM100	FIRST	FIRST	2
records100\11000\11783_lr	records500\11000\11783_hrm	11000	11783	18381	25	1	F		63	0	0	CS-12 E	04\02\1994 12:14:07	sinusrhythmus normales ekg	{'NORM': 100.0, 'SR': 0.0}					FALSE	FALSE	TRUE	, I-AVL,AVF						9	NORM	100	NORM100	FIRST	FIRST	2
records100\11000\11790_lr	records500\11000\11790_hrm	11000	11790	13585	75	1	F			1	2	AT-60 3	06\02\1994 17:40:33	sinusrhythmus lagetyp normal normales ekg 4.46 unbestÄtigter bericht	{'NORM': 100.0, 'SR': 0.0}	MID			1	FALSE	TRUE	TRUE							3	NORM	100	NORM100	FIRST	FIRST	2
records100\11000\11791_lr	records500\11000\11791_hrm	11000	11791	3007	58	1	F	153	50	11	1	AT-6 C 5.5	07\02\1994 06:06:48	sinus rhythm. normal ecg.	{'NORM': 100.0, 'SR': 0.0}				6	FALSE	FALSE	TRUE							9	NORM	100	NORM100	FIRST	FIRST	2
records100\11000\11794_lr	records500\11000\11794_hrm	11000	11794	3909	67	1	F	168	72	3	1	AT-6 C 5.8	08\02\1994 17:09:28	trace only requested.	{'NORM': 100.0}				0	FALSE	FALSE	TRUE	V4,5,						8	NORM	100	NORM100	FIRST	FIRST	2
records100\11000\11809_lr	records500\11000\11809_hrm	11000	11809	10664	48	0	M	170	67		3	CS-12 E	20\02\1994 11:05:25	sinusrytm normalt ekg	{'NORM': 100.0, 'SR': 0.0}					FALSE	FALSE	TRUE							7	NORM	100	NORM100	FIRST	FIRST	2
records100\11000\11820_lr	records500\11000\11820_hrm	11000	11820	12296	75	0	M			1	2	AT-60 3	23\02\1994 14:04:17	sinus arrhythmie lagetyp normal unvollstÄndiger rechtsschenkelblock sonst normales ekg 4.46 unbestÄtigter bericht	{'NORM': 80.0, 'IRBBB': 100.0, 'SARRH': 0.0}	MID			1	FALSE	TRUE	TRUE							8	NORM	80	NORM80	FIRST	FIRST	2
records100\11000\11853_lr	records500\11000\11853_hrm	11000	11853	1024	64	0	M	173	75	9	1	AT-6 C 5.5	27\02\1994 10:51:50	sinus rhythm. no definite pathology.	{'NORM': 100.0, 'SR': 0.0}				0	FALSE	FALSE	TRUE		, stark, noisy recording,					10	NORM	100	NORM100	FIRST	FIRST	2
records100\11000\11861_lr	records500\11000\11861_hrm	11000	11861	4134	76	1	F	154	58	8	1	AT-6 C 5.5	01\03\1994 20:53:41	sinus rhythm. premature ventricular contractions, trigeminy. otherwise no definite pathology.	{'NORM': 50.0, 'PVC': 100.0, 'SR': 0.0, 'TRIGU': 0.0}				0	FALSE	FALSE	TRUE					4ES		8	NORM	50	NORM50	FIRST	FIRST	2
records100\11000\11898_lr	records500\11000\11898_hrm	11000	11898	21229	67	0	M			1	2	AT-60 3	07\03\1994 13:11:25	supraventrikulÄre extrasystole(n) sinusrhythmus lagetyp normal unspezifische intraventrikulÄre leitungsstÖrung linkshypertrophie mÖglich 4.46 unbestÄtigter bericht	{'NORM': 100.0, 'SR': 0.0}	MID			1	FALSE	TRUE	TRUE					SVES		1	NORM	100	NORM100	SUBSEQ	FIRST	2
records100\11000\11900_lr	records500\11000\11900_hrm	11000	11900	21089	52	0	M		80	0	0	CS-12 E	08\03\1994 08:54:42	sinusrhythmus p-sinistrocardiale lagetyp normal	{'NORM': 100.0, 'SR': 0.0}	MID				FALSE	FALSE	TRUE							9	NORM	100	NORM100	FIRST	FIRST	2
records100\11000\11935_lr	records500\11000\11935_hrm	11000	11935	17821	41	1	F			1	2	CS-12	19\03\1994 20:39:06	sinusrhythmus lagetyp normal periphere niederspannung av-block 1.grades normales ekg	{'NORM': 80.0, '1AVB': 100.0, 'LVOLT': 0.0, 'SR': 0.0}	MID			1	FALSE	FALSE	TRUE							2	NORM	80	NORM80	FIRST	FIRST	2
records100\11000\11989_lr	records500\11000\11989_hrm	11000	11989	18210	20	1	F		54	0	0	CS-12 E	13\04\1994 10:10:16	sinusrhythmus lagetyp normal normales ekg	{'NORM': 100.0, 'SR': 0.0}	MID				FALSE	FALSE	TRUE	, II-V3						9	NORM	100	NORM100	FIRST	FIRST	2
records100\12000\12040_lr	records500\12000\12040_hrm	12000	12040	1074	75	1	F	160	88	6	1	AT-6 C 5.5	22\04\1994 12:12:19	sinus rhythm. normal ecg.	{'NORM': 100.0, 'SR': 0.0}				0	FALSE	FALSE	TRUE							8	NORM	100	NORM100	FIRST	FIRST	2
records100\12000\12051_lr	records500\12000\12051_hrm	12000	12051	3893	35	1	F	168	65	3	1	AT-6 6	23\04\1994 13:17:56	sinus rhythm. normal ecg.	{'NORM': 100.0, 'SR': 0.0}				0	FALSE	FALSE	TRUE							8	NORM	100	NORM100	FIRST	FIRST	2
records100\12000\12059_lr	records500\12000\12059_hrm	12000	12059	17957	53	1	F			1	2	CS-12	24\04\1994 23:03:01	sinusrhythmus llt neg. t in v1, v2 biphasisch flaches t in lat. wahrscheinlich normales ekg	{'NORM': 100.0, 'SR': 0.0}	LAD			1	FALSE	FALSE	TRUE							8	NORM	100	NORM100	FIRST	FIRST	2
records100\12000\12071_lr	records500\12000\12071_hrm	12000	12071	4754	66	1	F	162	45	5	1	AT-6 6	26\04\1994 19:05:57	sinus rhythm. minor non-specific t wave flattening.	{'NORM': 100.0, 'NT_': 0.0, 'SR': 0.0}				0	FALSE	FALSE	TRUE							1	NORM	100	NORM100	FIRST	FIRST	2
records100\12000\12080_lr	records500\12000\12080_hrm	12000	12080	19650	44	1	F			1	2	CS-12	28\04\1994 06:16:49	sinusrhythmus llt normales ekg	{'NORM': 100.0, 'SR': 0.0}	LAD			1	FALSE	FALSE	TRUE							8	NORM	100	NORM100	FIRST	FIRST	2
records100\12000\12095_lr	records500\12000\12095_hrm	12000	12095	3186	67	0	M	178	83	8	1	AT-6 C 5.8	29\04\1994 14:58:26	sinus rhythm. no definite pathology.	{'NORM': 35.0, 'SR': 0.0}				0	FALSE	FALSE	TRUE							6	NORM	35	NORM35	FIRST	FIRST	2
records100\12000\12110_lr	records500\12000\12110_hrm	12000	12110	797	27	1	F	160	65	1	1	AT-6 C 5.5	01\05\1994 07:49:52	sinus rhythm. normal ecg.	{'NORM': 100.0, 'SR': 0.0}				0	FALSE	FALSE	TRUE							3	NORM	100	NORM100	FIRST	FIRST	2
records100\12000\12119_lr	records500\12000\12119_hrm	12000	12119	5690	19	0	M	185	60	5	1	AT-6 6	03\05\1994 15:34:20	sinus rhythm. normal ecg.	{'NORM': 100.0, 'SR': 0.0}				0	FALSE	FALSE	TRUE							5	NORM	100	NORM100	FIRST	FIRST	2
records100\12000\12175_lr	records500\12000\12175_hrm	12000	12175	15481	51	0	M			1	2	CS-12	17\05\1994 13:34:54	sinusrhythmus lagetyp normal intraventr. leitungsstoerung iii, avl t- veraenderungen biphasisch v1 ueberhoehung v2, v3 ekg wahrscheinlich normal	{'NORM': 50.0, 'IVCD': 100.0, 'SR': 0.0}	MID			1	FALSE	FALSE	TRUE							4	NORM	50	NORM50	FIRST	FIRST	2
records100\12000\12210_lr	records500\12000\12210_hrm	12000	12210	13051	59	1	F			1	2	CS-12	03\06\1994 12:31:16	sinusrhythmus lagetyp normal normales ekg	{'NORM': 100.0, 'SR': 0.0}	MID			1	FALSE	FALSE	TRUE							6	NORM	100	NORM100	FIRST	FIRST	2
records100\12000\12220_lr	records500\12000\12220_hrm	12000	12220	12440	28	0	M		73	0	0	CS-12 E	07\06\1994 11:48:52	sinusrhythmus lagetyp normal unspezifisch abnormes st-t (hebung) sonst normales ekg	{'NORM': 80.0, 'SR': 0.0}	MID				FALSE	FALSE	TRUE							10	NORM	80	NORM80	FIRST	FIRST	2
records100\12000\12230_lr	records500\12000\12230_hrm	12000	12230	21715	68	0	M			1	2	CS-12	10\06\1994 14:54:21	sinusrhythmus lagetyp normal t muldenfÖrmig in v5-6 normales ekg	{'NORM': 100.0, 'SR': 0.0}	MID			1	FALSE	FALSE	TRUE							10	NORM	100	NORM100	FIRST	FIRST	2
records100\12000\12250_lr	records500\12000\12250_hrm	12000	12250	19998	77	1	F			1	2	CS-12	16\06\1994 13:02:37	sinusrhythmus lagetyp normal normales ekg	{'NORM': 100.0, 'SR': 0.0}	MID			1	FALSE	FALSE	TRUE	, V6						7	NORM	100	NORM100	FIRST	FIRST	2
records100\12000\12275_lr	records500\12000\12275_hrm	12000	12275	5041	49	0	M	166	65	4	1	AT-6 C 5.5	23\06\1994 18:59:46	sinus rhythm. normal ecg.	{'NORM': 100.0, 'SR': 0.0}				0	FALSE	FALSE	TRUE							5	NORM	100	NORM100	FIRST	FIRST	2
records100\12000\12278_lr	records500\12000\12278_hrm	12000	12278	4744	19	1	F	160	53	10	1	AT-6 C 5.5	24\06\1994 10:40:01	sinus rhythm. normal ecg.	{'NORM': 100.0, 'SR': 0.0}				0	FALSE	FALSE	TRUE							2	NORM	100	NORM100	FIRST	FIRST	2
records100\12000\12280_lr	records500\12000\12280_hrm	12000	12280	5319	73	0	M	167	65	6	1	AT-6 6	24\06\1994 12:35:14	sinus rhythm. normal ecg.	{'NORM': 100.0, 'SR': 0.0}				0	FALSE	FALSE	TRUE							6	NORM	100	NORM100	FIRST	FIRST	2
records100\12000\12284_lr	records500\12000\12284_hrm	12000	12284	7691	68	1	F	166	73	5	1	AT-6 C 5.8	24\06\1994 14:44:42	sinus rhythm. normal ecg.	{'NORM': 100.0, 'SR': 0.0}				0	FALSE	FALSE	TRUE							8	NORM	100	NORM100	FIRST	FIRST	2
records100\12000\12327_lr	records500\12000\12327_hrm	12000	12327	4001	34	0	M	163	63	10	1	AT-6 6	29\06\1994 16:54:24	sinus rhythm. normal ecg.	{'NORM': 100.0, 'SR': 0.0}				0	FALSE	FALSE	TRUE							2	NORM	100	NORM100	FIRST	FIRST	2
records100\12000\12344_lr	records500\12000\12344_hrm	12000	12344	7386	35	1	F	155	84	6	1	AT-6 6	01\07\1994 13:49:55	sinus rhythm. normal ecg.	{'NORM': 100.0, 'SR': 0.0}				0	FALSE	FALSE	TRUE							4	NORM	100	NORM100	FIRST	FIRST	2
records100\12000\12347_lr	records500\12000\12347_hrm	12000	12347	17729	40	1	F		60	0	0	CS-12 E	02\07\1994 09:10:49	sinusrhythmus lagetyp normal normales ekg	{'NORM': 100.0, 'SR': 0.0}	MID				FALSE	FALSE	TRUE							8	NORM	100	NORM100	FIRST	FIRST	2
records100\12000\12359_lr	records500\12000\12359_hrm	12000	12359	4975	50	0	M	175	88	9	1	AT-6 C 5.5	03\07\1994 08:41:45	sinus rhythm. q waves in ii, iii, avf are probably normal. no definite pathology.	{'NORM': 80.0, 'QWAVE': 0.0, 'SR': 0.0}				0	FALSE	FALSE	TRUE							8	NORM	80	NORM80	FIRST	FIRST	2
records100\12000\12453_lr	records500\12000\12453_hrm	12000	12453	4790	64	0	M	172	66	8	1	AT-6 6	14\07\1994 13:53:16	sinus rhythm. normal ecg.	{'NORM': 100.0, 'SR': 0.0}				0	FALSE	FALSE	TRUE							9	NORM	100	NORM100	FIRST	FIRST	2
records100\12000\12458_lr	records500\12000\12458_hrm	12000	12458	13113	51	1	F			1	2	CS-12	14\07\1994 15:27:47	sinusrhythmus slt normales ekg	{'NORM': 100.0, 'SR': 0.0}	AXR			1	FALSE	FALSE	TRUE							1	NORM	100	NORM100	FIRST	FIRST	2
records100\12000\12472_lr	records500\12000\12472_hrm	12000	12472	3383	91	1	F	155	57	5	1	AT-6 C 5.5	16\07\1994 15:03:44	sinus bradycardia. otherwise normal ecg. the cause of the bradycardia is not evident. suggest check thyroid function.	{'NORM': 80.0, 'SBRAD': 0.0}				0	FALSE	FALSE	TRUE							5	NORM	80	NORM80	FIRST	FIRST	2
records100\12000\12491_lr	records500\12000\12491_hrm	12000	12491	15486	62	1	F			1	2	CS-12	17\07\1994 17:10:36	sinusrhythmus lagetyp normal normales ekg	{'NORM': 100.0, 'SR': 0.0}	MID			1	FALSE	FALSE	TRUE							2	NORM	100	NORM100	FIRST	FIRST	2
records100\12000\12492_lr	records500\12000\12492_hrm	12000	12492	5457	58	0	M	180	83	8	1	AT-6 C 5.5	18\07\1994 07:03:10	sinus rhythm. prolonged pr interval. otherwise normal ecg.	{'NORM': 80.0, 'LPR': 0.0, 'SR': 0.0}				7	FALSE	FALSE	TRUE							9	NORM	80	NORM80	FIRST	FIRST	2
records100\12000\12573_lr	records500\12000\12573_hrm	12000	12573	9520	53	0	M			0	0	CS100 3	27\07\1994 08:31:34	sinusrhythmus lagetyp normal unvollstÄndiger rechtsschenkelblock sonst normales ekg 4.46 unbestÄtigter bericht	{'NORM': 15.0, 'IRBBB': 100.0, 'SR': 0.0}	MID				FALSE	TRUE	FALSE							1	NORM	15	NORM15	FIRST	FIRST	2
records100\12000\12575_lr	records500\12000\12575_hrm	12000	12575	2469	39	0	M	165	67	3	1	AT-6 6	27\07\1994 09:24:58	sinus rhythm. normal ecg.	{'NORM': 100.0, 'SR': 0.0}				0	FALSE	FALSE	TRUE							7	NORM	100	NORM100	FIRST	FIRST	2
records100\12000\12607_lr	records500\12000\12607_hrm	12000	12607	2553	70	1	F			6	1	AT-6 6	28\07\1994 19:25:29	trace only requested.	{'NORM': 100.0}				0	FALSE	FALSE	TRUE							10	NORM	100	NORM100	FIRST	FIRST	2
records100\12000\12661_lr	records500\12000\12661_hrm	12000	12661	21265	50	1	F			1	2	CS-12	02\08\1994 16:55:44	sinusrhythmus lagetyp normal normales ekg	{'NORM': 100.0, 'SR': 0.0}	MID			1	FALSE	FALSE	TRUE							7	NORM	100	NORM100	FIRST	FIRST	2
records100\12000\12689_lr	records500\12000\12689_hrm	12000	12689	6996	49	0	M	183	96		6	AT-6 C 5.8	04\08\1994 11:02:23	sinus rhythm. normal ecg.	{'NORM': 100.0, 'SR': 0.0}				2	FALSE	FALSE	TRUE							8	NORM	100	NORM100	FIRST	FIRST	2
records100\12000\12698_lr	records500\12000\12698_hrm	12000	12698	3807	64	1	F	170	85		12	AT-6 C 5.8	05\08\1994 08:25:55	premature atrial contraction(s). sinus rhythm. no definite pathology.	{'NORM': 100.0, 'PAC': 0.0, 'SR': 0.0}				2	FALSE	FALSE	TRUE							6	NORM	100	NORM100	FIRST	FIRST	2
records100\12000\12706_lr	records500\12000\12706_hrm	12000	12706	4718	49	1	F	153	60		4	AT-6 6	05\08\1994 16:25:30	sinus rhythm. normal ecg.	{'NORM': 100.0, 'SR': 0.0}				2	FALSE	FALSE	TRUE							3	NORM	100	NORM100	FIRST	FIRST	2
records100\12000\12711_lr	records500\12000\12711_hrm	12000	12711	6454	64	0	M				4	AT-6 6	05\08\1994 18:28:04	trace only requested.	{'NORM': 100.0}				2	FALSE	FALSE	TRUE							10	NORM	100	NORM100	FIRST	FIRST	2
records100\12000\12739_lr	records500\12000\12739_hrm	12000	12739	16579	44	0	M			0	0	CS100 3	09\08\1994 12:09:29	sinusrhythmus verdacht auf p-sinistrocardiale lagetyp normal qrs(t) abnorm inferiorer infarkt alter unbest. 4.46 unbestÄtigter bericht	{'NORM': 100.0, 'ABQRS': 0.0, 'SR': 0.0}	MID	unknown			FALSE	TRUE	FALSE							5	NORM	100	NORM100	FIRST	FIRST	2
records100\12000\12778_lr	records500\12000\12778_hrm	12000	12778	3154	28	1	F	168	56		43	AT-6 C 5.5	13\08\1994 09:03:41	sinus rhythm with sinus arrhythmia. normal ecg.	{'NORM': 100.0, 'SR': 0.0, 'SARRH': 0.0}				3	FALSE	FALSE	TRUE							7	NORM	100	NORM100	FIRST	FIRST	2
records100\12000\12789_lr	records500\12000\12789_hrm	12000	12789	11149	52	0	M	157	57	1	2	CS-12	14\08\1994 14:50:05	sinusrhythmus lagetyp normal normales ekg	{'NORM': 100.0, 'SR': 0.0}	MID			1	FALSE	FALSE	TRUE							9	NORM	100	NORM100	FIRST	FIRST	2
records100\12000\12794_lr	records500\12000\12794_hrm	12000	12794	17384	50	1	F			0	0	CS100 3	15\08\1994 08:39:40	sinusrhythmus lagetyp normal normales ekg 4.46 unbestÄtigter bericht	{'NORM': 100.0, 'SR': 0.0}	MID				FALSE	TRUE	FALSE		, I-AVR,					1	NORM	100	NORM100	FIRST	FIRST	2
records100\12000\12862_lr	records500\12000\12862_hrm	12000	12862	9562	70	0	M			1	2	CS-12	31\08\1994 11:30:36	sinustachykardie lagetyp normal intraventr. leitungsstoerung ii, iii, f st- hebung v2 ekg normal	{'NORM': 100.0, 'IVCD': 100.0, 'STACH': 0.0}	MID			1	FALSE	FALSE	TRUE							7	NORM	100	NORM100	FIRST	FIRST	2
records100\12000\12928_lr	records500\12000\12928_hrm	12000	12928	1616	65	0	M	165	75	8	1	AT-6 C 5.5	09\09\1994 08:03:09	sinus rhythm. left axis deviation. no definite pathology.	{'NORM': 50.0, 'IVCD': 100.0, 'SR': 0.0}	LAD			0	FALSE	FALSE	TRUE							7	NORM	50	NORM50	FIRST	FIRST	2
records100\12000\12944_lr	records500\12000\12944_hrm	12000	12944	14880	47	1	F			0	0	CS100 3	11\09\1994 10:55:21	sinusrhythmus lagetyp normal normales ekg 4.46 unbestÄtigter bericht	{'NORM': 100.0, 'SR': 0.0}	MID				FALSE	TRUE	FALSE		, I-AVF,					4	NORM	100	NORM100	FIRST	FIRST	2
records100\12000\12982_lr	records500\12000\12982_hrm	12000	12982	10112	33	1	F		68	0	0	CS-12 E	15\09\1994 07:59:35	sinusrhythmus lagetyp normal normales ekg	{'NORM': 100.0, 'SR': 0.0}	MID				FALSE	FALSE	TRUE	, V6						7	NORM	100	NORM100	FIRST	FIRST	2
records100\12000\12996_lr	records500\12000\12996_hrm	12000	12996	3414	57	1	F	168	76	3	1	AT-6 C 5.5	18\09\1994 07:19:06	sinus rhythm. normal ecg.	{'NORM': 100.0, 'SR': 0.0}				0	FALSE	FALSE	TRUE							5	NORM	100	NORM100	FIRST	FIRST	2
records100\13000\13006_lr	records500\13000\13006_hrm	13000	13006	15712	73	1	F			1	2	CS-12	19\09\1994 12:31:38	sinusrhythmus linkstyp sonst normales ekg	{'NORM': 80.0, 'SR': 0.0}	LAD			1	FALSE	FALSE	TRUE		, I-V1,					10	NORM	80	NORM80	FIRST	FIRST	2
records100\13000\13066_lr	records500\13000\13066_hrm	13000	13066	15423	57	0	M		88	0	0	CS-12 E	28\09\1994 08:21:09	sinusrhythmus lagetyp normal qrs(t) abnorm inferiorer myokardschaden mÖglich	{'NORM': 100.0, 'ABQRS': 0.0, 'SR': 0.0}	MID				FALSE	FALSE	TRUE							9	NORM	100	NORM100	FIRST	FIRST	2
records100\13000\13067_lr	records500\13000\13067_hrm	13000	13067	4147	47	0	M	169	62	3	1	AT-6 6	28\09\1994 10:23:55	sinus rhythm. non-specific intraventricular delay. otherwise normal ecg.	{'NORM': 80.0, 'IVCD': 100.0, 'SR': 0.0}				0	FALSE	FALSE	TRUE	, V6						6	NORM	80	NORM80	FIRST	FIRST	2
records100\13000\13075_lr	records500\13000\13075_hrm	13000	13075	5179	87	0	M			7	1	AT-6 C 5.5	28\09\1994 19:11:05	trace only requested.	{'NORM': 100.0}				0	FALSE	FALSE	TRUE							5	NORM	100	NORM100	FIRST	FIRST	2
records100\13000\13091_lr	records500\13000\13091_hrm	13000	13091	4816	82	1	F	158	66	11	1	AT-6 6	30\09\1994 11:06:28	sinus rhythm. normal ecg.	{'NORM': 100.0, 'SR': 0.0}				0	FALSE	FALSE	TRUE		, mittel,					3	NORM	100	NORM100	FIRST	FIRST	2
records100\13000\13093_lr	records500\13000\13093_hrm	13000	13093	17464	35	0	M			1	2	CS-12	30\09\1994 12:36:10	sinusrhythmus lagetyp normal normales ekg	{'NORM': 100.0, 'SR': 0.0}	MID			1	FALSE	FALSE	TRUE		, alles,					6	NORM	100	NORM100	FIRST	FIRST	2
records100\13000\13134_lr	records500\13000\13134_hrm	13000	13134	10254	63	0	M			0	0	CS100 3	05\10\1994 13:00:00	sinusrhythmus linkstyp periphere niederspannung 4.46 unbestÄtigter bericht	{'NORM': 15.0, 'SR': 0.0}	LAD				FALSE	TRUE	FALSE							8	NORM	15	NORM15	SUBSEQ	FIRST	2
records100\13000\13149_lr	records500\13000\13149_hrm	13000	13149	15001	72	1	F			0	0	CS100 3	09\10\1994 10:10:48	sinusrhythmus lagetyp normal normales ekg 4.46 unbestÄtigter bericht	{'NORM': 100.0, 'SR': 0.0}	MID				FALSE	TRUE	FALSE		, alles,					3	NORM	100	NORM100	FIRST	FIRST	2
records100\13000\13152_lr	records500\13000\13152_hrm	13000	13152	19161	62	1	F			1	2	CS-12	09\10\1994 12:45:25	sinusrhythmus linkstyp sonst normales ekg	{'NORM': 80.0, 'SR': 0.0}	LAD			1	FALSE	FALSE	TRUE							8	NORM	80	NORM80	FIRST	FIRST	2
records100\13000\13192_lr	records500\13000\13192_hrm	13000	13192	20511	58	0	M			0	0	CS100 3	16\10\1994 11:16:51	sinusrhythmus a-v block i linkstyp 4.46 unbestÄtigter bericht	{'NORM': 35.0, '1AVB': 100.0, 'SR': 0.0}	LAD				FALSE	TRUE	FALSE							6	NORM	35	NORM35	FIRST	FIRST	2
records100\13000\13194_lr	records500\13000\13194_hrm	13000	13194	9864	37	0	M			0	0	CS100 3	16\10\1994 17:54:56	sinusrhythmus lagetyp normal normales ekg 4.46 unbestÄtigter bericht	{'NORM': 100.0, 'SR': 0.0}	MID				FALSE	TRUE	FALSE							5	NORM	100	NORM100	FIRST	FIRST	2
records100\13000\13210_lr	records500\13000\13210_hrm	13000	13210	11821	41	1	F		82	0	0	CS-12 E	18\10\1994 12:56:11	sinusrhythmus normales ekg	{'NORM': 100.0, 'SR': 0.0}					FALSE	FALSE	TRUE	, V3						6	NORM	100	NORM100	FIRST	FIRST	2
records100\13000\13286_lr	records500\13000\13286_hrm	13000	13286	18435	67	1	F			0	0	CS100 3	06\11\1994 10:45:02	sinusrhythmus linkstyp unvollstÄndiger rechtsschenkelblock sonst normales ekg 4.46 unbestÄtigter bericht	{'NORM': 80.0, 'IRBBB': 100.0, 'SR': 0.0}	LAD				FALSE	TRUE	FALSE							7	NORM	80	NORM80	FIRST	FIRST	2
records100\13000\13304_lr	records500\13000\13304_hrm	13000	13304	14564	22	1	F			0	0	CS100 3	09\11\1994 10:27:24	sinusrhythmus lagetyp normal normales ekg 4.46 unbestÄtigter bericht	{'NORM': 100.0, 'SR': 0.0}	MID				FALSE	TRUE	FALSE							6	NORM	100	NORM100	FIRST	FIRST	2
records100\13000\13314_lr	records500\13000\13314_hrm	13000	13314	8335	56	1	F			1	2	CS-12	10\11\1994 16:03:58	sinusrhythmus mittel-steillagetyp intraventr. leitungsstÖrung iii t-verÄnderungen, neg. in iii, avf, v1 normales ekg	{'NORM': 100.0, 'IVCD': 100.0, 'SR': 0.0}	AXR			1	FALSE	FALSE	TRUE							10	NORM	100	NORM100	FIRST	FIRST	2
records100\13000\13346_lr	records500\13000\13346_hrm	13000	13346	12557	27	0	M		84	0	0	CS-12 E	18\11\1994 09:08:52	sinusrhythmus lagetyp normal normales ekg	{'NORM': 100.0, 'SR': 0.0}	MID				FALSE	FALSE	TRUE	alles,	, V5,					7	NORM	100	NORM100	FIRST	FIRST	2
records100\13000\13409_lr	records500\13000\13409_hrm	13000	13409	11504	49	0	M			0	0	CS100 3	01\12\1994 06:15:02	sinusrhythmus lagetyp normal normales ekg 4.46 unbestÄtigter bericht	{'NORM': 100.0, 'SR': 0.0}	MID				FALSE	TRUE	FALSE		, I-AVF,					6	NORM	100	NORM100	FIRST	FIRST	2
records100\13000\13452_lr	records500\13000\13452_hrm	13000	13452	8994	20	0	M		69	0	0	CS-12 E	10\12\1994 11:14:35	sinus arrhythmie lagetyp normal unspezifische intraventrikulÄre leitungsstÖrung	{'NORM': 100.0, 'SARRH': 0.0}	MID				FALSE	FALSE	TRUE					2,alles		5	NORM	100	NORM100	FIRST	FIRST	2
records100\13000\13513_lr	records500\13000\13513_hrm	13000	13513	20721	62	0	M			0	0	CS100 3	22\12\1994 07:57:10	sinusbradykardie a-v block i p-sinistrocardiale lagetyp normal 4.46 unbestÄtigter bericht	{'NORM': 100.0, 'SBRAD': 0.0}	MID				FALSE	TRUE	FALSE							6	NORM	100	NORM100	FIRST	FIRST	2
records100\13000\13525_lr	records500\13000\13525_hrm	13000	13525	16324	35	1	F		48	0	0	CS-12 E	01\01\1995 14:26:17	sinusrhythmus normales ekg	{'NORM': 100.0, 'SR': 0.0}					FALSE	FALSE	TRUE							4	NORM	100	NORM100	FIRST	FIRST	2
records100\13000\13593_lr	records500\13000\13593_hrm	13000	13593	18810	15	1	F		56	0	0	CS-12 E	13\01\1995 10:11:37	sinusrhythmus lagetyp normal normales ekg	{'NORM': 100.0, 'SR': 0.0}	MID				FALSE	FALSE	TRUE	, I,AVR	, I-AVR,					6	NORM	100	NORM100	FIRST	FIRST	2
records100\13000\13597_lr	records500\13000\13597_hrm	13000	13597	13949	20	1	F		45	0	0	CS-12 E	14\01\1995 11:14:21	sinusrhythmus unspezifisches abnormales t	{'NORM': 100.0, 'SR': 0.0}					FALSE	FALSE	TRUE		, I-AVR,	alles				2	NORM	100	NORM100	FIRST	FIRST	2
records100\13000\13600_lr	records500\13000\13600_hrm	13000	13600	15772	33	1	F			0	0	CS100 3	15\01\1995 07:33:55	sinusrhythmus lagetyp normal normales ekg 4.46 unbestÄtigter bericht	{'NORM': 100.0, 'SR': 0.0}	MID				FALSE	TRUE	FALSE		, I-AVR,					8	NORM	100	NORM100	FIRST	FIRST	2
records100\13000\13608_lr	records500\13000\13608_hrm	13000	13608	9257	49	1	F		71	2	0	CS-12 E	15\01\1995 16:03:05	sinusrhythmus normales ekg	{'NORM': 100.0, 'SR': 0.0}					FALSE	FALSE	TRUE		, I-AVR,					9	NORM	100	NORM100	FIRST	FIRST	2
records100\13000\13613_lr	records500\13000\13613_hrm	13000	13613	13951	36	0	M		85	2	0	CS-12 E	16\01\1995 12:28:10	sinusrhythmus normales ekg	{'NORM': 100.0, 'SR': 0.0}					FALSE	FALSE	TRUE							7	NORM	100	NORM100	FIRST	FIRST	2
records100\13000\13622_lr	records500\13000\13622_hrm	13000	13622	12686	64	1	F			1	2	AT-60 3	17\01\1995 18:35:49	sinusrhythmus lagetyp normal unspezifisches abnormes t 4.46 unbestÄtigter bericht	{'NORM': 100.0, 'SR': 0.0}	MID			1	FALSE	TRUE	TRUE							7	NORM	100	NORM100	FIRST	FIRST	2
records100\13000\13636_lr	records500\13000\13636_hrm	13000	13636	15013	58	1	F			0	0	CS100 3	19\01\1995 13:01:40	sinusrhythmus lagetyp normal normales ekg 4.46 unbestÄtigter bericht	{'NORM': 100.0, 'SR': 0.0}	MID				FALSE	TRUE	FALSE		, I-AVF,					6	NORM	100	NORM100	FIRST	FIRST	2
records100\13000\13645_lr	records500\13000\13645_hrm	13000	13645	17942	78	1	F			1	2	AT-60 3	21\01\1995 01:01:06	sinusrhythmus lagetyp normal normales ekg 4.46 unbestÄtigter bericht	{'NORM': 100.0, 'SR': 0.0}	MID			1	FALSE	TRUE	TRUE							3	NORM	100	NORM100	FIRST	FIRST	2
records100\13000\13673_lr	records500\13000\13673_hrm	13000	13673	3391	56	0	M	180	88	11	1	AT-6 C 5.5	23\01\1995 16:17:26	sinus rhythm. normal ecg.	{'NORM': 100.0, 'SR': 0.0}				0	FALSE	FALSE	TRUE							1	NORM	100	NORM100	FIRST	FIRST	2
records100\13000\13678_lr	records500\13000\13678_hrm	13000	13678	21505	47	1	F			0	0	CS100 3	25\01\1995 06:30:07	sinusrhythmus linkstyp sonst normales ekg 4.46 unbestÄtigter bericht	{'NORM': 80.0, 'SR': 0.0}	LAD				FALSE	TRUE	FALSE							4	NORM	80	NORM80	FIRST	FIRST	2
records100\13000\13691_lr	records500\13000\13691_hrm	13000	13691	12318	51	0	M			0	0	CS100 3	26\01\1995 12:35:46	sinusrhythmus lagetyp normal normales ekg 4.46 unbestÄtigter bericht	{'NORM': 100.0, 'SR': 0.0}	MID				FALSE	TRUE	FALSE							6	NORM	100	NORM100	FIRST	FIRST	2
records100\13000\13713_lr	records500\13000\13713_hrm	13000	13713	3578	67	0	M	152	60	5	1	AT-6 C 5.5	28\01\1995 13:53:27	sinus rhythm. normal ecg.	{'NORM': 100.0, 'SR': 0.0}				0	FALSE	FALSE	TRUE							7	NORM	100	NORM100	FIRST	FIRST	2
records100\13000\13759_lr	records500\13000\13759_hrm	13000	13759	20471	56	1	F		67	0	0	CS-12 E	05\02\1995 09:24:43	sinusrhythmus normales ekg	{'NORM': 100.0, 'SR': 0.0}					FALSE	FALSE	TRUE							7	NORM	100	NORM100	FIRST	FIRST	2
records100\13000\13781_lr	records500\13000\13781_hrm	13000	13781	9823	15	1	F		61	2	0	CS-12 E	14\02\1995 08:58:59	sinus arrhythmie sonst normales ekg	{'NORM': 80.0, 'SARRH': 0.0}					FALSE	FALSE	TRUE							7	NORM	80	NORM80	FIRST	FIRST	2
records100\13000\13802_lr	records500\13000\13802_hrm	13000	13802	19463	71	0	M				3	AT-6 C	21\02\1995 10:24:18	sinusrytm normalt ekg	{'NORM': 100.0, 'SR': 0.0}					FALSE	FALSE	TRUE	, V5,V6						5	NORM	100	NORM100	FIRST	FIRST	2
records100\13000\13817_lr	records500\13000\13817_hrm	13000	13817	10843	25	0	M		74	0	0	CS-12 E	24\02\1995 09:36:45	sinusrhythmus normales ekg	{'NORM': 100.0, 'SR': 0.0}					FALSE	FALSE	TRUE							6	NORM	100	NORM100	FIRST	FIRST	2
records100\13000\13818_lr	records500\13000\13818_hrm	13000	13818	13779	81	1	F				3	AT-6 C	24\02\1995 10:31:04	sinusrytm normalt ekg	{'NORM': 100.0, 'SR': 0.0}					FALSE	FALSE	TRUE							6	NORM	100	NORM100	FIRST	FIRST	2
records100\13000\13850_lr	records500\13000\13850_hrm	13000	13850	2520	68	1	F	166	70	11	1	AT-6 C 5.5	02\03\1995 09:59:53	sinus rhythm. normal ecg. Edit: NORM 100, (NORM 100)	{'NORM': 100.0, 'SR': 0.0}				0	TRUE	FALSE	TRUE							7	NORM	100	NORM100	FIRST	FIRST	2
records100\13000\13937_lr	records500\13000\13937_hrm	13000	13937	9341	53	1	F		85	0	0	CS-12 E	07\04\1995 11:43:39	sinusrhythmus lagetyp normal normales ekg	{'NORM': 100.0, 'SR': 0.0}	MID				FALSE	FALSE	TRUE							2	NORM	100	NORM100	FIRST	FIRST	2
records100\13000\13940_lr	records500\13000\13940_hrm	13000	13940	11830	47	1	F		64	0	0	CS-12 E	08\04\1995 08:35:34	sinusrhythmus lagetyp normal normales ekg	{'NORM': 100.0, 'SR': 0.0}	MID				FALSE	FALSE	TRUE							8	NORM	100	NORM100	FIRST	FIRST	2
records100\13000\13952_lr	records500\13000\13952_hrm	13000	13952	2307	40	0	M	170	70	5	1	AT-6 C 5.8	08\04\1995 14:55:57	sinus rhythm. normal ecg.	{'NORM': 100.0, 'SR': 0.0}				0	FALSE	FALSE	TRUE							3	NORM	100	NORM100	FIRST	FIRST	2
records100\13000\13961_lr	records500\13000\13961_hrm	13000	13961	1633	62	0	M	176	82	11	1	AT-6 C 5.5	09\04\1995 09:00:50	sinus rhythm. low limb lead voltage. no definite pathology.	{'NORM': 100.0, 'LVOLT': 0.0, 'SR': 0.0}				0	FALSE	FALSE	TRUE							3	NORM	100	NORM100	FIRST	FIRST	2
records100\13000\13977_lr	records500\13000\13977_hrm	13000	13977	19446	26	1	F		60	0	0	CS-12 E	11\04\1995 08:33:19	sinusrhythmus lagetyp normal normales ekg	{'NORM': 100.0, 'SR': 0.0}	MID				FALSE	FALSE	TRUE							9	NORM	100	NORM100	FIRST	FIRST	2
records100\13000\13981_lr	records500\13000\13981_hrm	13000	13981	18963	78	1	F			1	2	CS-12	13\04\1995 09:31:34	sinusrhythmus lagetyp normal t-veraenderungen wahrscheinlich normal	{'NORM': 100.0, 'SR': 0.0}	MID			1	FALSE	FALSE	TRUE							3	NORM	100	NORM100	FIRST	FIRST	2
records100\14000\14013_lr	records500\14000\14013_hrm	14000	14013	13685	19	0	M		64	0	0	CS-12 E	16\04\1995 10:36:46	sinusrhythmus qrs(t) abnormal hochlateraler myokardschaden	{'NORM': 100.0, 'ABQRS': 0.0, 'SR': 0.0}					FALSE	FALSE	TRUE							9	NORM	100	NORM100	FIRST	FIRST	2
records100\14000\14038_lr	records500\14000\14038_hrm	14000	14038	1549	58	0	M	179	80	4	1	AT-6 6	23\04\1995 07:45:05	sinus rhythm. normal ecg.	{'NORM': 100.0, 'SR': 0.0}				0	FALSE	FALSE	TRUE							7	NORM	100	NORM100	FIRST	FIRST	2
records100\14000\14050_lr	records500\14000\14050_hrm	14000	14050	892	62	1	F	152	62	7	1	AT-6 6	24\04\1995 10:59:40	sinus rhythm. normal ecg.	{'NORM': 100.0, 'SR': 0.0}				0	FALSE	FALSE	TRUE							9	NORM	100	NORM100	FIRST	FIRST	2
records100\14000\14079_lr	records500\14000\14079_hrm	14000	14079	19994	48	1	F			1	2	CS-12	28\04\1995 16:36:04	llt sinusarrhythmie neg t in v1 wahrscheinlich normales ekg	{'NORM': 50.0, 'SARRH': 0.0}	LAD			1	FALSE	FALSE	TRUE							6	NORM	50	NORM50	FIRST	FIRST	2
records100\14000\14162_lr	records500\14000\14162_hrm	14000	14162	13891	37	0	M			1	2	CS-12	25\05\1995 07:12:11	sinusrhythmus lagetyp normal unvollstÄndiger rechtsschenkelblock sonst normales ekg	{'NORM': 80.0, 'IRBBB': 100.0, 'SR': 0.0}	MID			1	FALSE	FALSE	TRUE							9	NORM	80	NORM80	FIRST	FIRST	2
records100\14000\14179_lr	records500\14000\14179_hrm	14000	14179	10483	68	1	F			1	2	AT-60 3	30\05\1995 17:13:10	sinusrhythmus lagetyp normal normales ekg 4.46 unbestÄtigter bericht	{'NORM': 100.0, 'SR': 0.0}	MID			1	FALSE	TRUE	TRUE							2	NORM	100	NORM100	FIRST	FIRST	2
records100\14000\14186_lr	records500\14000\14186_hrm	14000	14186	17169	51	0	M			1	2	CS-12	01\06\1995 18:27:27	llt sinusbradykardie wahrscheinlich normales ekg	{'NORM': 50.0, 'SBRAD': 0.0}	LAD			1	FALSE	FALSE	TRUE							3	NORM	50	NORM50	FIRST	FIRST	2
records100\14000\14187_lr	records500\14000\14187_hrm	14000	14187	13838	45	0	M		68	0	0	CS-12 E	02\06\1995 09:40:53	sinusrhythmus verdacht auf p-sinistrocardiale lagetyp normal	{'NORM': 100.0, 'SR': 0.0}	MID				FALSE	FALSE	TRUE							10	NORM	100	NORM100	FIRST	FIRST	2
records100\14000\14235_lr	records500\14000\14235_hrm	14000	14235	8371	72	1	F			1	2	CS-12	18\06\1995 19:20:07	sinusrhythmus lagetyp normal ekg normal	{'NORM': 100.0, 'SR': 0.0}	MID			1	FALSE	FALSE	TRUE							9	NORM	100	NORM100	FIRST	FIRST	2
records100\14000\14241_lr	records500\14000\14241_hrm	14000	14241	5068	90	1	F	168	62	7	1	AT-6 C 5.5	20\06\1995 02:05:10	frequent premature atrial contraction(s). sinus rhythm.	{'NORM': 100.0, 'PRC(S)': 0.0, 'SR': 0.0}				0	FALSE	FALSE	TRUE							6	NORM	100	NORM100	FIRST	FIRST	2
records100\14000\14262_lr	records500\14000\14262_hrm	14000	14262	6063	63	0	M			6	1	AT-6 C 5.5	24\06\1995 14:59:57	sinus rhythm. normal ecg.	{'NORM': 100.0, 'SR': 0.0}				0	FALSE	FALSE	TRUE							4	NORM	100	NORM100	FIRST	FIRST	2
records100\14000\14274_lr	records500\14000\14274_hrm	14000	14274	4215	31	1	F	170	73	6	1	AT-6 6	25\06\1995 09:18:34	sinus rhythm. normal ecg.	{'NORM': 100.0, 'SR': 0.0}				0	FALSE	FALSE	TRUE							8	NORM	100	NORM100	FIRST	FIRST	2
records100\14000\14276_lr	records500\14000\14276_hrm	14000	14276	646	74	0	M	175	86	10	1	AT-6 C 5.5	25\06\1995 09:43:54	premature atrial contraction(s). sinus rhythm. minor non-specific t wave flattening in i, avl.	{'NORM': 100.0, 'PAC': 0.0, 'NT_': 0.0, 'SR': 0.0}				0	FALSE	FALSE	TRUE							4	NORM	100	NORM100	FIRST	FIRST	2
records100\14000\14278_lr	records500\14000\14278_hrm	14000	14278	2704	28	1	F	164	85	5	1	AT-6 C 5.5	25\06\1995 10:08:45	sinus rhythm. normal ecg.	{'NORM': 100.0, 'SR': 0.0}				0	FALSE	FALSE	TRUE							3	NORM	100	NORM100	FIRST	FIRST	2
records100\14000\14310_lr	records500\14000\14310_hrm	14000	14310	20641	20	1	F		64	0	0	CS-12 E	29\06\1995 13:03:02	regelmÄssiger rhythmus, keine p-welle erkannt lagetyp normal	{'NORM': 100.0, 'SR': 0.0}	MID				FALSE	FALSE	TRUE		, I-AVF,					8	NORM	100	NORM100	FIRST	FIRST	2
records100\14000\14357_lr	records500\14000\14357_hrm	14000	14357	596	77	1	F	157	69	9	1	AT-6 6	02\07\1995 22:15:03	sinus rhythm. minor non-specific t wave flattening. otherwise normal ecg.	{'NORM': 80.0, 'NT_': 0.0, 'SR': 0.0}				0	FALSE	FALSE	TRUE							3	NORM	80	NORM80	FIRST	FIRST	2
records100\14000\14363_lr	records500\14000\14363_hrm	14000	14363	10917	50	0	M			1	2	CS-12	03\07\1995 11:05:39	sinusrhythmus lagetyp normal normales ekg	{'NORM': 100.0, 'SR': 0.0}	MID			1	FALSE	FALSE	TRUE							6	NORM	100	NORM100	FIRST	FIRST	2
records100\14000\14396_lr	records500\14000\14396_hrm	14000	14396	19862	39	0	M			1	2	CS-12	07\07\1995 09:54:31	sinusrhythmus lagetyp normal normales ekg	{'NORM': 100.0, 'SR': 0.0}	MID			1	FALSE	FALSE	TRUE							3	NORM	100	NORM100	FIRST	FIRST	2
records100\14000\14410_lr	records500\14000\14410_hrm	14000	14410	13936	84	0	M			1	2	CS-12	10\07\1995 06:41:51	sinusrhythmus mlt normales ekg	{'NORM': 100.0, 'SR': 0.0}	MID			1	FALSE	FALSE	TRUE							2	NORM	100	NORM100	FIRST	FIRST	2
records100\14000\14426_lr	records500\14000\14426_hrm	14000	14426	18857	25	0	M			1	2	CS-12	11\07\1995 12:47:43	sinusrhythmus linkstyp sonst normales ekg	{'NORM': 80.0, 'SR': 0.0}	LAD			1	FALSE	FALSE	TRUE							3	NORM	80	NORM80	FIRST	FIRST	2
records100\14000\14509_lr	records500\14000\14509_hrm	14000	14509	5555	81	1	F	166	61	5	1	AT-6 C 5.8	20\07\1995 21:42:06	sinus arrhythmia. otherwise normal ecg.	{'NORM': 80.0, 'SARRH': 0.0}				0	FALSE	FALSE	TRUE							9	NORM	80	NORM80	FIRST	FIRST	2
records100\14000\14527_lr	records500\14000\14527_hrm	14000	14527	1793	44	0	M	170	99	9	1	AT-6 6	22\07\1995 18:17:10	sinus rhythm. no definite pathology.	{'NORM': 100.0, 'SR': 0.0}				0	FALSE	FALSE	TRUE							5	NORM	100	NORM100	FIRST	FIRST	2
[truncated: 7,375 more rows]
